# Supplementary material for: Drp1 splice variants regulate ovarian cancer mitochondrial dynamics and tumor progression
Source: EMBO Rep. 2024 Aug 27;25(10):16. doi: 10.1038/s44319-024-00232-4 (PMC11467262; doi:10.1038/s44319-024-00232-4)
Supplement: Supplementary file 3 — Source data Fig. 1 [file 44319_2024_232_MOESM3_ESM.zip]

Archive with 25 entries (20 files):
- Figure 1/
- Figure 1/.DS_Store
- __MACOSX/Figure 1/._.DS_Store
- Figure 1/1F/
- Figure 1/1A/
- Figure 1/1B/
- Figure 1/1C/
- Figure 1/1F/1F_OVCACelllines_TotalDrp1_Actin PCR.tif
- __MACOSX/Figure 1/1F/._1F_OVCACelllines_TotalDrp1_Actin PCR.tif
- Figure 1/1F/1F_OVCACelllines_Drp1variants_Dens.xlsx
- __MACOSX/Figure 1/1F/._1F_OVCACelllines_Drp1variants_Dens.xlsx
- Figure 1/1F/1F_OVCACelllines_Drp1Variant PCR.tif
- __MACOSX/Figure 1/1F/._1F_OVCACelllines_Drp1Variant PCR.tif
- Figure 1/1A/1A_EOC 7.10.11.14.15. poly drp1.tif
- __MACOSX/Figure 1/1A/._1A_EOC 7.10.11.14.15. poly drp1.tif
- Figure 1/1A/1A_EOC 7.10.11.14.15.actin.tif
- __MACOSX/Figure 1/1A/._1A_EOC 7.10.11.14.15.actin.tif
- Figure 1/1B/.DS_Store
- __MACOSX/Figure 1/1B/._.DS_Store
- Figure 1/1B/1B_Drp1_OVCA420_OVCA433.tif
- __MACOSX/Figure 1/1B/._1B_Drp1_OVCA420_OVCA433.tif
- Figure 1/1B/1B_Tubulin_OVCA420_OVCA433.tif
- __MACOSX/Figure 1/1B/._1B_Tubulin_OVCA420_OVCA433.tif
- Figure 1/1C/1C_3RACE_PCR.tif
- __MACOSX/Figure 1/1C/._1C_3RACE_PCR.tif
