# Supplementary material for: Drp1 splice variants regulate ovarian cancer mitochondrial dynamics and tumor progression
Source: EMBO Rep. 2024 Aug 27;25(10):16. doi: 10.1038/s44319-024-00232-4 (PMC11467262; doi:10.1038/s44319-024-00232-4)
Supplement: Supplementary file 3 — Source data Fig. 1 [file 44319_2024_232_MOESM3_ESM.zip › Figure 1/1F/1F_OVCACelllines_Drp1variants_Dens.xlsx]

## Sheet: Drp1 Variants Densitometry
Densitometry done using IMAGEJ	N1	N2	N3			N1	N2	N3
	Area	Area	Area			Ratios
1	6706.81	3108.18	2584.77	FT282	Drp1(16/17)	19.4802	15.699	15.6311
2	6248.98	3641.43	5091.26		Drp1(16/-)	18.1504	18.3924	30.7888
3	6805.64	3302.84	1916.89		Drp1(-/17)	19.7672	16.6822	11.5922
4	14667.5	9746.1	6943.15		Drp1(-/-)	42.6022	49.2263	41.9879
5	9264.35	6367.55	6926.67	433	Drp1(16/17)	25.6548	26.2431	26.55
6	5786.03	4524.72	4176.72		Drp1(16/-)	16.0227	18.6481	16.0094
7	12345.2	8576.74	9518.57		Drp1(-/17)	34.1863	35.3481	36.4848
8	8715.93	4794.67	5467.2		Drp1(-/-)	24.1362	19.7607	20.9558
9	6035.1	3444.18	3475.89	420	Drp1(16/17)	19.7451	19.5263	17.8669
10	3680.5	1733.23	2246.77		Drp1(16/-)	12.0415	9.82634	11.549
11	12594.1	7725.74	8623.15		Drp1(-/17)	41.2043	43.8001	44.3252
12	8255.35	4735.5	5108.5		Drp1(-/-)	27.0091	26.8473	26.2589
13	7500.23	4689.31	5780.26	OVCAR3	Drp1(16/17)	23.3851	22.7264	21.7226
14	5375.45	3444.18	4326.13		Drp1(16/-)	16.7602	16.692	16.2579
15	12263.8	8179.03	10516.7		Drp1(-/17)	38.2376	39.639	39.5225
16	6933.23	4321.26	5986.33		Drp1(-/-)	21.6172	20.9426	22.497
17	8691.1	5199.43	6799.26	SKOV3	Drp1(16/17)	22.5533	21.1701	26.6132
18	7865.28	5150.13	5027.55		Drp1(16/-)	20.4103	20.9694	19.6785
19	10935.1	6816.2	7358.62		Drp1(-/17)	28.3763	27.753	28.8026
20	11044.5	7394.45	6363.03		Drp1(-/-)	28.6602	30.1074	24.9057
21	3372.55	2879.77	2778.48	Hey8	Drp1(16/17)	11.6098	14.1713	11.8159
22	4188.33	2360.06	3530.43		Drp1(16/-)	14.4181	11.6138	15.0137
23	7776.76	5298.79	5932.2		Drp1(-/17)	26.7711	26.0753	25.2276
24	13711.5	9782.52	11273.6		Drp1(-/-)	47.201	48.1396	47.9428
25	9368.76	5904.84	6807.55	TOV21G	Drp1(16/17)	24.3263	25.4291	25.7358
26	8689.57	5596.26	5917.55		Drp1(16/-)	22.5628	24.1002	22.3712
27	10248.3	6056.5	6934.2		Drp1(-/17)	26.6102	26.0822	26.2147
28	10206.2	5663.2	6792.33		Drp1(-/-)	26.5007	24.3885	25.6783
29	7093.86	4587.43	4333.13	Es-2	Drp1(16/17)	19.3219	18.3029	15.9866
30	6447.15	3878.72	4462.26		Drp1(16/-)	17.5604	15.4753	16.463
31	11311	8268.15	9341.98		Drp1(-/17)	30.8083	32.9883	34.4662
32	11862.1	8329.57	8967.4		Drp1(-/-)	32.3094	33.2334	33.0842
						100	100	100
