# Supplementary material for: Drp1 splice variants regulate ovarian cancer mitochondrial dynamics and tumor progression
Source: EMBO Rep. 2024 Aug 27;25(10):16. doi: 10.1038/s44319-024-00232-4 (PMC11467262; doi:10.1038/s44319-024-00232-4)
Supplement: Supplementary file 4 — Source data Fig. 2 [file 44319_2024_232_MOESM4_ESM.zip]

Archive with 39 entries (32 files):
- Figure 2/
- Figure 2/.DS_Store
- __MACOSX/Figure 2/._.DS_Store
- Figure 2/2A/
- Figure 2/2F/
- Figure 2/2C/
- Figure 2/2D/
- Figure 2/2E/
- Figure 2/2B/
- Figure 2/2A/.DS_Store
- __MACOSX/Figure 2/2A/._.DS_Store
- Figure 2/2A/2A_DNM1Lvariants__percentageexpression_tpm_TCGA.xlsx
- __MACOSX/Figure 2/2A/._2A_DNM1Lvariants__percentageexpression_tpm_TCGA.xlsx
- Figure 2/2F/2F_SurvivalData.xlsx
- __MACOSX/Figure 2/2F/._2F_SurvivalData.xlsx
- Figure 2/2C/.DS_Store
- __MACOSX/Figure 2/2C/._.DS_Store
- Figure 2/2C/2C_EOC_Drp1Variantsexpression .xlsx
- __MACOSX/Figure 2/2C/._2C_EOC_Drp1Variantsexpression .xlsx
- Figure 2/2C/2C_Actin_RTpcr.png
- __MACOSX/Figure 2/2C/._2C_Actin_RTpcr.png
- Figure 2/2C/2C_Ex1_2Drp1RTpcr_EOC.tif
- __MACOSX/Figure 2/2C/._2C_Ex1_2Drp1RTpcr_EOC.tif
- Figure 2/2C/2C_Drp1variantsRTpcr_EOC.png
- __MACOSX/Figure 2/2C/._2C_Drp1variantsRTpcr_EOC.png
- Figure 2/2D/2D_Drp1Variants_RTPCR_SC14.png
- __MACOSX/Figure 2/2D/._2D_Drp1Variants_RTPCR_SC14.png
- Figure 2/2D/.DS_Store
- __MACOSX/Figure 2/2D/._.DS_Store
- Figure 2/2D/2D_Actin_Ex1-2_RTPCR_SC14.png
- __MACOSX/Figure 2/2D/._2D_Actin_Ex1-2_RTPCR_SC14.png
- Figure 2/2D/2D_Tumorspecimens_Expression.xlsx
- __MACOSX/Figure 2/2D/._2D_Tumorspecimens_Expression.xlsx
- Figure 2/2E/.DS_Store
- __MACOSX/Figure 2/2E/._.DS_Store
- Figure 2/2E/2E_SurvivalData.xlsx
- __MACOSX/Figure 2/2E/._2E_SurvivalData.xlsx
- Figure 2/2B/2B_DNM1Lvariants_tpm_TCGA.xlsx
- __MACOSX/Figure 2/2B/._2B_DNM1Lvariants_tpm_TCGA.xlsx
