# Supplementary material for: Drp1 splice variants regulate ovarian cancer mitochondrial dynamics and tumor progression
Source: EMBO Rep. 2024 Aug 27;25(10):16. doi: 10.1038/s44319-024-00232-4 (PMC11467262; doi:10.1038/s44319-024-00232-4)
Supplement: Supplementary file 4 — Source data Fig. 2 [file 44319_2024_232_MOESM4_ESM.zip › Figure 2/2A/2A_DNM1Lvariants__percentageexpression_tpm_TCGA.xlsx]

## Sheet: % samples expressing each varia
% samples expressing each variant
(16/17)	(-/17)	(16/-)	(-/-)	ΔC-In17(16/17)	ΔC-In17(-/17)
98.9276	99.1957	98.9276	98.3914	12.8686	9.11528
This Data represent percentage of specimens displaying TPM values >0.5 for each DNM1L variant.

## Sheet: log2(TPM+1)
	FL_DNM1L_(16/17)	FL_DNM1L_(-/17)	FL_DNM1L_(16/-)	FL_DNM1L_(-/-)	ΔC-(16/17)	ΔC-(-/17)
TCGA-24-1464	0.277671	2.91918	2.55663	3.01804	0.0255349	0
TCGA-30-1892	0.284839	2.19628	1.96027	1.51059	0	0
TCGA-04-1347	0.58037	0.890997	1.88344	2.45155	0	0
TCGA-30-1857	0.66634	0.473965	0	2.04043	0	0
TCGA-61-1998	0.765791	2.67795	2.21856	2.42675	0.260451	0
TCGA-13-1477	0.77572	1.02014	1.09633	1.44249	0.191948	0
TCGA-13-0724	0.880099	1.73374	2.17734	1.27226	0.12203	0
TCGA-29-1777	0.924837	0.915828	1.88722	1.42595	0	0
TCGA-23-1027	0.938954	2.38481	1.44017	1.7025	0.064647	0.0673937
TCGA-09-0367	1.01342	1.95132	0.598637	1.03904	0.0825663	0
TCGA-13-0714	1.07583	2.06111	2.75356	2.19345	0	0
TCGA-29-1710	1.08755	2.3776	1.80978	3.10823	0	0
TCGA-04-1357	1.13215	2.24516	1.14934	2.36717	0.0718533	0
TCGA-10-0933	1.13798	2.32524	2.39661	1.74029	0	0.114082
TCGA-23-1022	1.1575	1.26835	2.12385	1.38371	0.123473	0
TCGA-13-0886	1.16896	2.19946	2.2015	2.80223	0.11502	0
TCGA-30-1714	1.18267	1.47569	2.90619	1.40792	0.124977	0
TCGA-24-2271	1.1868	2.84804	2.14859	2.54048	0	0.0953263
TCGA-24-1431	1.22973	1.89834	1.79925	1.96364	0.119294	0
TCGA-10-0927	1.23153	2.35093	1.92856	1.15111	0.142547	0
TCGA-29-2427	1.26686	3.05808	1.60137	0.994444	0	0
TCGA-24-1553	1.27777	1.74884	1.1768	1.23961	0.107305	0
TCGA-13-1510	1.28038	1.10009	1.65275	2.16792	0	0.0975366
TCGA-04-1343	1.29527	1.1653	1.40675	2.02346	0	0
TCGA-13-0725	1.30232	1.8492	1.51709	1.49559	0.0303756	0
TCGA-09-0369	1.32007	1.87348	3.02003	3.47495	0.308615	0
TCGA-13-0911	1.36309	1.3347	1.67929	1.38533	0.10635	0.0301355
TCGA-13-1507	1.36691	1.3523	1.74467	1.61026	0.0993747	0
TCGA-24-1845	1.38471	2.10662	1.60658	1.19294	0	0.341458
TCGA-20-1683	1.39894	2.44307	1.26429	3.45271	0	0.327208
TCGA-10-0938	1.40249	1.24236	1.63961	1.84499	0.0737325	0
TCGA-20-0991	1.40983	2.36117	1.8648	1.22855	0	0
TCGA-24-1471	1.41143	1.97933	1.32879	2.17443	0.311664	0
TCGA-09-2053	1.42394	1.58898	2.09566	2.13259	0.0523394	0
TCGA-29-1705	1.42857	1.90352	1.26923	3.39655	0	0.175273
TCGA-09-1659	1.46039	0.747306	1.81781	1.46616	0	0
TCGA-23-1026	1.46139	2.52379	1.25498	2.43303	0.310916	0
TCGA-09-1661	1.49588	2.57741	2.17988	2.16316	0	0.351885
TCGA-29-1688	1.52263	2.59388	1.11363	1.43633	0.536882	0
TCGA-24-0970	1.54672	1.87727	1.87099	3.32522	0.514276	0
TCGA-13-0906	1.55355	2.4172	2.16185	3.14766	0.440828	0
TCGA-13-0884	1.561	1.91566	0.977991	1.47991	0.156446	0
TCGA-13-1409	1.57275	0.153445	1.59972	0.278961	0.132983	0
TCGA-24-0968	1.57876	2.2222	1.77262	2.5765	0	0.0298896
TCGA-20-1686	1.6047	1.17385	1.60456	1.05948	0.140934	0
TCGA-09-2045	1.60645	2.93272	2.16091	1.54586	0	0.282895
TCGA-10-0931	1.62058	1.21154	1.51244	2.16325	0.0669475	0
TCGA-13-0804	1.62785	1.51838	0.863819	1.22815	0	0
TCGA-24-1104	1.63038	2.59543	1.67315	1.57056	0	0.201096
TCGA-13-0768	1.63731	1.87967	1.67133	1.52355	0.0732965	0
TCGA-13-0795	1.64252	1.19489	1.74259	1.54113	0.0721772	0
TCGA-59-2355	1.64352	2.08334	1.29171	1.98263	0.207774	0
TCGA-23-1113	1.66289	1.47418	1.0024	0.764618	0	0
TCGA-13-1488	1.67466	2.22695	1.85734	2.6371	0.0704704	0
TCGA-61-2002	1.67858	2.15798	2.22271	3.03465	0	0.615989
TCGA-29-2425	1.67975	2.60615	3.18965	1.58589	0	0.623884
TCGA-13-1403	1.67992	1.62184	2.08333	1.88382	0.384004	0
TCGA-24-2026	1.69835	2.77023	2.75904	3.03531	0.299355	0
TCGA-23-1028	1.70758	1.57399	1.56828	1.96796	0.086103	0
TCGA-09-1669	1.70938	1.65623	2.12018	2.29896	0.31352	0
TCGA-13-1501	1.71046	1.54804	1.93645	2.11268	0	0.152742
TCGA-31-1951	1.71477	2.61718	2.66948	3.40478	0.814664	0
TCGA-24-1426	1.72346	1.91258	1.99969	1.98462	0.258149	0
TCGA-09-1662	1.7269	3.11628	2.09206	2.75081	0.502765	0
TCGA-13-0765	1.72888	1.6613	0.897879	0.312171	0.0438246	0
TCGA-24-1434	1.72975	2.69778	1.8197	2.53356	0.311773	0
TCGA-29-1690	1.73415	2.61214	1.77001	2.40463	0.408504	0
TCGA-13-0901	1.7752	1.56927	1.7382	1.12016	0.076767	0
TCGA-04-1365	1.78409	2.13259	2.23092	3.05894	0	0.293514
TCGA-04-1350	1.78728	0.833842	1.54025	0.419988	0.106682	0
TCGA-61-1737	1.81062	2.6378	2.62886	2.88632	0.252511	0
TCGA-24-2261	1.84401	2.90424	2.21753	3.63078	0	0.682654
TCGA-13-0897	1.84766	2.05857	1.49451	2.10263	0.106701	0
TCGA-04-1341	1.85228	2.66415	1.56017	2.57717	0	0.143294
TCGA-29-1770	1.85419	1.7793	1.51561	2.58183	0	0
TCGA-13-0726	1.85444	1.97568	1.2915	1.83045	0.0421302	0
TCGA-61-1721	1.86366	1.73154	1.93436	2.0259	0	0
TCGA-04-1651	1.87054	2.3724	1.58712	2.0308	0	0.0774618
TCGA-24-1416	1.87446	2.91619	0.554185	2.65409	0	0
TCGA-04-1542	1.88637	2.27444	1.02581	1.21991	0	0.20019
TCGA-13-1509	1.88673	1.41716	1.71244	2.188	0.0911067	0
TCGA-36-1570	1.89086	2.22494	3.10274	3.75941	0	0.678119
TCGA-25-1320	1.89566	2.78529	2.5032	3.46246	0	0.48214
TCGA-04-1338	1.89998	2.18309	0.707528	1.52214	0	0.133344
TCGA-23-1109	1.90055	1.62784	1.54744	1.92056	0.238562	0
TCGA-25-1317	1.90988	2.21873	2.46172	1.6568	0.479501	0
TCGA-24-2298	1.91356	2.38394	1.97904	2.57502	0.0461851	0
TCGA-04-1536	1.91732	2.15275	1.71327	2.48108	0.0303601	0
TCGA-25-2396	1.91995	1.98548	2.45933	3.0343	0.334011	0
TCGA-61-2009	1.92774	3.05026	1.84869	3.49413	0.358448	0
TCGA-30-1853	1.9339	1.28182	0.957619	1.47794	0.258553	0
TCGA-23-1024	1.93966	1.54939	2.65812	2.45689	0.222791	0
TCGA-24-1103	1.95431	2.30379	1.67944	3.25277	0.0498956	0
TCGA-29-1694	1.95694	2.01801	1.80407	2.65649	0.209629	0
TCGA-29-2428	1.95983	2.51858	1.91251	1.38674	0.587486	0.428358
TCGA-04-1364	1.96075	1.66999	2.52043	2.52212	0	0.268503
TCGA-29-1696	1.96216	2.42302	1.41588	0.110664	0	0
TCGA-23-1118	1.96562	2.27776	1.24286	2.56099	0	0.181069
TCGA-57-1585	1.96606	1.96625	1.98816	3.19971	0.36429	0
TCGA-04-1655	1.98537	1.58136	2.13814	1.2572	0	0
TCGA-13-1483	1.99843	1.77922	1.48244	2.21137	0.214226	0
TCGA-30-1862	2.00115	2.69779	1.87334	2.28015	0.442171	0
TCGA-29-1785	2.00217	2.9673	1.94367	2.72303	0.143878	0
TCGA-24-1565	2.0056	2.73667	1.68226	2.0608	0	0.330976
TCGA-13-0908	2.01422	2.34025	1.64106	2.4478	0.492155	0
TCGA-24-1546	2.01814	2.90445	1.87955	2.22631	0.159699	0
TCGA-24-1930	2.03912	3.01004	2.44333	3.44505	0.0464617	0
TCGA-25-1329	2.06454	3.11995	2.12516	1.99691	0.741239	0
TCGA-23-1120	2.06641	2.06838	1.13139	2.31785	0.108953	0.312233
TCGA-04-1331	2.07338	2.56677	2.05781	2.42334	0.277018	0
TCGA-61-2008	2.07467	3.24917	1.68584	2.77274	0	0.111571
TCGA-24-1842	2.07662	4.30842	2.32169	2.55343	0.699773	0
TCGA-23-1110	2.07706	0.838249	1.70198	2.34594	0	0
TCGA-10-0936	2.08166	1.4376	1.87205	2.12458	0	0.0318751
TCGA-09-1665	2.08331	2.15619	1.6226	1.30951	0.0355085	0.0163722
TCGA-24-1425	2.08601	2.56927	2.02799	2.57898	0.549371	0
TCGA-13-1498	2.08749	2.27988	1.31106	1.72549	0.131952	0
TCGA-61-1725	2.08785	1.77614	2.05333	2.62832	0	0
TCGA-13-0727	2.08844	1.46554	1.01857	1.4932	0	0.341709
TCGA-25-2404	2.08962	2.29098	1.8596	2.22936	0.668909	0
TCGA-24-2038	2.09364	2.37663	1.7717	1.19608	0	0.182757
TCGA-29-1701	2.10737	2.80219	1.10549	2.40807	0	0.344992
TCGA-24-1923	2.1169	1.55459	0.844562	1.8301	0.236898	0
TCGA-13-1485	2.11789	2.27546	1.19099	2.61888	0.476112	0.274569
TCGA-24-1563	2.11886	2.82952	2.38877	3.6111	0	0.736275
TCGA-24-1847	2.12022	2.46962	2.07983	2.6406	0.16983	0
TCGA-29-1784	2.12708	1.97418	2.06219	1.90536	0.258715	0
TCGA-13-0887	2.12901	1.92411	2.37134	2.35065	0.0210532	0
TCGA-24-1430	2.13054	1.89479	2.68724	2.07611	0.702789	0
TCGA-24-0966	2.1434	1.22912	1.20079	0.6895	0.0497952	0.0483073
TCGA-10-0937	2.15227	2.23811	0.197623	0.502918	0.126504	0
TCGA-24-2027	2.1548	3.1383	3.17057	3.57787	0.429475	0.406423
TCGA-23-2078	2.16055	2.27402	1.27696	3.9174	0	0.500828
TCGA-25-1313	2.16726	2.703	2.37259	1.78137	0.340243	0
TCGA-24-2267	2.1718	1.99464	1.69341	2.16055	0	0
TCGA-13-1495	2.17457	3.61548	2.41985	3.13931	0.0248303	0
TCGA-09-1666	2.1801	2.47206	2.16566	2.9193	0	0.668849
TCGA-24-2254	2.18091	3.40083	2.45661	3.69324	0.857572	0
TCGA-24-1470	2.18759	2.20056	2.40217	3.09993	0.591372	0
TCGA-29-1693	2.19645	2.81255	2.39657	2.24328	0	0.429091
TCGA-13-1408	2.20265	2.02204	2.42024	2.23142	0.562018	0
TCGA-13-0797	2.20978	2.00766	0.926151	0.969566	0.195448	0
TCGA-13-1404	2.212	1.66581	1.67501	2.11756	0	0.291934
TCGA-25-1630	2.2182	3.10103	2.51034	1.73657	0.779942	0
TCGA-31-1956	2.22614	2.05304	0.982748	2.23324	0.227782	0
TCGA-25-2392	2.23667	3.87383	1.86505	2.65823	0.29266	0
TCGA-61-1724	2.24556	3.75426	2.54634	2.98723	0	0.727166
TCGA-24-1850	2.24669	3.30233	3.15742	3.61156	0.673923	0
TCGA-29-1766	2.25037	2.58551	1.32394	2.81825	0	0.312843
TCGA-24-1435	2.25037	2.87933	1.78186	2.29007	0	0.0613145
TCGA-25-1312	2.25483	2.42136	2.78435	2.49233	0.572747	0
TCGA-24-2023	2.2746	3.19706	2.62987	2.71575	0	0.308629
TCGA-13-0924	2.27818	2.10664	1.33455	1.32714	0	0
TCGA-24-1427	2.29059	2.93862	2.22237	3.58376	0.589428	0
TCGA-31-1953	2.30061	3.99622	1.98941	3.48721	0.413794	0
TCGA-13-0883	2.31169	2.99299	1.87942	3.42807	0	0.470683
TCGA-61-2104	2.31195	2.39936	1.94117	1.57247	0.0817841	0
TCGA-57-1586	2.31444	2.10215	2.31258	2.91708	0.237528	0
TCGA-13-0720	2.31565	1.66799	2.04216	1.6713	0	0.278917
TCGA-25-1318	2.32098	2.91398	2.31076	3.53943	0	1.10299
TCGA-24-2024	2.32324	2.58933	2.1879	3.25467	0.222939	0
TCGA-61-2092	2.32625	3.25594	1.87804	2.2872	0.223867	0
TCGA-13-1487	2.33686	0.577474	2.10189	2.6756	0.184335	0
TCGA-24-1551	2.33794	2.43491	1.40508	1.93077	0.273468	0
TCGA-13-1489	2.34426	2.59671	0.896764	2.41148	0	0
TCGA-25-2398	2.35473	2.75791	2.09506	1.82068	0.529203	0
TCGA-13-1410	2.36472	1.74515	2.34398	2.1899	0	0
TCGA-57-1582	2.36961	3.06384	2.98825	3.54403	0	0.609817
TCGA-59-2351	2.37654	3.15788	2.4059	2.73521	0.398217	0
TCGA-36-1569	2.37692	2.95893	2.21268	3.14466	0	0.623428
TCGA-57-1584	2.38217	2.75489	1.91252	1.48682	0.264337	0
TCGA-24-2020	2.38299	3.058	2.32036	2.4218	0.229541	0
TCGA-20-0987	2.38484	1.53106	1.72412	1.53617	0	0
TCGA-25-2409	2.38612	2.65193	2.28314	2.71219	0.281273	0
TCGA-61-2102	2.38663	1.49609	2.84475	2.96656	0.882868	0
TCGA-24-2035	2.40073	2.30223	1.52977	2.33113	0	0
TCGA-57-1993	2.40698	3.39956	3.52996	4.87359	1.35457	0
TCGA-25-2391	2.40904	2.38558	2.24049	2.05784	0.116998	0
TCGA-04-1648	2.41335	2.22603	1.82735	2.12332	0	0.168423
TCGA-29-1768	2.41437	2.40019	1.51454	2.11706	0	0
TCGA-13-1405	2.42308	1.52408	1.31104	1.31885	0.0367298	0
TCGA-09-0366	2.42876	2.17847	1.71733	1.55265	0.225114	0
TCGA-25-2401	2.4289	2.50288	2.82276	2.63378	0.0978683	0
TCGA-24-1428	2.43104	2.38762	1.45857	2.78947	0	0.123777
TCGA-23-1111	2.4347	2.15819	2.04381	1.41698	0.535093	0
TCGA-13-A5FT	2.44022	3.74365	1.72623	3.4221	0	0.979326
TCGA-24-2288	2.45056	3.46673	2.15357	2.81933	0	0.541699
TCGA-04-1362	2.45202	3.95528	2.16762	3.40285	0	0.46064
TCGA-24-1413	2.45231	2.8319	2.15561	2.77012	0.528228	0
TCGA-13-1496	2.45555	2.82042	2.2159	2.19467	0.423362	0
TCGA-23-1021	2.4587	1.01933	0.961835	1.46876	0.0828484	0
TCGA-25-1870	2.46119	1.92491	0.858565	1.33315	0.348124	0
TCGA-13-0766	2.46838	2.38534	2.48707	1.32303	0.220886	0
TCGA-36-1568	2.47434	2.68449	1.59398	2.10917	0.240307	0
TCGA-29-1783	2.47753	2.40245	2.39149	2.24389	0	0.483373
TCGA-25-1328	2.47969	2.16522	2.19169	2.64008	0	0.72616
TCGA-36-1574	2.48244	2.93064	2.93885	3.6564	0	0.210668
TCGA-24-1467	2.48393	2.76496	2.09503	2.55138	0.775229	0
TCGA-24-1418	2.48399	2.80162	2.63792	2.47709	0.93649	0
TCGA-24-1562	2.49226	2.21536	1.38669	1.78321	0	0.0454751
TCGA-13-0905	2.50314	1.78132	1.83843	2.30103	0	0.0713261
TCGA-29-1695	2.51028	3.88338	2.12261	3.02506	0.275627	0
TCGA-24-0982	2.51646	2.30858	2.73127	3.0108	0.35846	0
TCGA-29-1776	2.5169	1.84263	2.48803	2.29925	0.51857	0
TCGA-61-1736	2.51896	3.62251	2.20455	2.15458	0.608316	0
TCGA-24-1469	2.52215	2.94176	2.46008	3.29382	0.569102	0
TCGA-24-2297	2.52652	2.67526	2.16327	3.38978	0	0.484382
TCGA-36-1576	2.53665	3.15994	2.85122	2.77936	0.0830322	0
TCGA-24-1552	2.54143	3.23618	2.89193	2.86841	0.400065	0
TCGA-24-1419	2.54154	2.7284	1.54152	2.36163	0.0793283	0.0729825
TCGA-59-2363	2.54193	3.33931	2.75508	4.09201	1.12228	0
TCGA-13-0900	2.54436	2.49355	1.99016	2.49935	0.301594	0.0953898
TCGA-23-1023	2.55224	0.809396	1.70991	1.00966	0.344656	0
TCGA-61-1728	2.55537	2.77986	2.00232	2.96667	0.360817	0
TCGA-13-1499	2.5586	1.49808	2.58279	2.15126	0.312059	0
TCGA-25-2042	2.56548	3.0601	1.05739	2.62392	0.593993	0
TCGA-29-1781	2.56674	1.56534	3.25015	1.95895	0.161496	0
TCGA-24-1105	2.57681	2.27292	2.85479	3.1139	0.184044	0.29965
TCGA-04-1356	2.58128	3.51263	2.28628	2.01321	0	0.287529
TCGA-13-1505	2.58764	2.58642	2.6736	2.67077	0.897765	0
TCGA-61-1733	2.59215	2.8435	2.05745	2.34799	0.21118	0
TCGA-24-1928	2.59485	3.14008	3.17635	3.17547	0.371887	0
TCGA-36-1581	2.59621	3.29388	2.11024	3.15165	0.46648	0
TCGA-13-0762	2.59823	1.14967	3.3658	2.10507	0.300257	0
TCGA-04-1361	2.59899	2.85707	2.04314	2.99687	0.299531	0
TCGA-61-1741	2.60684	3.2476	3.66669	2.13824	0	0.538502
TCGA-13-0916	2.60979	2.27619	2.70049	2.76247	0.341401	0
TCGA-13-0885	2.61035	1.31801	1.27863	1.5438	0	0
TCGA-57-1994	2.61201	4.02156	2.64498	4.34383	0.964368	0
TCGA-25-1634	2.61644	2.52323	1.59527	0.726682	0	0.3107
TCGA-24-1843	2.63198	2.62359	2.26701	3.96979	0.213806	0.128025
TCGA-61-1900	2.64126	2.54183	3.29749	2.44348	0.162164	0
TCGA-61-1911	2.64196	2.10315	0	0	0.371562	0
TCGA-24-2033	2.65413	1.42895	2.21198	1.26616	0.08079	0
TCGA-24-1846	2.66198	2.88347	2.29582	3.44429	0.143273	0
TCGA-24-1557	2.66203	2.74259	2.65339	2.84611	0.590513	0
TCGA-61-2000	2.66329	3.13295	2.00739	3.18809	0	0.468799
TCGA-29-1763	2.6636	3.07806	2.28034	3.47647	0.285795	0
TCGA-25-2393	2.66397	3.54499	2.04893	2.80914	0.349737	0
TCGA-61-1738	2.66923	2.45229	1.26801	1.78664	0.359915	0
TCGA-61-2003	2.67637	2.83094	2.40022	2.2662	0.226939	0
TCGA-30-1866	2.68999	3.01232	2.46838	2.29577	0.099046	0
TCGA-25-1321	2.69266	3.38001	2.89938	2.5325	0	0.573673
TCGA-20-1687	2.70219	2.5907	2.49642	2.40062	0.146204	0
TCGA-23-2077	2.71382	2.14917	2.2255	2.35111	0.284918	0
TCGA-31-1950	2.71991	2.45293	2.23377	2.83749	0.298093	0
TCGA-30-1860	2.72721	3.1401	2.45939	2.95585	0.107022	0
TCGA-59-2350	2.73578	3.45382	3.11926	3.8392	0	0.354988
TCGA-04-1332	2.73767	2.34291	2.98471	2.41241	0.597451	0
TCGA-61-2101	2.73875	1.91666	1.76591	1.60647	0	0
TCGA-31-1946	2.74455	2.69955	2.01013	3.13704	0	0.779479
TCGA-29-1691	2.7542	2.60912	2.60057	3.31278	0.540495	0
TCGA-09-1668	2.75982	2.97218	2.48809	3.15376	0.263555	0
TCGA-24-1844	2.76207	2.89936	3.1073	3.4287	0.604567	0
TCGA-31-1959	2.76725	3.73176	2.64081	3.6166	0	0.550695
TCGA-24-2280	2.76823	0.976128	3.14628	2.27037	0.664174	0
TCGA-29-1769	2.77011	2.62291	1.42566	0.73996	0.0251635	0
TCGA-24-1423	2.7735	2.61116	1.70884	3.54042	0.486503	0
TCGA-24-2293	2.78448	3.15705	2.60561	3.03327	0.885253	0
TCGA-13-1497	2.78712	3.57205	3.15866	3.29836	0.102592	0
TCGA-24-1422	2.78776	2.29811	2.95349	3.29734	0	1.0731
TCGA-13-1492	2.80777	2.43052	2.25335	1.93564	0.524978	0
TCGA-13-1511	2.81239	2.72086	2.12063	2.68313	0.810709	0
TCGA-09-1670	2.81486	3.0694	2.54305	3.03211	0.549234	0
TCGA-24-1550	2.8162	2.78612	2.46903	3.08374	0.335391	0.234738
TCGA-29-1762	2.81988	3.06021	2.59666	3.56557	0.424955	0
TCGA-23-1030	2.82007	2.53268	2.37818	2.30367	0.113844	0
TCGA-25-1631	2.82592	2.93121	1.86318	2.60466	0.40637	0
TCGA-59-A5PD	2.82738	3.34324	2.0213	2.84251	0.0562977	0.137646
TCGA-61-1907	2.84387	2.96671	2.09131	3.05548	0	0.0509961
TCGA-13-0888	2.84606	2.82589	2.12245	1.48	0.381819	0
TCGA-20-1682	2.84762	2.91682	0.961088	2.96693	0.189198	0
TCGA-04-1530	2.85413	2.45464	1.88254	2.73398	0	0.470507
TCGA-25-2400	2.86173	3.53846	2.92809	3.50674	0.495268	0
TCGA-25-1626	2.86263	3.40911	2.65727	2.92712	0	0.90384
TCGA-61-2109	2.87028	3.09692	1.97312	2.72817	0	1.12815
TCGA-24-2281	2.87391	3.49737	2.92059	2.57823	0.788248	0
TCGA-30-1718	2.8821	2.98135	1.93999	3.18762	0.217999	0
TCGA-23-1123	2.89846	3.00198	2.04899	1.92364	0.160463	0
TCGA-13-0893	2.90057	2.94039	2.70127	3.14054	0.495435	0
TCGA-61-1918	2.90808	2.96064	2.34538	2.43063	0.661616	0
TCGA-29-1761	2.91386	3.47733	2.68171	2.81617	0	0.0261811
TCGA-23-1122	2.9159	2.60379	2.77209	2.83959	0.532768	0
TCGA-23-2084	2.91609	3.59619	2.16291	2.27782	0.242078	0
TCGA-59-2354	2.91649	3.46027	2.74614	2.16035	0.311972	0
TCGA-09-2051	2.92496	3.95462	2.74599	3.80499	0.353628	0
TCGA-61-1914	2.93233	2.33966	2.59863	2.93356	0.299623	0
TCGA-23-1809	2.93753	3.65346	3.10161	4.0176	0.260445	0.692607
TCGA-61-2097	2.93826	3.4448	2.53651	1.63099	1.18038	0
TCGA-13-1411	2.9431	3.22005	2.15703	2.61213	0.200837	0
TCGA-24-1924	2.96685	2.96679	1.97865	1.29063	0	0.51392
TCGA-25-1316	2.97018	2.45311	2.5353	2.451	0	0.526398
TCGA-24-1603	2.97728	2.75459	3.11154	3.09584	0.609321	0
TCGA-25-1623	2.98	2.8496	2.30317	2.96143	0.474448	0
TCGA-09-0364	2.98018	3.12849	2.68134	3.19521	1.13675	0
TCGA-13-1512	2.98304	3.61648	2.16947	2.33919	0	0.128898
TCGA-29-1774	2.9934	3.58754	3.19898	4.05418	1.88593	0
TCGA-25-1632	3.00845	2.14007	2.96657	2.26286	0.456758	0
TCGA-61-2113	3.02541	2.86737	2.0659	3.29414	0.433972	0
TCGA-24-0979	3.02756	2.44142	1.92505	1.90373	0.0503317	0.187038
TCGA-25-1322	3.03488	4.19637	2.72444	3.32564	0.659221	0
TCGA-61-2012	3.04676	3.96785	2.61636	3.56023	0	0.41501
TCGA-24-1549	3.05511	3.38868	3.07652	4.19437	0	0.5575
TCGA-61-1919	3.05911	2.16745	2.47215	2.93011	0	0
TCGA-23-1119	3.06923	2.68061	1.8099	2.76429	0	0.119836
TCGA-29-1778	3.07907	2.1758	2.53356	1.54831	0.167133	0
TCGA-61-1995	3.08048	2.98169	3.1024	3.48209	0	1.06843
TCGA-31-1944	3.08617	2.77468	2.4086	3.38838	0.468495	0
TCGA-61-1910	3.08852	2.33353	2.27669	2.34111	0	0.857991
TCGA-13-2060	3.08916	2.73228	2.80239	2.02738	0.521564	0
TCGA-04-1519	3.0914	2.27868	2.25642	0.833318	0.612138	0
TCGA-24-1616	3.09559	2.12154	3.42245	2.18709	0.146971	0.428151
TCGA-13-0891	3.10194	2.16857	1.27789	2.20133	0	0
TCGA-25-1323	3.11491	2.19693	3.05756	2.98163	0.22329	0.759516
TCGA-61-2088	3.13298	2.81007	1.79845	1.38854	0.472532	0
TCGA-24-1604	3.15771	3.42047	2.23325	2.93884	0.542451	0
TCGA-23-1116	3.16495	2.97182	2.85819	3.30078	0.111535	0
TCGA-30-1861	3.16993	3.04238	3.32322	3.51495	0.583761	0
TCGA-04-1514	3.17373	2.87138	3.45036	3.88474	1.17938	0
TCGA-24-2289	3.1914	4.13459	3.14716	4.16469	1.40729	0
TCGA-10-0928	3.21175	3.88976	2.28624	3.23083	0	0.59329
TCGA-25-1877	3.21214	2.95586	1.97297	2.73377	0	0.191492
TCGA-13-1407	3.22775	1.52699	2.34914	1.14644	0.357665	0
TCGA-36-1580	3.22863	2.92137	3.11437	2.00926	0.728301	0
TCGA-23-1029	3.23636	3.14735	2.49132	3.09572	0.338759	0
TCGA-24-1558	3.26062	3.11113	3.45945	4.18942	0.846589	0.435173
TCGA-13-1506	3.26125	3.12965	3.47092	3.36803	0	0.333266
TCGA-29-1711	3.27108	3.08508	3.00243	3.10316	0.469735	0
TCGA-25-1326	3.27565	4.40977	2.7745	2.94852	0.988671	0.592856
TCGA-30-1891	3.27904	2.5769	0.892175	2.16907	0	0
TCGA-09-2044	3.31504	3.53154	1.81578	2.07284	0	0.550287
TCGA-61-2098	3.32586	3.40723	2.85237	3.41649	1.21078	0.548323
TCGA-5X-AA5U	3.34167	3.71852	3.41867	4.2026	0	1.65748
TCGA-25-1635	3.34882	4.06954	2.35245	3.20444	0.54531	0
TCGA-24-1567	3.36817	2.84564	3.1456	3.22151	0.293509	0
TCGA-24-2290	3.40517	3.68273	2.33296	1.72436	0.459072	0.306297
TCGA-13-0730	3.43395	3.61441	2.4941	2.20663	0.377177	0
TCGA-29-A5NZ	3.45508	3.84101	3.66684	4.1001	2.27059	0
TCGA-25-1633	3.46137	3.15645	2.59929	3.05233	0.526716	0
TCGA-24-1417	3.46644	3.57202	2.91675	3.50133	0.483727	0
TCGA-25-2399	3.48816	2.86004	2.74467	3.93866	0	0.660677
TCGA-VG-A8LO	3.50704	3.79537	3.03827	2.63669	0.357731	0.931985
TCGA-29-1703	3.50974	2.96221	3.74195	3.24253	0	0.767223
TCGA-13-0920	3.52443	3.38811	2.72701	3.197	0.352835	0
TCGA-23-1114	3.54507	3.95881	3.87672	4.16543	0	1.18142
TCGA-13-0923	3.56801	2.54025	3.1462	3.82679	0.363633	0
TCGA-24-1424	3.63769	3.25918	3.28409	3.58331	0	0.708325
TCGA-25-1627	3.64451	4.76961	3.44712	3.74691	0	0.769463
TCGA-24-1544	3.65421	3.47402	2.92221	2.3363	0	0
TCGA-57-1583	3.68623	2.94165	1.9776	1.50697	0.248173	0
TCGA-25-1315	3.68637	2.74758	3.64733	3.92634	0.569848	0
TCGA-36-1571	3.69417	5.26052	3.15612	5.1461	1.79412	0
TCGA-25-1628	3.7697	3.19996	3.26907	2.91936	0	0.944287
TCGA-13-0800	3.82649	2.46055	3.64531	3.10737	0.12762	0
TCGA-OY-A56Q	3.8436	1.77022	3.39447	1.01063	0	0.909214
TCGA-61-2111	3.85239	2.55774	3.87055	4.26059	0	1.54299
TCGA-59-2352	3.87508	3.89547	3.30925	3.27053	0.53866	0
TCGA-09-1673	3.8751	3.60775	3.00515	3.3788	0.878546	0
TCGA-61-2110	3.87749	2.12792	2.86135	2.10636	0.602075	0
TCGA-59-2348	3.88397	4.37918	3.16479	4.01064	0.425272	0.381407
TCGA-36-1577	3.90078	3.71411	2.76031	2.24868	0	0.715074
TCGA-09-2054	3.99266	3.02764	3.88583	3.30447	0.166137	0
TCGA-09-1667	4.02477	3.91248	3.63357	3.21663	1.10917	0
TCGA-25-1319	4.06844	3.02088	2.97143	2.52322	0.371266	0
TCGA-24-1474	4.15369	4.01027	2.99767	3.28786	0.771884	0
TCGA-29-1697	4.20767	3.51929	3.51964	3.92429	0.368944	0
TCGA-24-1560	4.21664	4.43245	3.75475	3.64523	0.384185	0.442893
TCGA-WR-A838	5.55134	5.78083	5.20898	5.55646	1.95991	1.87909
