# Supplementary material for: Drp1 splice variants regulate ovarian cancer mitochondrial dynamics and tumor progression
Source: EMBO Rep. 2024 Aug 27;25(10):16. doi: 10.1038/s44319-024-00232-4 (PMC11467262; doi:10.1038/s44319-024-00232-4)
Supplement: Supplementary file 4 — Source data Fig. 2 [file 44319_2024_232_MOESM4_ESM.zip › Figure 2/2F/2F_SurvivalData.xlsx]

## Sheet: Survival Drp1(- 17)
TCGA_ID	Time (months)	high (-/17)	low (-/17)
TCGA-25-1631	0.295887	1
TCGA-23-1809	0.526022	0
TCGA-VG-A8LO	0.789032	1
TCGA-24-2261	0.789032	1
TCGA-24-2288	0.821909	1
TCGA-25-2392	1.01917	1
TCGA-04-1341	1.08492	0
TCGA-61-1995	2.00546	0
TCGA-31-1959	2.20272	0
TCGA-25-1322	2.99175	1
TCGA-09-1673	3.02462	0
TCGA-24-1843	3.48489	0
TCGA-24-1844	3.71503	0
TCGA-61-2003	4.01091	0
TCGA-13-1496	4.24105	1
TCGA-24-1846	4.37255	0
TCGA-61-2088	4.76707	0
TCGA-24-1427	4.83282	0
TCGA-59-2363	5.4246	0
TCGA-61-1998	5.52323	0
TCGA-24-1850	5.52323	0
TCGA-24-1424	6.01637	0
TCGA-30-1862	6.115	1
TCGA-09-2044	6.115	0
TCGA-24-1423	6.24651	0
TCGA-24-1413	6.31226	0
TCGA-24-1416	6.37801	0
TCGA-31-1953	6.70678	0
TCGA-24-1417	7.82457	0
TCGA-24-1419	7.85745	0
TCGA-24-1418	7.98895	0
TCGA-24-1842	8.31772	0
TCGA-23-1029	8.81086	0
TCGA-24-1469	9.10675	0
TCGA-59-2352	9.40264	1
TCGA-WR-A838	9.99441	1
TCGA-24-1565	10.2574	1
TCGA-24-1928	11.0465	1
TCGA-57-1583	11.3752	1
TCGA-5X-AA5U	11.8684	0
TCGA-24-1464	12.4601	1
TCGA-25-1627	12.9533	1
TCGA-25-2042	13.019	1
TCGA-61-2000	14.4985	0
TCGA-13-1512	14.5313	0
TCGA-25-1329	15.0245	1
TCGA-61-1918	15.7478	1
TCGA-24-2293	16.6354	1
TCGA-29-1701	16.9313	1
TCGA-25-1626	17.03	1
TCGA-24-1567	17.2272	1
TCGA-29-1774	17.3258	0
TCGA-29-1761	17.3587	1
TCGA-13-1411	17.4573	1
TCGA-13-0730	17.819	1
TCGA-09-1670	17.9834	0
TCGA-10-0928	18.5094	1
TCGA-25-1623	18.5751	1
TCGA-24-1434	18.6738	1
TCGA-23-1116	19.4628	1
TCGA-24-1558	19.5286	1
TCGA-25-2399	19.9888	1
TCGA-59-A5PD	20.5148	1
TCGA-25-1628	20.6135	1
TCGA-61-2109	20.6792	1
TCGA-61-1724	20.9422	1
TCGA-09-2054	20.9422	1
TCGA-57-1584	21.1395	0
TCGA-61-2113	22.2244	1
TCGA-24-1474	22.2244	1
TCGA-59-2350	22.323	1
TCGA-31-1951	22.4874	0
TCGA-36-1574	22.5532	0
TCGA-36-1571	22.8491	1
TCGA-29-1769	22.9806	0
TCGA-25-1877	23.9997	1
TCGA-57-1582	24.0326	1
TCGA-36-1580	24.2299	1
TCGA-36-1581	24.6901	0
TCGA-57-1994	25.0189	0
TCGA-57-1993	25.0847	0
TCGA-36-1577	25.7422	0
TCGA-25-1313	26.9586	1
TCGA-24-1544	26.9586	1
TCGA-25-2409	26.9915	1
TCGA-20-1682	27.5175	0
TCGA-61-1728	27.8791	0
TCGA-36-1568	28.7668	0
TCGA-36-1569	29.0956	0
TCGA-09-0364	29.1613	1
TCGA-36-1576	30.0819	0
TCGA-31-1946	30.1805	0
TCGA-24-1924	30.2134	1
TCGA-61-2008	30.6408	0
TCGA-61-2012	30.6408	0
TCGA-29-1697	31.1997	1
TCGA-61-1907	31.2983	0
TCGA-24-2271	31.6271	1
TCGA-61-1733	31.7914	0
TCGA-04-1361	32.5147	0
TCGA-23-1123	33.4681	1
TCGA-61-1741	33.6654	1
TCGA-25-1321	33.9613	1
TCGA-13-1506	34.1585	1
TCGA-59-2354	34.3887	1
TCGA-29-1711	34.6188	0
TCGA-30-1861	34.7832	1
TCGA-24-2026	34.8161	1
TCGA-25-1318	34.9804	1
TCGA-09-2045	35.1448	1
TCGA-29-A5NZ	35.7695	1
TCGA-24-2290	36.2297	1
TCGA-29-1785	36.2955	1
TCGA-30-1866	36.6243	1
TCGA-25-1320	37.9722	1
TCGA-25-2393	38.0379	1
TCGA-25-1630	38.2023	1
TCGA-23-1122	39.09	1
TCGA-61-2009	39.8461	0
TCGA-24-1557	39.879	1
TCGA-29-1695	40.405	1
TCGA-24-1550	41.0626	1
TCGA-25-1326	41.0626	1
TCGA-24-1552	41.3913	1
TCGA-25-2400	42.016	1
TCGA-13-0893	43.3639	1
TCGA-24-1435	43.5283	1
TCGA-24-1560	44.0872	1
TCGA-04-1362	44.3173	1
TCGA-24-2281	44.6132	0
TCGA-24-2023	44.8433	1
TCGA-61-1737	44.8433	0
TCGA-30-1860	44.9091	1
TCGA-25-2398	45.0077	1
TCGA-31-1944	45.5666	0
TCGA-29-1690	47.605	1
TCGA-24-1563	47.7036	1
TCGA-29-1691	48.3282	1
TCGA-61-1736	48.7885	1
TCGA-13-0920	48.7885	1
TCGA-04-1356	49.2817	1
TCGA-23-2084	49.8405	1
TCGA-61-2092	51.7145	0
TCGA-30-1718	51.9118	1
TCGA-25-1315	52.0433	1
TCGA-25-1635	52.0433	1
TCGA-13-1511	54.246	1
TCGA-09-1668	55.3638	0
TCGA-24-2297	55.8569	1
TCGA-04-1514	56.5473	1
TCGA-24-1549	56.5802	1
TCGA-24-2254	57.0733	1
TCGA-29-1703	59.6706	1
TCGA-61-2097	60.624	0
TCGA-09-1667	61.8733	0
TCGA-25-1633	62.1692	1
TCGA-29-2427	62.4651	0
TCGA-09-2051	63.0897	0
TCGA-24-1546	64.2733	1
TCGA-25-1319	64.9965	1
TCGA-29-2425	64.9965	0
TCGA-61-2098	65.5226	0
TCGA-29-1763	66.8047	0
TCGA-24-2289	67.3636	1
TCGA-23-1114	68.6787	1
TCGA-13-0883	68.9417	1
TCGA-13-A5FT	70.454	0
TCGA-13-2060	77.8841	0
TCGA-24-1930	81.106	1
TCGA-13-1489	83.9333	1
TCGA-29-1762	86.5963	1
TCGA-24-1604	88.3716	1
TCGA-09-1662	89.325	1
TCGA-24-1603	90.147	1
TCGA-13-1495	90.3771	1
TCGA-13-0888	92.4154	1
TCGA-29-1693	101.785	0
TCGA-24-1467	105.993	1
TCGA-24-2027	109.708	1
TCGA-59-2351	116.119	0
TCGA-13-1497	127.264	0
TCGA-23-1119	129.96	0
TCGA-24-2020	152.02	1
TCGA-59-2348	180.195	0
TCGA-30-1857	0.263011		1
TCGA-24-1422	0.756156		1
TCGA-04-1519	0.789032		0
TCGA-25-1312	1.01917		1
TCGA-24-1471	1.18355		0
TCGA-57-1585	1.74245		1
TCGA-25-1317	2.00546		1
TCGA-59-2355	2.13696		1
TCGA-20-1687	2.66298		0
TCGA-13-0724	2.72874		1
TCGA-20-1686	2.926		0
TCGA-25-2401	2.95887		1
TCGA-25-2396	3.02462		1
TCGA-23-1111	3.22188		0
TCGA-24-1470	3.45202		0
TCGA-24-1845	3.81366		0
TCGA-23-1120	4.27393		0
TCGA-24-1426	5.35885		0
TCGA-29-1784	5.35885		0
TCGA-61-1900	5.78624		0
TCGA-24-1425	5.95062		0
TCGA-13-0714	6.21363		1
TCGA-61-2102	6.47664		1
TCGA-29-1783	7.2328		0
TCGA-24-0966	7.62731		0
TCGA-29-1781	8.38347		0
TCGA-09-1659	9.99441		1
TCGA-61-1721	11.1122		0
TCGA-24-1847	11.2766		0
TCGA-24-0970	11.6382		1
TCGA-29-1776	11.8355		0
TCGA-04-1343	11.8684		1
TCGA-29-1777	12.2958		0
TCGA-13-0725	12.3944		1
TCGA-25-1323	12.9862		1
TCGA-10-0933	14.6629		1
TCGA-29-1778	14.9259		0
TCGA-25-1870	14.9587		1
TCGA-13-0727	15.1889		1
TCGA-23-1024	15.3861		0
TCGA-24-1428	17.3916		0
TCGA-09-0367	17.9834		1
TCGA-61-2002	17.9834		0
TCGA-29-1705	18.2464		1
TCGA-24-2033	18.4765		1
TCGA-24-1431	18.6409		1
TCGA-31-1950	18.7724		0
TCGA-OY-A56Q	18.9368		0
TCGA-13-0901	19.3642		0
TCGA-10-0937	19.9888		1
TCGA-13-0795	20.3505		1
TCGA-13-1485	20.6792		1
TCGA-10-0938	20.9094		1
TCGA-36-1570	21.534		0
TCGA-24-0982	22.323		1
TCGA-57-1586	22.323		0
TCGA-13-1487	22.3888		1
TCGA-24-1923	22.6847		1
TCGA-20-0987	23.0463		1
TCGA-29-1770	24.3614		0
TCGA-20-1683	25.3805		0
TCGA-20-0991	26.2025		0
TCGA-23-1026	26.8271		0
TCGA-24-2035	28.175		1
TCGA-24-1430	28.3723		1
TCGA-13-1405	28.5367		1
TCGA-04-1648	28.6353		1
TCGA-25-2404	29.0298		1
TCGA-04-1536	29.0956		1
TCGA-23-1030	29.1284		0
TCGA-13-1483	29.4243		1
TCGA-30-1891	30.049		1
TCGA-09-1669	30.5093		0
TCGA-23-1113	31.1997		1
TCGA-13-0726	31.1997		1
TCGA-29-1710	31.2654		1
TCGA-29-1768	31.2983		1
TCGA-61-1725	31.4298		0
TCGA-23-1027	32.0873		1
TCGA-10-0931	32.8764		1
TCGA-04-1364	33.6654		1
TCGA-29-1696	33.9284		1
TCGA-13-0804	35.2763		1
TCGA-09-0369	35.5722		1
TCGA-61-1738	35.8023		1
TCGA-25-1634	35.8681		1
TCGA-04-1651	36.2297		1
TCGA-30-1853	36.2626		1
TCGA-10-0936	36.9201		1
TCGA-61-1910	37.0516		0
TCGA-30-1714	38.0708		1
TCGA-61-1919	38.1694		1
TCGA-24-1616	38.2352		1
TCGA-09-1661	38.4325		1
TCGA-29-1694	39.0242		1
TCGA-29-1766	39.4187		1
TCGA-09-2053	39.7475		0
TCGA-23-1023	40.5365		0
TCGA-04-1332	40.9968		1
TCGA-24-0979	41.5557		1
TCGA-09-1665	41.6215		1
TCGA-25-1316	42.0489		1
TCGA-61-1911	42.5091		0
TCGA-13-1501	43.1995		1
TCGA-04-1331	43.9228		1
TCGA-31-1956	44.1201		0
TCGA-24-2038	44.5146		1
TCGA-61-2110	44.5146		1
TCGA-13-0911	44.5475		1
TCGA-13-0720	44.5475		1
TCGA-13-1510	44.679		1
TCGA-29-2428	45.1064		0
TCGA-04-1655	45.3694		1
TCGA-24-1562	45.5009		1
TCGA-13-0765	45.6653		1
TCGA-04-1338	46.6187		0
TCGA-24-1105	47.4077		1
TCGA-24-2267	47.5392		1
TCGA-23-1021	47.5392		1
TCGA-30-1892	48.7885		1
TCGA-25-2391	49.0515		1
TCGA-23-1028	49.4132		0
TCGA-23-1022	49.6762		1
TCGA-23-1109	51.3529		1
TCGA-24-1551	51.9118		1
TCGA-24-2298	53.2597		1
TCGA-24-1103	54.1145		1
TCGA-23-1110	54.509		0
TCGA-13-1477	54.6405		1
TCGA-13-1408	55.2323		1
TCGA-61-2101	55.4953		1
TCGA-61-1914	56.6131		0
TCGA-13-0766	56.7117		1
TCGA-13-1409	57.2706		1
TCGA-09-1666	57.5994		0
TCGA-09-0366	57.7638		1
TCGA-24-1553	58.0925		1
TCGA-24-2024	58.1583		1
TCGA-13-0768	58.6514		1
TCGA-13-0916	58.6843		0
TCGA-25-1632	59.1446		1
TCGA-13-0908	60.5911		1
TCGA-04-1347	63.0897		0
TCGA-24-1104	63.55		1
TCGA-04-1350	63.9774		1
TCGA-13-1507	65.5226		1
TCGA-13-1505	65.687		0
TCGA-25-1328	66.0486		1
TCGA-13-1498	66.1472		1
TCGA-13-0887	66.6732		1
TCGA-13-0797	69.7307		0
TCGA-24-2280	70.454		0
TCGA-13-1488	70.8157		1
TCGA-13-0897	71.7362		1
TCGA-04-1365	76.569		0
TCGA-61-2104	76.8649		0
TCGA-13-1403	77.095		1
TCGA-29-1688	78.9032		1
TCGA-13-1509	80.1525		0
TCGA-13-1410	81.0073		0
TCGA-13-1404	81.1717		0
TCGA-10-0927	81.8621		1
TCGA-13-1407	83.3087		0
TCGA-13-0923	83.7361		0
TCGA-04-1542	84.1963		1
TCGA-13-0924	85.9388		0
TCGA-23-1118	86.0045		0
TCGA-23-2078	87.484		0
TCGA-13-0800	87.484		0
TCGA-13-0891	102.837		1
TCGA-13-0884	107.177		1
TCGA-13-0885	111.385		0
TCGA-13-0762	111.78		0
TCGA-13-1499	115.067		0
TCGA-23-2077	115.889		0
TCGA-13-0906	118.98		0
TCGA-04-1530	119.078		1
TCGA-13-0905	123.155		0
TCGA-13-1492	125.555		1
TCGA-61-2111	125.752		0
TCGA-13-0900	134.037		0
TCGA-13-0886	153.368		0

## Sheet: Survival Drp1(16 17)
TCGA_ID	Time (months)	high (16/17)	low (16/17)
TCGA-04-1332	40.9968	1
TCGA-04-1356	49.2817	1
TCGA-04-1361	32.5147	0
TCGA-04-1362	44.3173	1
TCGA-04-1514	56.5473	1
TCGA-04-1519	0.789032	0
TCGA-04-1530	119.078	1
TCGA-09-0364	29.1613	1
TCGA-09-1667	61.8733	0
TCGA-09-1668	55.3638	0
TCGA-09-1670	17.9834	0
TCGA-09-1673	3.02462	0
TCGA-09-2044	6.115	0
TCGA-09-2051	63.0897	0
TCGA-09-2054	20.9422	1
TCGA-10-0928	18.5094	1
TCGA-13-0730	17.819	1
TCGA-13-0762	111.78	0
TCGA-13-0766	56.7117	1
TCGA-13-0800	87.484	0
TCGA-13-0885	111.385	0
TCGA-13-0888	92.4154	1
TCGA-13-0891	102.837	1
TCGA-13-0893	43.3639	1
TCGA-13-0900	134.037	0
TCGA-13-0905	123.155	0
TCGA-13-0916	58.6843	0
TCGA-13-0920	48.7885	1
TCGA-13-0923	83.7361	0
TCGA-13-1407	83.3087	0
TCGA-13-1411	17.4573	1
TCGA-13-1492	125.555	1
TCGA-13-1496	4.24105	1
TCGA-13-1497	127.264	0
TCGA-13-1499	115.067	0
TCGA-13-1505	65.687	0
TCGA-13-1506	34.1585	1
TCGA-13-1511	54.246	1
TCGA-13-1512	14.5313	0
TCGA-13-2060	77.8841	0
TCGA-13-A5FT	70.454	0
TCGA-20-1682	27.5175	0
TCGA-20-1687	2.66298	0
TCGA-23-1021	47.5392	1
TCGA-23-1023	40.5365	0
TCGA-23-1029	8.81086	0
TCGA-23-1030	29.1284	0
TCGA-23-1111	3.22188	0
TCGA-23-1114	68.6787	1
TCGA-23-1116	19.4628	1
TCGA-23-1119	129.96	0
TCGA-23-1122	39.09	1
TCGA-23-1123	33.4681	1
TCGA-23-1809	0.526022	0
TCGA-23-2077	115.889	0
TCGA-23-2084	49.8405	1
TCGA-24-0979	41.5557	1
TCGA-24-0982	22.323	1
TCGA-24-1105	47.4077	1
TCGA-24-1413	6.31226	0
TCGA-24-1417	7.82457	0
TCGA-24-1418	7.98895	0
TCGA-24-1419	7.85745	0
TCGA-24-1422	0.756156	1
TCGA-24-1423	6.24651	0
TCGA-24-1424	6.01637	0
TCGA-24-1467	105.993	1
TCGA-24-1469	9.10675	0
TCGA-24-1474	22.2244	1
TCGA-24-1544	26.9586	1
TCGA-24-1549	56.5802	1
TCGA-24-1550	41.0626	1
TCGA-24-1552	41.3913	1
TCGA-24-1557	39.879	1
TCGA-24-1558	19.5286	1
TCGA-24-1560	44.0872	1
TCGA-24-1562	45.5009	1
TCGA-24-1567	17.2272	1
TCGA-24-1603	90.147	1
TCGA-24-1604	88.3716	1
TCGA-24-1616	38.2352	1
TCGA-24-1843	3.48489	0
TCGA-24-1844	3.71503	0
TCGA-24-1846	4.37255	0
TCGA-24-1924	30.2134	1
TCGA-24-1928	11.0465	1
TCGA-24-2033	18.4765	1
TCGA-24-2280	70.454	0
TCGA-24-2281	44.6132	0
TCGA-24-2288	0.821909	1
TCGA-24-2289	67.3636	1
TCGA-24-2290	36.2297	1
TCGA-24-2293	16.6354	1
TCGA-24-2297	55.8569	1
TCGA-25-1315	52.0433	1
TCGA-25-1316	42.0489	1
TCGA-25-1319	64.9965	1
TCGA-25-1321	33.9613	1
TCGA-25-1322	2.99175	1
TCGA-25-1323	12.9862	1
TCGA-25-1326	41.0626	1
TCGA-25-1328	66.0486	1
TCGA-25-1623	18.5751	1
TCGA-25-1626	17.03	1
TCGA-25-1627	12.9533	1
TCGA-25-1628	20.6135	1
TCGA-25-1631	0.295887	1
TCGA-25-1632	59.1446	1
TCGA-25-1633	62.1692	1
TCGA-25-1634	35.8681	1
TCGA-25-1635	52.0433	1
TCGA-25-1870	14.9587	1
TCGA-25-1877	23.9997	1
TCGA-25-2042	13.019	1
TCGA-25-2393	38.0379	1
TCGA-25-2399	19.9888	1
TCGA-25-2400	42.016	1
TCGA-29-1691	48.3282	1
TCGA-29-1695	40.405	1
TCGA-29-1697	31.1997	1
TCGA-29-1703	59.6706	1
TCGA-29-1711	34.6188	0
TCGA-29-1761	17.3587	1
TCGA-29-1762	86.5963	1
TCGA-29-1763	66.8047	0
TCGA-29-1769	22.9806	0
TCGA-29-1774	17.3258	0
TCGA-29-1776	11.8355	0
TCGA-29-1778	14.9259	0
TCGA-29-1781	8.38347	0
TCGA-29-1783	7.2328	0
TCGA-29-A5NZ	35.7695	1
TCGA-30-1718	51.9118	1
TCGA-30-1860	44.9091	1
TCGA-30-1861	34.7832	1
TCGA-30-1866	36.6243	1
TCGA-30-1891	30.049	1
TCGA-31-1944	45.5666	0
TCGA-31-1946	30.1805	0
TCGA-31-1950	18.7724	0
TCGA-31-1959	2.20272	0
TCGA-36-1568	28.7668	0
TCGA-36-1571	22.8491	1
TCGA-36-1574	22.5532	0
TCGA-36-1576	30.0819	0
TCGA-36-1577	25.7422	0
TCGA-36-1580	24.2299	1
TCGA-36-1581	24.6901	0
TCGA-57-1583	11.3752	1
TCGA-57-1994	25.0189	0
TCGA-59-2348	180.195	0
TCGA-59-2350	22.323	1
TCGA-59-2352	9.40264	1
TCGA-59-2354	34.3887	1
TCGA-59-2363	5.4246	0
TCGA-59-A5PD	20.5148	1
TCGA-5X-AA5U	11.8684	0
TCGA-61-1728	27.8791	0
TCGA-61-1733	31.7914	0
TCGA-61-1736	48.7885	1
TCGA-61-1738	35.8023	1
TCGA-61-1741	33.6654	1
TCGA-61-1900	5.78624	0
TCGA-61-1907	31.2983	0
TCGA-61-1910	37.0516	0
TCGA-61-1911	42.5091	0
TCGA-61-1914	56.6131	0
TCGA-61-1918	15.7478	1
TCGA-61-1919	38.1694	1
TCGA-61-1995	2.00546	0
TCGA-61-2000	14.4985	0
TCGA-61-2003	4.01091	0
TCGA-61-2012	30.6408	0
TCGA-61-2088	4.76707	0
TCGA-61-2097	60.624	0
TCGA-61-2098	65.5226	0
TCGA-61-2101	55.4953	1
TCGA-61-2109	20.6792	1
TCGA-61-2110	44.5146	1
TCGA-61-2111	125.752	0
TCGA-61-2113	22.2244	1
TCGA-OY-A56Q	18.9368	0
TCGA-VG-A8LO	0.789032	1
TCGA-WR-A838	9.99441	1
TCGA-04-1331	43.9228		1
TCGA-04-1338	46.6187		0
TCGA-04-1341	1.08492		0
TCGA-04-1343	11.8684		1
TCGA-04-1347	63.0897		0
TCGA-04-1350	63.9774		1
TCGA-04-1364	33.6654		1
TCGA-04-1365	76.569		0
TCGA-04-1536	29.0956		1
TCGA-04-1542	84.1963		1
TCGA-04-1648	28.6353		1
TCGA-04-1651	36.2297		1
TCGA-04-1655	45.3694		1
TCGA-09-0366	57.7638		1
TCGA-09-0367	17.9834		1
TCGA-09-0369	35.5722		1
TCGA-09-1659	9.99441		1
TCGA-09-1661	38.4325		1
TCGA-09-1662	89.325		1
TCGA-09-1665	41.6215		1
TCGA-09-1666	57.5994		0
TCGA-09-1669	30.5093		0
TCGA-09-2045	35.1448		1
TCGA-09-2053	39.7475		0
TCGA-10-0927	81.8621		1
TCGA-10-0931	32.8764		1
TCGA-10-0933	14.6629		1
TCGA-10-0936	36.9201		1
TCGA-10-0937	19.9888		1
TCGA-10-0938	20.9094		1
TCGA-13-0714	6.21363		1
TCGA-13-0720	44.5475		1
TCGA-13-0724	2.72874		1
TCGA-13-0725	12.3944		1
TCGA-13-0726	31.1997		1
TCGA-13-0727	15.1889		1
TCGA-13-0765	45.6653		1
TCGA-13-0768	58.6514		1
TCGA-13-0795	20.3505		1
TCGA-13-0797	69.7307		0
TCGA-13-0804	35.2763		1
TCGA-13-0883	68.9417		1
TCGA-13-0884	107.177		1
TCGA-13-0886	153.368		0
TCGA-13-0887	66.6732		1
TCGA-13-0897	71.7362		1
TCGA-13-0901	19.3642		0
TCGA-13-0906	118.98		0
TCGA-13-0908	60.5911		1
TCGA-13-0911	44.5475		1
TCGA-13-0924	85.9388		0
TCGA-13-1403	77.095		1
TCGA-13-1404	81.1717		0
TCGA-13-1405	28.5367		1
TCGA-13-1408	55.2323		1
TCGA-13-1409	57.2706		1
TCGA-13-1410	81.0073		0
TCGA-13-1477	54.6405		1
TCGA-13-1483	29.4243		1
TCGA-13-1485	20.6792		1
TCGA-13-1487	22.3888		1
TCGA-13-1488	70.8157		1
TCGA-13-1489	83.9333		1
TCGA-13-1495	90.3771		1
TCGA-13-1498	66.1472		1
TCGA-13-1501	43.1995		1
TCGA-13-1507	65.5226		1
TCGA-13-1509	80.1525		0
TCGA-13-1510	44.679		1
TCGA-20-0987	23.0463		1
TCGA-20-0991	26.2025		0
TCGA-20-1683	25.3805		0
TCGA-20-1686	2.926		0
TCGA-23-1022	49.6762		1
TCGA-23-1024	15.3861		0
TCGA-23-1026	26.8271		0
TCGA-23-1027	32.0873		1
TCGA-23-1028	49.4132		0
TCGA-23-1109	51.3529		1
TCGA-23-1110	54.509		0
TCGA-23-1113	31.1997		1
TCGA-23-1118	86.0045		0
TCGA-23-1120	4.27393		0
TCGA-23-2078	87.484		0
TCGA-24-0966	7.62731		0
TCGA-24-0970	11.6382		1
TCGA-24-1103	54.1145		1
TCGA-24-1104	63.55		1
TCGA-24-1416	6.37801		0
TCGA-24-1425	5.95062		0
TCGA-24-1426	5.35885		0
TCGA-24-1427	4.83282		0
TCGA-24-1428	17.3916		0
TCGA-24-1430	28.3723		1
TCGA-24-1431	18.6409		1
TCGA-24-1434	18.6738		1
TCGA-24-1435	43.5283		1
TCGA-24-1464	12.4601		1
TCGA-24-1470	3.45202		0
TCGA-24-1471	1.18355		0
TCGA-24-1546	64.2733		1
TCGA-24-1551	51.9118		1
TCGA-24-1553	58.0925		1
TCGA-24-1563	47.7036		1
TCGA-24-1565	10.2574		1
TCGA-24-1842	8.31772		0
TCGA-24-1845	3.81366		0
TCGA-24-1847	11.2766		0
TCGA-24-1850	5.52323		0
TCGA-24-1923	22.6847		1
TCGA-24-1930	81.106		1
TCGA-24-2020	152.02		1
TCGA-24-2023	44.8433		1
TCGA-24-2024	58.1583		1
TCGA-24-2026	34.8161		1
TCGA-24-2027	109.708		1
TCGA-24-2035	28.175		1
TCGA-24-2038	44.5146		1
TCGA-24-2254	57.0733		1
TCGA-24-2261	0.789032		1
TCGA-24-2267	47.5392		1
TCGA-24-2271	31.6271		1
TCGA-24-2298	53.2597		1
TCGA-25-1312	1.01917		1
TCGA-25-1313	26.9586		1
TCGA-25-1317	2.00546		1
TCGA-25-1318	34.9804		1
TCGA-25-1320	37.9722		1
TCGA-25-1329	15.0245		1
TCGA-25-1630	38.2023		1
TCGA-25-2391	49.0515		1
TCGA-25-2392	1.01917		1
TCGA-25-2396	3.02462		1
TCGA-25-2398	45.0077		1
TCGA-25-2401	2.95887		1
TCGA-25-2404	29.0298		1
TCGA-25-2409	26.9915		1
TCGA-29-1688	78.9032		1
TCGA-29-1690	47.605		1
TCGA-29-1693	101.785		0
TCGA-29-1694	39.0242		1
TCGA-29-1696	33.9284		1
TCGA-29-1701	16.9313		1
TCGA-29-1705	18.2464		1
TCGA-29-1710	31.2654		1
TCGA-29-1766	39.4187		1
TCGA-29-1768	31.2983		1
TCGA-29-1770	24.3614		0
TCGA-29-1777	12.2958		0
TCGA-29-1784	5.35885		0
TCGA-29-1785	36.2955		1
TCGA-29-2425	64.9965		0
TCGA-29-2427	62.4651		0
TCGA-29-2428	45.1064		0
TCGA-30-1714	38.0708		1
TCGA-30-1853	36.2626		1
TCGA-30-1857	0.263011		1
TCGA-30-1862	6.115		1
TCGA-30-1892	48.7885		1
TCGA-31-1951	22.4874		0
TCGA-31-1953	6.70678		0
TCGA-31-1956	44.1201		0
TCGA-36-1569	29.0956		0
TCGA-36-1570	21.534		0
TCGA-57-1582	24.0326		1
TCGA-57-1584	21.1395		0
TCGA-57-1585	1.74245		1
TCGA-57-1586	22.323		0
TCGA-57-1993	25.0847		0
TCGA-59-2351	116.119		0
TCGA-59-2355	2.13696		1
TCGA-61-1721	11.1122		0
TCGA-61-1724	20.9422		1
TCGA-61-1725	31.4298		0
TCGA-61-1737	44.8433		0
TCGA-61-1998	5.52323		0
TCGA-61-2002	17.9834		0
TCGA-61-2008	30.6408		0
TCGA-61-2009	39.8461		0
TCGA-61-2092	51.7145		0
TCGA-61-2102	6.47664		1
TCGA-61-2104	76.8649		0

## Sheet: Survival Drp1(16 17)vs(- 17)
TCGA_ID	Time (months)	high(-/17):low(16/17)	low(-/17):high(16/17)
TCGA-24-2261	0.789032	1
TCGA-25-2392	1.01917	1
TCGA-04-1341	1.08492	0
TCGA-24-1427	4.83282	0
TCGA-61-1998	5.52323	0
TCGA-24-1850	5.52323	0
TCGA-30-1862	6.115	1
TCGA-24-1416	6.37801	0
TCGA-31-1953	6.70678	0
TCGA-24-1842	8.31772	0
TCGA-24-1565	10.2574	1
TCGA-24-1464	12.4601	1
TCGA-25-1329	15.0245	1
TCGA-29-1701	16.9313	1
TCGA-24-1434	18.6738	1
TCGA-61-1724	20.9422	1
TCGA-57-1584	21.1395	0
TCGA-31-1951	22.4874	0
TCGA-57-1582	24.0326	1
TCGA-57-1993	25.0847	0
TCGA-25-1313	26.9586	1
TCGA-25-2409	26.9915	1
TCGA-36-1569	29.0956	0
TCGA-61-2008	30.6408	0
TCGA-24-2271	31.6271	1
TCGA-24-2026	34.8161	1
TCGA-25-1318	34.9804	1
TCGA-09-2045	35.1448	1
TCGA-29-1785	36.2955	1
TCGA-25-1320	37.9722	1
TCGA-25-1630	38.2023	1
TCGA-61-2009	39.8461	0
TCGA-24-1435	43.5283	1
TCGA-24-2023	44.8433	1
TCGA-61-1737	44.8433	0
TCGA-25-2398	45.0077	1
TCGA-29-1690	47.605	1
TCGA-24-1563	47.7036	1
TCGA-61-2092	51.7145	0
TCGA-24-2254	57.0733	1
TCGA-29-2427	62.4651	0
TCGA-24-1546	64.2733	1
TCGA-29-2425	64.9965	0
TCGA-13-0883	68.9417	1
TCGA-24-1930	81.106	1
TCGA-13-1489	83.9333	1
TCGA-09-1662	89.325	1
TCGA-13-1495	90.3771	1
TCGA-29-1693	101.785	0
TCGA-24-2027	109.708	1
TCGA-59-2351	116.119	0
TCGA-24-2020	152.02	1
TCGA-24-1422	0.756156		1
TCGA-04-1519	0.789032		0
TCGA-20-1687	2.66298		0
TCGA-23-1111	3.22188		0
TCGA-61-1900	5.78624		0
TCGA-29-1783	7.2328		0
TCGA-29-1781	8.38347		0
TCGA-29-1776	11.8355		0
TCGA-25-1323	12.9862		1
TCGA-29-1778	14.9259		0
TCGA-25-1870	14.9587		1
TCGA-24-2033	18.4765		1
TCGA-31-1950	18.7724		0
TCGA-OY-A56Q	18.9368		0
TCGA-24-0982	22.323		1
TCGA-23-1030	29.1284		0
TCGA-30-1891	30.049		1
TCGA-61-1738	35.8023		1
TCGA-25-1634	35.8681		1
TCGA-61-1910	37.0516		0
TCGA-61-1919	38.1694		1
TCGA-24-1616	38.2352		1
TCGA-23-1023	40.5365		0
TCGA-04-1332	40.9968		1
TCGA-24-0979	41.5557		1
TCGA-25-1316	42.0489		1
TCGA-61-1911	42.5091		0
TCGA-61-2110	44.5146		1
TCGA-24-1562	45.5009		1
TCGA-24-1105	47.4077		1
TCGA-23-1021	47.5392		1
TCGA-61-2101	55.4953		1
TCGA-61-1914	56.6131		0
TCGA-13-0766	56.7117		1
TCGA-13-0916	58.6843		0
TCGA-25-1632	59.1446		1
TCGA-13-1505	65.687		0
TCGA-25-1328	66.0486		1
TCGA-24-2280	70.454		0
TCGA-13-1407	83.3087		0
TCGA-13-0923	83.7361		0
TCGA-13-0800	87.484		0
TCGA-13-0891	102.837		1
TCGA-13-0885	111.385		0
TCGA-13-0762	111.78		0
TCGA-13-1499	115.067		0
TCGA-23-2077	115.889		0
TCGA-04-1530	119.078		1
TCGA-13-0905	123.155		0
TCGA-13-1492	125.555		1
TCGA-61-2111	125.752		0
TCGA-13-0900	134.037		0
