# Supplementary material for: Drp1 splice variants regulate ovarian cancer mitochondrial dynamics and tumor progression
Source: EMBO Rep. 2024 Aug 27;25(10):16. doi: 10.1038/s44319-024-00232-4 (PMC11467262; doi:10.1038/s44319-024-00232-4)
Supplement: Supplementary file 4 — Source data Fig. 2 [file 44319_2024_232_MOESM4_ESM.zip › Figure 2/2C/2C_EOC_Drp1Variantsexpression .xlsx]

## Sheet: Dens_Drp1Variants_EOC
user 2020-08-25 1.0 exp-Vol																							Band normalization						percentage
No.	Label		Type	Volume (Int)	Adj. Vol. (Int)	Mean Bkgd. (Int)	Abs. Quant.	Rel. Quant.	# of Pixels	Min. Value (Int)	Max. Value (Int)	Mean Value (Int)	Std. Dev.	Area (mm2)		Drp1(16/17)	Drp1(16/-)	Drp1(-/17)	Drp1(-/-)				Drp1(16/17)	Drp1(16/-)	Drp1(-/17)	Drp1(-/-)	sum		Drp1(16/17)	Drp1(16/-)	Drp1(-/17)	Drp1(-/-)
1	U1	Endo	EOC1: Endometrioid Stage IV	37339456	1.23516e+07	19582.9	N/A	N/A	1276	16384	50648	29262.9	9129.21	9.80148	9679.97	9679.97	11528.1	10616.3	15108.2			E1	1.14863	1.36794	1.25973	1.79276	5.56906	EOC1	20.6253	24.5632	22.6202	32.1913
2	U2			43203960	1.47099e+07	22330.8	N/A	N/A	1276	17536	58844	33858.9	11518.7	9.80148	11528.1	8342.61	3265.53	4785.58	2615.07			E2	0.989942	0.387491	0.567861	0.310307	2.2556	EOC2	43.8882	17.179	25.1756	13.7572
3	U3			39895116	1.35463e+07	20649.5	N/A	N/A	1276	18136	49116	31265.8	8654.38	9.80148	10616.3	9447.84	3021.06	7171.72	5144.23			E3	1.12109	0.358482	0.851003	0.610419	2.94099	EOC3	38.1194	12.1891	28.9359	20.7555
4	U4			49425248	1.92781e+07	23626.3	N/A	N/A	1276	16568	65535	38734.5	14266.8	9.80148	15108.2	6794.73	1128.58	6458.96	1452.76			E4	0.806269	0.133918	0.766426	0.172386	1.879	EOC4	42.9095	7.12711	40.7891	9.17437
5	U5	Adeno	EOC2: Adenocarcinoma Stage IIIC	33329032	1.06452e+07	17777.3	N/A	N/A	1276	15128	47096	26119.9	9027.94	9.80148	8342.61	9666.57	5735.43	13456.5	5489.82			E5	1.14704	0.680572	1.59677	0.651428	4.07581	EOC5	28.1428	16.6978	39.1766	15.9828
6	U6			27790148	4.16681e+06	18513.6	N/A	N/A	1276	16308	29928	21779.1	3665.64	9.80148	3265.53	6825.94	660.453	7312.88	567.671			E6	0.809973	0.0783699	0.867754	0.0673604	1.82346	EOC6	44.4196	4.29788	47.5884	3.6941
7	U7			30089936	6.1064e+06	18795.9	N/A	N/A	1276	16688	33092	23581.5	4474.06	9.80148	4785.58	8093.73	1682.71	6751.11	1113.98			E7	0.96041	0.199672	0.801093	0.132186	2.09336	EOC7	45.8789	9.53834	38.2683	6.31453
8	U8			25356604	3.33683e+06	17256.9	N/A	N/A	1276	15688	24584	19871.9	2267.79	9.80148	2615.07	11640.4	7321.87	12213.2	6387.3			E8	1.38126	0.86882	1.44923	0.757923	4.45723	EOC8	30.9892	19.4924	32.5141	17.0043
9	U9	Serous	EOC3: Serous adenocarcinoma Stage IIIC	35415212	1.20554e+07	18307	N/A	N/A	1276	15236	49132	27754.9	9346.62	9.80148	9447.84	12513.6	5588.37	15810	2583.72			E9	1.48487	0.663121	1.87603	0.306586	4.33061	EOC9	34.2878	15.3124	43.3202	7.07953
10	U10			27940960	3.85487e+06	18876.2	N/A	N/A	1276	16580	30572	21897.3	3015.72	9.80148	3021.06	9200.44	11582.1	10252	9993.03			E10	1.09173	1.37435	1.21651	1.18578	4.86837	EOC10	22.425	28.2301	24.9881	24.3568
11	U11			33481512	9.15112e+06	19067.7	N/A	N/A	1276	17128	39180	26239.4	6010.64	9.80148	7171.72	20465.6	11849.1	19116.6	11501.6			E11	2.42847	1.40603	2.26839	1.36479	7.46768	EOC11	32.5197	18.8282	30.3761	18.276
12	U12			30235484	6.56403e+06	18551.3	N/A	N/A	1276	15672	33708	23695.5	5195.08	9.80148	5144.23	16950.7	5297.87	18282.6	3646.85			E12	2.01138	0.62865	2.16942	0.432739	5.2422	EOC12	38.3691	11.9921	41.3839	8.25491
13	U13	Serous	EOC4: Serous adenocarcinoma Stage IIIC	31035704	8.67007e+06	17527.9	N/A	N/A	1276	15212	40884	24322.7	6691.44	9.80148	6794.73	11408.3	1610.32	9886.02	2209.98			E14	1.35371	0.191082	1.17308	0.262239	2.98012	EOC14	45.4248	6.4119	39.3637	8.7996
14	U14			24120564	1.44007e+06	17774.7	N/A	N/A	1276	16432	22312	18903.3	1410.61	9.80148	1128.58	16664.1	10217.4	17734	6087.88			E15	1.97738	1.21241	2.10433	0.722394	6.01651	EOC15	32.8658	20.1514	34.9759	12.0069
15	U15			32708872	8.24163e+06	19175	N/A	N/A	1276	17380	37696	25633.9	5563.39	9.80148	6458.96
16	U16			24076200	1.85373e+06	17415.7	N/A	N/A	1276	15572	22928	18868.5	1995.95	9.80148	1452.76
17	U17	GI	EOC5: GI tumor	36639112	1.23345e+07	19047.5	N/A	N/A	1276	15476	49796	28714	9150.69	9.80148	9666.57												Type
18	U18			33105436	7.31841e+06	20209.3	N/A	N/A	1276	16828	38056	25944.7	5513.78	9.80148	5735.43									EOC1: Endometrioid Stage IV			Adeno
19	U19			44540708	1.71705e+07	21450	N/A	N/A	1276	17900	58304	34906.5	11401.9	9.80148	13456.5									EOC2: Adenocarcinoma Stage IIIC			Carcinoma
20	U20			31412716	7.00501e+06	19128.3	N/A	N/A	1276	16388	35132	24618.1	5417.5	9.80148	5489.82									EOC3: Serous adenocarcinoma Stage IIIC			Carcinoma
21	U21	Serous	EOC6: serous adenocarcinoma stage IIIC	31379664	8.70991e+06	17766.3	N/A	N/A	1276	15648	41144	24592.2	6729.04	9.80148	6825.94									EOC4: Serous adenocarcinoma Stage IIIC			Endo
22	U22			23845532	842738	18027.3	N/A	N/A	1276	16396	22200	18687.7	1169.78	9.80148	660.453									EOC5: GI tumor			GI
23	U23			34431248	9.33124e+06	19670.9	N/A	N/A	1276	17440	42456	26983.7	7081.34	9.80148	7312.88									EOC6: serous adenocarcinoma stage IIIC			Granulosa
24	U24			22811908	724348	17310	N/A	N/A	1276	15624	21680	17877.7	1320.36	9.80148	567.671									EOC 7: High-grade serous carcinoma; stage IC grade 3			HG-Serous
25	U25	HG-Serous	EOC 7: High-grade serous carcinoma; stage IC grade 3	36067512	1.03276e+07	20172.3	N/A	N/A	1276	16916	49028	28266.1	9002.51	9.80148	8093.73									EOC8: High-grade serous carcinoma; stage IIIC			HG-Serous
26	U26			29544568	2.14714e+06	21471.3	N/A	N/A	1276	18028	33140	23154.1	4219.26	9.80148	1682.71									EOC9: Carcinosarcoma; stage IIIC			Met-Adeno
27	U27			37123092	8.61442e+06	22342.2	N/A	N/A	1276	18276	46440	29093.3	8760.66	9.80148	6751.11									EOC10: granulosa cell tumor; stage IA			Met-Adeno
28	U28			28816784	1.42144e+06	21469.7	N/A	N/A	1276	15720	39864	22583.7	5850.41	9.80148	1113.98									EOC11: Carcinosarcoma; stage IIIB			Met-Adeno
29	U29	HG-Serous	EOC8: High-grade serous carcinoma; stage IIIC	41030839	1.48531e+07	20515.4	N/A	N/A	1276	17568	65535	32155.8	10845	9.80148	11640.4									EOC12: Metastatic Adenocarcinoma; stage IIIC			Serous
30	U30			37276556	9.34271e+06	21891.7	N/A	N/A	1276	19152	45808	29213.6	7100.17	9.80148	7321.87									EOC14: Metastatic Adenocarcinoma; stage IV			Serous
31	U31			43656440	1.5584e+07	22000.3	N/A	N/A	1276	19464	55440	34213.5	10271.7	9.80148	12213.2									EOC15: Metastatic Adenocarcinoma; advanced stage			Serous
32	U32			36170652	8.15019e+06	21959.6	N/A	N/A	1276	17316	43484	28346.9	7830.2	9.80148	6387.3
33	U33	Carcinoma	EOC9: Carcinosarcoma; stage IIIC	45624134	1.59673e+07	23242	N/A	N/A	1276	18912	65535	35755.6	11677.3	9.80148	12513.6
34	U34			37448488	7.13076e+06	23760	N/A	N/A	1276	19812	41200	29348.3	5556.67	9.80148	5588.37
35	U35			50475992	20173544	23748	N/A	N/A	1276	20420	65535	39558	13716.3	9.80148	15810
36	U36			29293800	3.29682e+06	20373.8	N/A	N/A	1276	17404	29444	22957.5	3408.3	9.80148	2583.72
37	U37	Granulosa	EOC10: granulosa cell tumor; stage IA	40197460	1.17398e+07	22302.3	N/A	N/A	1276	18856	51208	31502.7	8600.75	9.80148	9200.44
38	U38			46968996	1.47788e+07	25227.4	N/A	N/A	1276	21648	65535	36809.6	9989.51	9.80148	11582.1
39	U39			43882880	1.30816e+07	24139	N/A	N/A	1276	21248	53356	34391	8595.56	9.80148	10252
40	U40			43992032	1.27511e+07	24483.5	N/A	N/A	1276	18684	55564	34476.5	10772.7	9.80148	9993.03
41	U41	Carcinoma	EOC11: Carcinosarcoma; stage IIIB	61249601	2.61141e+07	27535.7	N/A	N/A	1276	20912	65535	48001.3	15644.1	9.80148	20465.6
42	U42			52232936	1.51195e+07	29085.8	N/A	N/A	1276	22548	65535	40934.9	12094.2	9.80148	11849.1
43	U43			61504163	2.43928e+07	29084.2	N/A	N/A	1276	23316	65535	48200.8	14641.9	9.80148	19116.6
44	U44			49397818	1.4676e+07	27211.4	N/A	N/A	1276	19256	65535	38713	14637.7	9.80148	11501.6
45	U45	Met-Adeno	EOC12: Metastatic Adenocarcinoma; stage IIIC	57030106	2.16291e+07	27743.8	N/A	N/A	1276	21636	65535	44694.4	14677.2	9.80148	16950.7
46	U46			44027244	6.76008e+06	29206.2	N/A	N/A	1276	21488	49536	34504.1	6866.43	9.80148	5297.87
47	U47			57723799	2.33285e+07	26955.5	N/A	N/A	1276	21848	65535	45238.1	15398.2	9.80148	18282.6
48	U48			34869560	4.65338e+06	23680.4	N/A	N/A	1276	18364	39848	27327.2	6540.48	9.80148	3646.85
49	U49	Met-Adeno	EOC14: Metastatic Adenocarcinoma; stage IV	51615055	1.45569e+07	29042.4	N/A	N/A	1276	20888	65535	40450.7	11306.6	9.80148	11408.3
50	U50			34872276	2.05477e+06	25719	N/A	N/A	1276	20900	32148	27329.4	2595.91	9.80148	1610.32
51	U51			44231756	1.26146e+07	24778.4	N/A	N/A	1276	21180	52704	34664.4	8288.61	9.80148	9886.02
52	U52			30272704	2.81994e+06	21514.7	N/A	N/A	1276	18708	28980	23724.7	2600.07	9.80148	2209.98
53	U53	Met-Adeno	EOC15: Metastatic Adenocarcinoma; advanced stage	54947272	2.12634e+07	26398	N/A	N/A	1276	21272	65535	43062.1	14926.6	9.80148	16664.1
54	U54			46541728	1.30374e+07	26257.3	N/A	N/A	1276	21500	57188	36474.7	9237.62	9.80148	10217.4
55	U55			54755589	2.26286e+07	25177.9	N/A	N/A	1276	21864	65535	42911.9	14007.4	9.80148	17734
56	U56			36205168	7.76814e+06	22286.1	N/A	N/A	1276	18684	38724	28374	5576.43	9.80148	6087.88
															8427.37
