# Supplementary material for: Drp1 splice variants regulate ovarian cancer mitochondrial dynamics and tumor progression
Source: EMBO Rep. 2024 Aug 27;25(10):16. doi: 10.1038/s44319-024-00232-4 (PMC11467262; doi:10.1038/s44319-024-00232-4)
Supplement: Supplementary file 4 — Source data Fig. 2 [file 44319_2024_232_MOESM4_ESM.zip › Figure 2/2D/2D_Tumorspecimens_Expression.xlsx]

## Sheet: Expression_Denst
20230126	Pan46/47 (primers for FL Drp1 variants)	Area	% (X/Sum)	SUM FL 11-00		20230210	Pan46/47 (primers for FL Drp1 variants)	Area	% (X/Sum)	SUM FL 11-00
SC1, N-F	Drp1(16/17)	3123.6	19.9	15696.5		SC2, N-F	Drp1(16/17)	1773.58	32.6364	5434.36
	Drp1(16/-)	2177.18	13.87				Drp1(16/-)	906.749	16.6855
	Drp1(-/17)	4981.5	31.74				Drp1(-/17)	871.042	16.0284
	Drp1(-/-)	5414.2	34.49				Drp1(-/-)	1882.99	34.6497
SC1,T-V	Drp1(16/17)	6696.01	29.86	22426.5		SC2,T-V	Drp1(16/17)	1341.16	16.6593	8050.55
	Drp1(16/-)	4515.6	20.16				Drp1(16/-)	2541.99	31.5754
	Drp1(-/17)	5638.96	25.14				Drp1(-/17)	2448.99	30.4202
	Drp1(-/-)	5575.96	24.86				Drp1(-/-)	1718.41	21.3452
SC3, N-F	Drp1(16/17)	2754.3	36.3	7588.37		SC4, N-F	Drp1(16/17)	2288.7	40.924	5592.55
	Drp1(16/-)	2345.89	30.91				Drp1(16/-)	657.749	11.7612
	Drp1(-/17)	1563.94	20.61				Drp1(-/17)	1277.99	22.8517
	Drp1(-/-)	924.234	12.18				Drp1(-/-)	1368.11	24.4631
SC3, T-F	Drp1(16/17)	1288.36	15.7	8206.05		SC4,T-V	Drp1(16/17)	5274.23	31.0459	16988.5
	Drp1(16/-)	1818.77	22.16				Drp1(16/-)	2550.99	15.016
	Drp1(-/17)	2223.72	27.1				Drp1(-/17)	6426.06	37.8259
	Drp1(-/-)	2875.2	35.04				Drp1(-/-)	2737.23	16.1123
SS3, T-V	Drp1(16/17)	2943.06	14.79	19896.9		SC5, N-F	Drp1(16/17)	960.87	26.9987	3558.95
	Drp1(16/-)	5097.72	25.62				Drp1(16/-)	725.456	20.384
	Drp1(-/17)	4364.96	21.94				Drp1(-/17)	767.335	21.5607
	Drp1(-/-)	7491.2	37.65				Drp1(-/-)	1105.28	31.0565
						SC5, T-V	Drp1(16/17)	1560.41	30.6283	5094.65
							Drp1(16/-)	734.506	14.4172
202300309	Pan46/47 (primers for FL Drp1 variants)	Area	% (X/Sum)	SUM FL 11-00			Drp1(-/17)	1064.04	20.8855
SC8-1, N-F	Drp1(16/17)	2961.82	23.2106	12760.6			Drp1(-/-)	1735.7	34.069
	Drp1(16/-)	2988.82	23.4222			SS5, T-M	Drp1(16/17)	3990.7	38.0922	10476.4
	Drp1(-/17)	3327.94	26.0797				Drp1(16/-)	3000.87	28.644
	Drp1(-/-)	3482.06	27.2875				Drp1(-/17)	2618.7	24.9961
SC8-2,T-V	Drp1(16/17)	1126.99	33.5478	3359.36			Drp1(-/-)	866.163	8.26773
	Drp1(16/-)	339.092	10.0939			SC6, B-F	Drp1(16/17)	3373.82	37.7238	8943.48
	Drp1(-/17)	1306.11	38.8798				Drp1(16/-)	1594.34	17.8268
	Drp1(-/-)	587.163	17.4784				Drp1(-/17)	2199.87	24.5975
SC9-1, N-F	Drp1(16/17)	4439.11	31.2133	14221.9			Drp1(-/-)	1775.46	19.852
	Drp1(16/-)	3314.7	23.3071			SC6,T-V	Drp1(16/17)	2365.75	22.3353	10592
	Drp1(-/17)	2021.7	14.2154				Drp1(16/-)	94.192	0.889275
	Drp1(-/-)	4446.35	31.2642				Drp1(-/17)	3566.41	33.6708
SC9-2,N-V	Drp1(16/17)	1403.16	38.0073	3691.82			Drp1(-/-)	4565.65	43.1047
	Drp1(16/-)	463.506	12.5549			SC7, N-F	Drp1(16/17)	4130.28	35.024	11792.7
	Drp1(-/17)	562.042	15.224				Drp1(16/-)	2328.46	19.7449
	Drp1(-/-)	1263.11	34.2138				Drp1(-/17)	2237.46	18.9732
SC9-3, T-V	Drp1(16/17)	2729.41	31.3444	8707.79			Drp1(-/-)	3096.53	26.2579
	Drp1(16/-)	734.213	8.43168			SC7,T-V	Drp1(16/17)	4120.11	30.5838	13471.6
	Drp1(-/17)	3449.36	39.6123				Drp1(16/-)	2073.41	15.391
	Drp1(-/-)	1794.82	20.6116				Drp1(-/17)	2611.28	19.3837
SC10-1, N-F	Drp1(16/17)	1153.46	31.4173	3671.41			Drp1(-/-)	4666.77	34.6416
	Drp1(16/-)	626.627	17.0678
	Drp1(-/17)	507.627	13.8265			2.02303e+07	Pan46/47 (primers for FL Drp1 variants)	Area	% (X/Sum)	SUM FL 11-00
	Drp1(-/-)	1383.7	37.6885			SC12-1, N-F	Drp1(16/17)	1644.46	22.1795	7414.31
SC10-2, N-V	Drp1(16/17)	1621.99	27.5894	5879.04			Drp1(16/-)	2440.28	32.9132
	Drp1(16/-)	1346.58	22.9047				Drp1(-/17)	1820.99	24.5605
	Drp1(-/17)	1083.11	18.4233				Drp1(-/-)	1508.58	20.3468
	Drp1(-/-)	1827.36	31.0826			SC12-2,T-V	Drp1(16/17)	3749.11	29.5304	12695.8
SC10-3, T-M	Drp1(16/17)	4182.7	31.4475	13300.6			Drp1(16/-)	2323.58	18.3019
	Drp1(16/-)	2462.28	18.5126				Drp1(-/17)	3517.99	27.7099
	Drp1(-/17)	3106.82	23.3585				Drp1(-/-)	3105.11	24.4578
	Drp1(-/-)	3548.77	26.6813			SC13-1, N-V	Drp1(16/17)	603.506	28.4984	2117.68
SC11-1,N-F	Drp1(16/17)	6208.53	27.2565	22778.2			Drp1(16/-)	402.092	18.9874
	Drp1(16/-)	5470.23	24.0152				Drp1(-/17)	394.92	18.6487
	Drp1(-/17)	4999.94	21.9506				Drp1(-/-)	717.163	33.8655
	Drp1(-/-)	6099.48	26.7777			SC13-2,T-F	Drp1(16/17)	1151.92	33.3824	3450.68
SC11-2, T-V	Drp1(16/17)	4200.41	22.9631	18292			Drp1(16/-)	853.213	24.7259
	Drp1(16/-)	2837.99	15.5149				Drp1(-/17)	917.627	26.5926
	Drp1(-/17)	7455.65	40.7591				Drp1(-/-)	527.92	15.299
	Drp1(-/-)	3797.94	20.7629			SC13-3, T-M	Drp1(16/17)	79.192	28.1074	281.748
SC11-3,T-M	Drp1(16/17)	4432.82	25.9527	17080.3			Drp1(16/-)		0
	Drp1(16/-)	2219.99	12.9973				Drp1(-/17)	100.778	35.7688
	Drp1(-/17)	7276.89	42.6039				Drp1(-/-)	101.778	36.1238
	Drp1(-/-)	3150.65	18.446			SC14-1, N-F	Drp1(16/17)	1063.16	43.0771	2468.05
							Drp1(16/-)	361.213	14.6356
							Drp1(-/17)	446.213	18.0796
							Drp1(-/-)	597.456	24.2077
						SC14-2, T-V	Drp1(16/17)	1323.75	25.1973	5253.53
							Drp1(16/-)	755.627	14.3832
							Drp1(-/17)	2366.7	45.0497
							Drp1(-/-)	807.456	15.3698
						SC14-3, T-M	Drp1(16/17)	1779.04	18.844	9440.9
							Drp1(16/-)	1171.34	12.407
							Drp1(-/17)	3377.7	35.7773
							Drp1(-/-)	3112.82	32.9717
						SC15-1,N-F	Drp1(16/17)	4864.28	34.6668	14031.6
							Drp1(16/-)	3171.16	22.6002
							Drp1(-/17)	2372.99	16.9118
							Drp1(-/-)	3623.11	25.8212
						SC15-2, T-V	Drp1(16/17)	4851.87	19.5854	24772.8
							Drp1(16/-)	4400.16	17.762
							Drp1(-/17)	6809.87	27.4893
							Drp1(-/-)	8710.94	35.1633
