# Supplementary material for: Drp1 splice variants regulate ovarian cancer mitochondrial dynamics and tumor progression
Source: EMBO Rep. 2024 Aug 27;25(10):16. doi: 10.1038/s44319-024-00232-4 (PMC11467262; doi:10.1038/s44319-024-00232-4)
Supplement: Supplementary file 5 — Source data Fig. 3 [file 44319_2024_232_MOESM5_ESM.zip]

Archive with 69 entries (62 files):
- Figure 3/
- Figure 3/3E/
- Figure 3/3B/
- Figure 3/3C/
- Figure 3/3D/
- Figure 3/.DS_Store
- __MACOSX/Figure 3/._.DS_Store
- Figure 3/3A/
- Figure 3/3F/
- Figure 3/3E/3E_Drp1(-17)_TEM.tif
- __MACOSX/Figure 3/3E/._3E_Drp1(-17)_TEM.tif
- Figure 3/3E/3E_Drp1(-17)_mitoTEM.tif
- __MACOSX/Figure 3/3E/._3E_Drp1(-17)_mitoTEM.tif
- Figure 3/3E/3E_GFP_TEM.tif
- __MACOSX/Figure 3/3E/._3E_GFP_TEM.tif
- Figure 3/3E/3E_GFP_mitoTEM.tif
- __MACOSX/Figure 3/3E/._3E_GFP_mitoTEM.tif
- Figure 3/3E/3E_Drp1(1617)_TEM.tif
- __MACOSX/Figure 3/3E/._3E_Drp1(1617)_TEM.tif
- Figure 3/3E/3E_Drp1(1617)_mitoTEM.tif
- __MACOSX/Figure 3/3E/._3E_Drp1(1617)_mitoTEM.tif
- Figure 3/3B/3B_GFP_GFPonlyl.tif
- __MACOSX/Figure 3/3B/._3B_GFP_GFPonlyl.tif
- Figure 3/3B/3B_Drp1(1617)_zoomed.png
- __MACOSX/Figure 3/3B/._3B_Drp1(1617)_zoomed.png
- Figure 3/3B/3B_Drp1(-17)_mitotrackeronly.tif
- __MACOSX/Figure 3/3B/._3B_Drp1(-17)_mitotrackeronly.tif
- Figure 3/3B/3B_Drp1(1617)_mitotrackeronly.tif
- __MACOSX/Figure 3/3B/._3B_Drp1(1617)_mitotrackeronly.tif
- Figure 3/3B/.DS_Store
- __MACOSX/Figure 3/3B/._.DS_Store
- Figure 3/3B/3B_Drp1(-17)_GFP_mitotracker_tubulin.png
- __MACOSX/Figure 3/3B/._3B_Drp1(-17)_GFP_mitotracker_tubulin.png
- Figure 3/3B/3B_GFP_Zoomed.png
- __MACOSX/Figure 3/3B/._3B_GFP_Zoomed.png
- Figure 3/3B/3B_Drp1(-17)_zoomed.png
- __MACOSX/Figure 3/3B/._3B_Drp1(-17)_zoomed.png
- Figure 3/3B/3B_Drp1(1617)_GFPonly.tif
- __MACOSX/Figure 3/3B/._3B_Drp1(1617)_GFPonly.tif
- Figure 3/3B/3B_Drp1(1617)_GFP_mitotracker_tubulin.png
- __MACOSX/Figure 3/3B/._3B_Drp1(1617)_GFP_mitotracker_tubulin.png
- Figure 3/3B/3B_Drp1(1617)_tubulinonly.tif
- __MACOSX/Figure 3/3B/._3B_Drp1(1617)_tubulinonly.tif
- Figure 3/3B/3B_Drp1(-17)_GFPonly.tif
- __MACOSX/Figure 3/3B/._3B_Drp1(-17)_GFPonly.tif
- Figure 3/3B/3B_Drp1(-17)_Orginal.tif
- __MACOSX/Figure 3/3B/._3B_Drp1(-17)_Orginal.tif
- Figure 3/3B/3B_Drp1(1617)_Orginal.tif
- __MACOSX/Figure 3/3B/._3B_Drp1(1617)_Orginal.tif
- Figure 3/3B/3B_GFP_GFP_mitotracker_tubulin.png
- __MACOSX/Figure 3/3B/._3B_GFP_GFP_mitotracker_tubulin.png
- Figure 3/3B/3B_Drp1(-17)_tubulinonly.tif
- __MACOSX/Figure 3/3B/._3B_Drp1(-17)_tubulinonly.tif
- Figure 3/3B/3B_GFP_mitotrackeronly.tif
- __MACOSX/Figure 3/3B/._3B_GFP_mitotrackeronly.tif
- Figure 3/3B/3B_GFP_tubulinonly.tif
- __MACOSX/Figure 3/3B/._3B_GFP_tubulinonly.tif
- Figure 3/3B/3B_GFP_Orginal.tif
- __MACOSX/Figure 3/3B/._3B_GFP_Orginal.tif
- Figure 3/3C/3C_RGBplots.xlsx
- __MACOSX/Figure 3/3C/._3C_RGBplots.xlsx
- Figure 3/3D/3D_OVCA433_Drp1O.E_Basal_mitoanalysis.xlsx
- __MACOSX/Figure 3/3D/._3D_OVCA433_Drp1O.E_Basal_mitoanalysis.xlsx
- Figure 3/3A/3A_western Actin.tif
- __MACOSX/Figure 3/3A/._3A_western Actin.tif
- Figure 3/3A/3A_western Drp1.tif
- __MACOSX/Figure 3/3A/._3A_western Drp1.tif
- Figure 3/3F/3F_ TEMAnalysis _OVCA433.xlsx
- __MACOSX/Figure 3/3F/._3F_ TEMAnalysis _OVCA433.xlsx
