# Supplementary material for: Drp1 splice variants regulate ovarian cancer mitochondrial dynamics and tumor progression
Source: EMBO Rep. 2024 Aug 27;25(10):16. doi: 10.1038/s44319-024-00232-4 (PMC11467262; doi:10.1038/s44319-024-00232-4)
Supplement: Supplementary file 5 — Source data Fig. 3 [file 44319_2024_232_MOESM5_ESM.zip › Figure 3/3C/3C_RGBplots.xlsx]

## Sheet: GFP Basal
Distance.(uM)	mitoRFP	GFP	Tubulin
0	42.5	57	25
0.1031	70.9675	57.0057	30.104
0.2063	106.653	56.0517	34.544
0.3094	144.558	53.849	35.752
0.4125	178.01	53.1237	33.525
0.5156	202.514	52.3349	28.966
0.6188	220.743	51.5386	24.522
0.7219	226.625	51.5539	23.667
0.825	221.506	51.9536	25.337
0.9281	195.484	53.5312	29.682
1.0313	142.296	53.7802	34.094
1.1344	91.16	53.8743	38.52
1.2375	58.1713	54.6897	39.854
1.3406	37.38	56.2518	34.465
1.4438	28.7488	58.1681	28.952
1.5469	28.93	58.6703	25.84
1.65	32.4038	57.8621	24.368
1.7531	38.3038	56.5391	24.071
1.8563	46.4763	56.5322	27.02
1.9594	54.4838	57	30.72
2.0625	59.045	56.7295	37.605
2.1656	60.6163	56.2047	49.286
2.2688	58.7375	55.9338	57.497
2.3719	52.9787	56.5736	61.977
2.475	46.53	57.0791	62.332
2.5781	41.2912	57.1573	62.938
2.6813	36.7963	58.556	67.061
2.7844	35.0162	58.403	71.233
2.8875	35.9125	56.7241	77.381
2.9906	41.7388	55.8594	80.563
3.0938	54.7425	55.5117	86.598
3.1969	73.9912	55.1983	96.098
3.3	102.845	56.4304	106.46
3.4031	129.201	57.8534	109.663
3.5063	142.787	56.8793	101.15
3.6094	139.139	56	83.889
3.7125	123.999	56.1373	68.239
3.8156	105.44	57.8297	56.553
3.9188	89.515	58.5722	52.581
4.0219	74.3012	58.9943	55.945
4.125	66.5138	59	61.694
4.2281	60.3775	57.1146	70.075
4.3313	58.4537	57	75
4.4344	60.4775	56.1121	79.068
4.5375	62.0363	54.4765	82.816
4.6406	61.4412	54.0108	87.128
4.7438	59.395	54.8905	95.746
4.8469	60.4675	55.7845	113.217
4.95	60.6362	56	133.93
5.0531	58.7287	56.7328	138.389
5.1563	58.6112	57.6368	126.301
5.2594	61.0938	57.2165	107.104
5.3625	67.8912	56.7007	93.303
5.4656	78.0837	56.7651	88.71
5.5688	88.535	56.9871	91.131
5.6719	96.0075	57.9957	93.563
5.775	99.7113	59.4899	89.968
5.8781	100.601	60	83.697
5.9813	101.562	59.9375	81.542
6.0844	105.201	59.5259	88.321
6.1875	112.984	58.857	101.429
6.2906	124.933	58.0366	115.018
6.3938	135.871	57.4456	118.507
6.4969	138.637	57.6198	113.786
6.6	131.244	56.7907	104.886
6.7031	121.024	55.8178	99.332
6.8063	114.601	55.944	93.344
6.9094	107.79	56.6396	90.685
7.0125	96.6025	55.8306	87.713
7.1156	82.1562	55.0683	89.735
7.2188	73.0575	55.8159	96.81
7.3219	67.8487	56.8362	104.524
7.425	65.9513	55.8644	106.423
7.5281	67.38	54.9771	103.226
7.6313	79.14	54.6595	94.099
7.7344	95.865	55.3692	77.996
7.8375	109.814	55.9052	66.263
7.9406	105.811	56.9992	59.429
8.0438	107.754	56.6908	56.469
8.1469	106.661	56.9769	55.445
8.25	102.33	57.931	59.358
8.3531	100.21	57.9824	67.927
8.4563	95.9425	57.3233	79.667
8.5594	90.8738	57.5533	88.206
8.6625	84.2575	59.5437	94.143
8.7656	79.1787	60.6963	94.867
8.8688	91.74	60.0228	92.326
8.9719	116.465	57.5938	91.685
9.075	142.684	56.613	98.641
9.1781	158.489	55.017	116.567
9.2813	164.058	53.3852	142.017
9.3844	159.757	54.1635	162.683
9.4875	156.007	55.1983	178.34
9.5906	156.286	54.9723	181.936
9.6938	159.226	54.8362	174.965
9.7969	162.065	55.8615	162.437
9.9	162.498	56.9073	154.542
10.0031	164.36	58.4504	150.9
10.1063	174.088	58.7802	151.667
10.2094	190.809	57.5841	153.726
10.3125	203.999	57.3317	155.387
10.4156	201.778	57.9677	160.278
10.5188	174.929	58.4873	160.292
10.6219	150.464	58.2259	149.254
10.725	158.488	58.0268	123.997
10.8281	165.334	58.1114	97.429
10.9313	159.794	58.1819	77.518
11.0344	139.381	58.8098	63.85
11.1375	109.224	58.9946	55.134
11.2406	83.49	59.5023	49.682
11.3438	67.42	59.6897	49
11.4469	58.6175	57.9172	49.396
11.55	57.6625	57.3448	47.984
11.6531	62.5438	59	46.629
11.7563	70.3625	59.0517	48.799
11.8594	84.66	60.0259	56.002
11.9625	101.562	61	69.347
12.0656	119.985	61	87.599
12.1688	135.661	60.0517	98.24
12.2719	145.124	60.3837	93.254
12.375	139.565	60.066	77.656
12.4781	126.026	60	63.271
12.5813	114.062	60.7883	53.977
12.6844	103.282	61.2662	50.994
12.7875	94.5975	62.1584	50.959
12.8906	86.0987	61.6784	50.175
12.9938	80.71	61.038	48.857
13.0969	83.3762	61.6609	48.296
13.2	90.78	62	47.014
13.3031	104.46	62	45.067
13.4063	119.489	61.4528	45.395
13.5094	131.971	61.1285	52.517
13.6125	128.752	61.1941	67.431
13.7156	114.244	61.5446	91.421
13.8188	104.67	62.4161	115.109
13.9219	105.142	63.0164	123.203
14.025	109.165	62.5107	112.162
14.1281	114.006	62.5997	91.444
14.2313	120.799	63.4252	77.341
14.3344	127.954	64.2608	71.932
14.4375	132.439	65	70.143
14.5406	133.84	65.2476	70.328
14.6438	131.306	65.6352	70.292
14.7469	124.324	65.2886	68.544
14.85	112.574	63.8181	69.472
14.9531	101.757	62.7969	76.597
15.0563	93.3137	62.5418	89.303
15.1594	85.6488	62.9479	93.5
15.2625	75.165	62.2678	87.557
15.3656	66.6275	62.2864	71.803
15.4688	59.9312	63.2974	54.79
15.5719	57.4175	63.6598	45.85
15.675	57.9725	65.0178	42.035
15.7781	60.7	65.0366	40.356
15.8813	75.6262	64.8147	44.73
15.9844	94.3325	64.5927	49.206
16.0875	97.815	65.3362	51.671
16.1906	77.9737	65.2884	54.367
16.2938	63.18	64.9937	58.615
16.3969	51.72	65	58.134
16.5	55.095	65.4162	56.437
16.6031	57.0675	65.0427	56.421
16.7063	60.4113	65.7475	57.073
16.8094	63.375	66.1437	62.085
16.9125	67.6725	66.4052	69.457
17.0156	76.52	67.6331	75.504
17.1188	96.285	66.4796	71.893
17.2219	115.159	66.0484	64.548
17.325	122.076	67.4114	56.143
17.4281	113.89	68.6103	56.131
17.5313	94.0812	68.0811	63.435
17.6344	72.4537	67.1228	81.867
17.7375	58.22	65.9239	106.616
17.8406	50.4925	65.9318	124.267
17.9438	48.5938	66.375	125.236
18.0469	52.4062	66.4821	114.675
18.15	60.15	66.8621	102.952
18.2531	69.6825	65.3967	92.834
18.3563	79.525	63.8069	86.49
18.4594	88.3825	64.378	80.616
18.5625	94.2588	66.2586	72.385
18.6656	100.567	67.376	64.08
18.7688	104.904	68.9871	58.206
18.8719	104.948	70.8901	57.501
18.975	96.995	72.0862	63.021
19.0781	86.4013	72.5834	69.42
19.1813	77.0512	71.4237	66.02
19.2844	68.5162	72.4077	58.627
19.3875	62.7062	74.1935	52.51
19.4906	61.8125	73.8376	51.786
19.5938	64.6925	72.9138	58.918
19.6969	70.3775	71.9878	75.345
19.8	76.665	72.2069	96.265
19.9031	88.65	71.6808	113.177
20.0063	98.1787	70.9548	109.141
20.1094	102.931	70.4391	92.064
20.2125	100.442	70.9138	71.556
20.3156	92.8738	72.1053	57.73
20.4188	87.1513	72.9684	52.892
20.5219	87.325	72.7999	54.552
20.625	89.1787	72.6034	63.185
20.7281	86.5625	71.5797	80.388
20.8313	81.8462	71.1595	104.825
20.9344	80.82	72.5156	128.595
21.0375	81.5425	74.7604	139.504
21.1406	78.1625	74.2888	130.006
21.2438	71.8575	72.8707	101.098
21.3469	65.765	72.0991	70.555
21.45	63.97	72.2342	47.646
21.5531	65.7087	72.177	34.842
21.6563	66.6188	71.3162	30
21.7594	64.8225	70.7647	32.269
21.8625	62.0962	70.9688	38.204
21.9656	59.6525	70.365	46.786
22.0688	60.88	70.931	51.282
22.1719	74.5088	72.4397	54.726
22.275	93.4225	73.8062	54.496
22.3781	113.51	74.252	53.667
22.4813	130.988	74.5867	55.573
22.5844	146.232	76.1297	62.34
22.6875	161.819	75.8026	68.14
22.7906	172.276	75.6106	72.485
22.8938	175.999	77.1862	76.283
22.9969	182.424	77.383	78.314
23.1	190.278	77.0345	78.794
23.2031	198.081	75.5399	81.178
23.3063	198.67	74.4782	87.129
23.4094	188	74.7297	93.288
23.5125	169.099	74.629	94.408
23.6156	138.407	74.3319	88.943
23.7188	104.449	73.8449	75.221
23.8219	77.9775	73.278	58.643
23.925	72.5	73.5	47.529
24.0281	78.79	74.2636	40.641
24.1313	105.136	75.8995	44.501
24.2344	148.99	76.6034	52.24
24.3375	191.52	76.0232	73.611
24.4406	214.243	76	101.019
24.5438	213.169	76.284	122.73
24.6469	194.316	76.8287	128.133
24.75	175.501	77.3555	115.434
24.8531	168.024	77.0043	93.483
24.9563	179.66	77.094	74.813

## Sheet: Drp1(17) Basal
Distance (uM)	mitoRFP	GFP	Tubulin
0	63	106	73
0.1031	63	131	80
0.2063	66	134	84
0.3094	73	124	87
0.4125	76	115	88
0.5156	80	110	91
0.6188	84	115	95
0.7219	87	124	98
0.825	88	112	108
0.9281	106	110	113
1.0313	165	115	125
1.1344	212	119	136
1.2375	225	120	148
1.3406	192	134	151
1.4438	132	164	149
1.5469	136	164	136
1.65	148	129	122
1.7531	118.4	134	120
1.8563	120.8	131	127
1.9594	119.2	142	142
2.0625	132	150	151
2.1656	143.2	171	159
2.2688	132	168	167
2.3719	105.6	160	172
2.475	113.6	153	167
2.5781	120.8	131	158
2.6813	126.4	137	148
2.7844	133.6	128	132
2.8875	137.6	128	125
2.9906	133.6	118	120
3.0938	126.4	118	113
3.1969	118.4	111	109
3.3	125	99	105
3.4031	120	84	102
3.5063	113	91	106
3.6094	109	106	119
3.7125	105	124	155
3.8156	102	134	174
3.9188	106	158	179
4.0219	119	185	179
4.125	129	178	163
4.2281	145	169	129
4.3313	149	166	120
4.4344	148	164	112
4.5375	136	160	109
4.6406	129	106	73
4.7438	120	131	80
4.8469	119	134	84
4.95	165	124	87
5.0531	198	115	88
5.1563	212	110	91
5.2594	198	115	95
5.3625	151	124	98
5.4656	122	112	108
5.5688	165	110	113
5.6719	208	115	125
5.775	227	119	136
5.8781	219	120	148
5.9813	205	134	151
6.0844	198	164	149
6.1875	172	164	136
6.2906	172	129	122
6.3938	172	134	120
6.4969	174	131	127
6.6	172	142	142
6.7031	167	150	151
6.8063	161	171	159
6.9094	151	168	167
7.0125	145	160	172
7.1156	142	153	167
7.2188	142	131	158
7.3219	141	137	148
7.425	165	127	132
7.5281	198	129	125
7.6313	225	118	120
7.7344	244	118	113
7.8375	255	111	109
7.9406	231	74	78
8.0438	192	74	76
8.1469	138	78	79
8.25	102	79	89
8.3531	105	119	124
8.4563	106	134	147
8.5594	115	158	168
8.6625	132	185	176
8.7656	151	178	166
8.8688	172	109	129
8.9719	183	106	120
9.075	176	128	112
9.1781	163	128	109
9.2813	156	135	102
9.3844	165	131	97
9.4875	176	132	115
9.5906	176	125	125
9.6938	163	120	122
9.7969	151	168	165
9.9	149	174	208
10.0031	156	220	227
10.1063	165	237	219
10.2094	176	200	204
10.3125	183	159	183
10.4156	179	155	172
10.5188	172	160	172
10.6219	176	180	172
10.725	188	184	174
10.8281	191	186	172
10.9313	190	170	167
11.0344	176	174	171
11.1375	154	174	161
11.2406	134	174	165
11.3438	125	178	162
11.4469	122	183	162
11.55	125	183	151
11.6531	129	172	144
11.7563	129	171	127
11.8594	127	169	122
11.9625	125	166	122
12.0656	132	164	119
12.1688	151	158	109
12.2719	165	166	105
12.375	179	171	102
12.4781	179	158	102
12.5813	192	150	105
12.6844	204	138	106
12.7875	204	146	115
12.8906	188	166	132
12.9938	165	174	151
13.0969	158	171	172
13.2	172	171	183
13.3031	191	169	176
13.4063	202	164	163
13.5094	195	171	156
13.6125	176	174	165
13.7156	165	185	176
13.8188	167	191	176
13.9219	169	174	163
14.025	172	169	151
14.1281	176	160	149
14.2313	181	153	156
14.3344	184	160	165
14.4375	198	171	176
14.5406	212	180	183
14.6438	225	183	179
14.7469	238	178	172
14.85	244	188	176
14.9531	242	183	188
15.0563	242	171	191
15.1594	242	160	190
15.2625	227	146	176
15.3656	210	134	154
15.4688	210	126	134
15.5719	210	115	125
15.675	197	124	122
15.7781	197	120	125
15.8813	196	124	129
15.9844	196	140	129
16.0875	193	143	127
16.1906	188	153	125
16.2938	188	160	129
16.3969	172	174	142
16.5	192	174	151
16.6031	225	155	163
16.7063	225	172	176
16.8094	218	180	191
16.9125	218	199	204
17.0156	179	208	204
17.1188	115	178	188
17.2219	112	158	165
17.325	102	150	158
17.4281	101	146	172
17.5313	101	131	191
17.6344	102	126	202
17.7375	109	134	195
17.8406	112	158	176
17.9438	109	178	165
18.0469	112	188	167
18.15	119	191	169
18.2531	127	178	172
18.3563	142	174	176
18.4594	156	182	181
18.5625	167	182	184
18.6656	181	191	190
18.7688	183	186	191
18.8719	179	180	195
18.975	169	174	188
19.0781	154	180	174
19.1813	142	180	161
19.2844	134	180	156
19.3875	132	166	161
19.4906	134	158	167
19.5938	149	185	179
19.6969	163	212	213
19.8	165	214	213
19.9031	165	200	198
20.0063	158	188	184
20.1094	149	160	163
20.2125	145	131	161
20.3156	145	138	154
20.4188	136	178	151
20.5219	127	209	149
20.625	125	191	145
20.7281	129	146	136
20.8313	148	129	129
20.9344	169	126	122
21.0375	195	138	119
21.1406	205	134	115
21.2438	197	117	115
21.3469	181	112	115
21.45	174	131	112
21.5531	174	138	102
21.6563	169	124	101
21.7594	156	101	101
21.8625	141	104	102
21.9656	122	120	109
22.0688	112	143	112
22.1719	109	140	109
22.275	119	124	112
22.3781	129	110	119
22.4813	142	110	127
22.5844	148	117	142
22.6875	156	140	156
22.7906	156	164	167
22.8938	142	171	181
22.9969	122	160	183
23.1	105	158	179
23.2031	91	171	169
23.3063	87	169	154
23.4094	88	160	142
23.5125	94	158	134
23.6156	91	150	132
23.7188	91	158	134
23.8219	97	171	149
23.925	96	178	163
24.0281	98	160	165
24.1313	98	163	165
24.2344	108	155	158
24.3375	113	150	149
24.4406	116	146	145
24.5438	112	132	141
24.6469	112	126	136
24.75	106	123	127
24.8531	97	123	125
24.9563	84	123	129

## Sheet: Drp1(1617) Basal
Distance (uM)	mitoRFP	GFP	Tubulin
0	55.575	20.9	80
0.1031	62.0243	30.4785	75.59
0.2063	66.1932	42.845	70.5
0.3094	69.2584	36.0546	70.45
0.4125	68.4034	35.8811	71.33
0.5156	64.6252	38.2313	69.49
0.6188	60.2758	42.3246	63.42
0.7219	60.2373	35.9679	62.63
0.825	60.9854	28.5703	68.51
0.9281	59.4174	30.8338	68.22
1.0313	54.2198	36.9303	60.68
1.1344	53.5487	50.2509	54.38
1.2375	58.5786	57.4792	53.67
1.3406	58.3307	59.4824	53.88
1.4438	51.8771	55.2157	50.02
1.5469	46.4923	47.814	41.75
1.65	45.8896	50.8696	33.87
1.7531	46.07	54.34	27.16
1.8563	42.7697	43.3738	25.61
1.9594	35.6937	35.8101	32.18
2.0625	28.9571	44.5797	40.01
2.1656	23.2175	52.5969	46.93
2.2688	21.8948	42.3006	49.76
2.3719	27.5148	36.575	51.52
2.475	34.2094	34.509	53.19
2.5781	40.1209	40.5972	52.98
2.6813	42.5465	47.9561	53.26
2.7844	44.047	43.6726	55.71
2.8875	45.4766	43.5232	67.34
2.9906	45.2988	51.8832	81.37
3.0938	45.5407	59.0331	91.06
3.1969	47.6346	60.61	89.53
3.3	57.5783	57.8021	76.93
3.4031	69.5713	53.9105	59.29
3.5063	77.8537	42.9631	46.04
3.6094	76.5464	46.9069	41.95
3.7125	65.7769	63.6854	43.26
3.8156	50.6904	70.7601	46.83
3.9188	39.3659	60.1565	51.92
4.0219	35.8681	67.1841	59.85
4.125	36.9907	96.2779	70.26
4.2281	43.0954	143.165	74.47
4.3313	57.4201	160.07	69
4.4344	110.673	119.13	55.05
4.5375	171.036	78.4105	44.02
4.6406	201.425	100.734	46.24
4.7438	193.765	197.678	57.06
4.8469	192.007	226.504	74.87
4.95	212.085	226.423	90.69
5.0531	217.503	212.854	104.8
5.1563	204.345	137.408	112.9
5.2594	138.965	82.6658	109.8
5.3625	77.5434	70.7287	94.97
5.4656	89.604	87.78	76.1
5.5688	96.5569	96.7513	61.63
5.6719	93.9209	81.0565	59.8
5.775	81.2028	64.7346	74.47
5.8781	112.709	84.155	101.6
5.9813	182.835	101.544	134.4
6.0844	210.346	108.989	154.2
6.1875	209.217	99.9185	150.9
6.2906	163.951	72.0381	128.5
6.3938	114.934	69.8614	107.1
6.4969	131.87	77.0938	98.69
6.6	129.018	80.6855	98.37
6.7031	109.827	72.2429	100.9
6.8063	91.5466	62.6885	104.7
6.9094	91.0592	66.9824	111.1
7.0125	176.501	115.202	116
7.1156	218.025	191.045	111.8
7.2188	218.025	204.801	96.64
7.3219	208.525	209.081	77.66
7.425	203.357	200.184	70
7.5281	200.925	186.075	79.79
7.6313	198.782	177.471	102.1
7.7344	128.766	111.006	117.7
7.8375	94.3561	85.7882	117.8
7.9406	115.906	72.0068	106.3
8.0438	179.044	69.364	93.6
8.1469	202.029	82.7096	84.77
8.25	201.296	83.3548	84.24
8.3531	190.245	77.2959	93.55
8.4563	186.474	60.1123	103.6
8.5594	191.607	63.2653	105.5
8.6625	203.355	153.766	99.04
8.7656	217.219	178.246	92.69
8.8688	218.025	227.786	94.94
8.9719	218.025	183.628	106.1
9.075	218.025	117.247	119.8
9.1781	218.025	93.4336	124
9.2813	186.261	102.324	111.1
9.3844	133.28	119.707	89.11
9.4875	102.445	119.174	68.08
9.5906	106.02	85.1299	55.97
9.6938	94.9888	82.2864	54.86
9.7969	90.7104	91.0529	54.56
9.9	88.5199	102.903	55.94
10.0031	75.4238	106.014	56.08
10.1063	47.8381	73.7885	57.19
10.2094	46.6505	34.7139	62.42
10.3125	47.8313	31.2904	75.25
10.4156	48.9316	58.8784	89.26
10.5188	54.7003	106.614	96.4
10.6219	63.9668	156.995	95.17
10.725	83.035	210.55	90.82
10.8281	141.624	244.352	87.08
10.9313	212.382	242.858	82.81
11.0344	218.025	188.94	80.46
11.1375	169.174	113.045	82.32
11.2406	90.2658	59.4271	92.57
11.3438	70.8034	44.8566	103.6
11.4469	68.7907	60.7281	104.8
11.55	70.381	80.5005	97.14
11.6531	79.1474	92.7845	91.29
11.7563	88.6002	90.0351	95.73
11.8594	91.1139	76.6403	107.3
11.9625	118.716	70.0589	116.4
12.0656	112.486	64.1902	116.7
12.1688	81.8509	59.1585	116.4
12.2719	91.7141	61.1147	120.2
12.375	99.4861	62.9759	128.3
12.4781	99.8024	72.7236	131.2
12.5813	99.5417	91.5974	131.3
12.6844	102.733	87.3892	126.7
12.7875	109.666	64.4828	119.1
12.8906	112.167	58.52	111.3
12.9938	112.263	61.5724	105.9
13.0969	108.334	70.6733	100.6
13.2	101.816	71.8406	92.4
13.3031	95.1504	50.4641	80.96
13.4063	90.5496	46.1576	72.06
13.5094	85.9839	55.0621	66.76
13.6125	78.9986	57.7154	64.32
13.7156	69.2191	48.8308	63.7
13.8188	61.6147	44.2808	66.35
13.9219	57.0755	54.3599	69.14
14.025	64.9253	57.2744	69.21
14.1281	98.9021	52.1748	64.91
14.2313	120.258	48.3657	59.74
14.3344	111.353	51.205	57
14.4375	74.0627	65.579	61.86
14.5406	55.5006	74.8419	72.09
14.6438	51.0777	68.5363	79.06
14.7469	48.735	58.7886	76.69
14.85	60.4143	49.162	67.14
14.9531	75.6273	45.1127	54.45
15.0563	69.8167	47.467	46
15.1594	65.5734	58.0936	42.8
15.2625	57.4047	51.205	41.86
15.3656	46.5505	47.7983	44.46
15.4688	39.33	42.3716	46.53
15.5719	36.5974	41.7248	49.34
15.675	44.0539	49.7619	49.23
15.7781	100.003	53.2396	47.69
15.8813	201.247	47.1034	45.35
15.9844	218.025	42.4897	45
16.0875	218.025	39.7612	50.08
16.1906	166.654	40.6129	56.59
16.2938	144.04	60.6215	62.1
16.3969	202.122	81.092	65.17
16.5	218.025	84.1131	69.96
16.6031	218.025	66.0356	79.21
16.7063	218.025	47.025	94.66
16.8094	218.025	29.2161	112.9
16.9125	104.381	26.4051	131.8
17.0156	67.7228	40.4394	145.8
17.1188	80.9317	43.3027	151.4
17.2219	96.5569	41.1814	157.5
17.325	112.657	51.2876	171.6
17.4281	124.65	60.7051	196
17.5313	129.476	66.9981	221.3
17.6344	134.67	61.0196	227.5
17.7375	146.682	61.7773	208.8
17.8406	167.573	62.5025	181.2
17.9438	189.246	57.1322	157.3
18.0469	194.505	52.7035	142.6
18.15	178.531	53.2678	128
18.2531	154.933	49.5643	106.9
18.3563	134.47	47.837	82.13
18.4594	121.907	53.4528	63.08
18.5625	109.44	62.5819	54.16
18.6656	91.3944	73.15	51.17
18.7688	70.2169	69.6722	47.07
18.8719	53.9291	49.5173	39.85
18.975	89.1423	30.8965	36.94
19.0781	126.072	44.3435	39.09
19.1813	120.877	103.068	49.72
19.2844	113.499	166.533	72
19.3875	143.111	166.904	100.9
19.4906	178.275	104.149	128.2
19.5938	180.114	61.9507	130.3
19.6969	144.379	55.2387	105.4
19.8	114.231	62.8264	71.63
19.9031	118.883	68.946	49.82
20.0063	143.773	76.9987	50.5
20.1094	137.316	83.1663	66.23
20.2125	85.6257	66.9824	79.45
20.3156	42.5987	60.2902	84.51
20.4188	43.1758	57.6056	77.69
20.5219	56.6266	62.0688	65.57
20.625	67.9323	80.3072	53.06
20.7281	73.1333	90.8951	42.47
20.8313	83.6609	90.0236	36.9
20.9344	75.3272	69.2772	33
21.0375	51.7711	43.9569	27.9
21.1406	36.3136	36.5353	25.05
21.2438	31.5478	43.3581	25.87
21.3469	28.215	51.7097	36
21.45	23.8562	55.4122	54.8
21.5531	21.4203	56.3746	76.79
21.6563	22.1171	47.6165	85.12
21.7594	30.78	39.1697	71.55
21.8625	46.854	41.591	47.69
21.9656	65.6572	46.7564	30.05
22.0688	72.775	50.2154	23.25
22.1719	61.1727	51.4412	24.45
22.275	40.7784	49.0439	30.66
22.3781	25.6885	42.8293	37.87
22.4813	19.8745	38.665	49
22.5844	20.9073	43.2233	59.97
22.6875	26.2143	50.0816	70.02
22.7906	32.3771	57.8815	70.26
22.8938	41.895	54.5762	63.71
22.9969	51.2778	42.2065	57.27
23.1	59.8662	36.133	57.64
23.2031	60.0757	29.5954	63.6
23.3063	54.4746	26.7206	71.85
23.4094	48.9641	24.197	80.83
23.5125	49.2839	27.5054	81.93
23.6156	54.3746	36.622	72.03
23.7188	61.4309	40.2032	53.71
23.8219	69.1097	35.2259	36.25
23.925	70.0519	33.4839	24.82
24.0281	61.5857	30.9916	24.33
24.1313	45.9246	27.7771	35
24.2344	30.9895	26.3612	54.84
24.3375	21.2168	21.7517	72.85
24.4406	20.7979	21.5782	70.97
24.5438	29.925	34.9897	50.86
24.6469	46.8899	51.205	28
24.75	62.2859	42.9234	18
24.8531	60.6828	25.1155	19.66
24.9563	43.4887	21.2313	42.31
