# Supplementary material for: Drp1 splice variants regulate ovarian cancer mitochondrial dynamics and tumor progression
Source: EMBO Rep. 2024 Aug 27;25(10):16. doi: 10.1038/s44319-024-00232-4 (PMC11467262; doi:10.1038/s44319-024-00232-4)
Supplement: Supplementary file 5 — Source data Fig. 3 [file 44319_2024_232_MOESM5_ESM.zip › Figure 3/3D/3D_OVCA433_Drp1O.E_Basal_mitoanalysis.xlsx]

## Sheet: 20230510_OVCA433_Basal
Image Name	Count	Mean Form Factor	Branches/mito	Mean Branch Length
433_GFP_mitoRFP_tubfared_01_Lng_LVCC_Processed001_ch01.tif	181	2.242	1.597	1.00965
433_GFP_mitoRFP_tubfared_01_Lng_LVCC_Processed001_ch01.tif	155	2.134	2.2	0.959868
433_GFP_mitoRFP_tubfared_01_Lng_LVCC_Processed001_ch01.tif	265	1.51	1.057	0.604149
433_GFP_mitoRFP_tubfared_02_Lng_LVCC_Processed001_ch01.tif	135	2.272	1.281	1.05887
433_GFP_mitoRFP_tubfared_02_Lng_LVCC_Processed001_ch01.tif	220	2.227	1.236	1.01231
433_GFP_mitoRFP_tubfared_02_Lng_LVCC_Processed001_ch01.tif	204	1.673	1.152	0.645655
433_GFP_mitoRFP_tubfared_03_Lng_LVCC_Processed001_ch01.tif	253	1.846	1.47	0.769226
433_GFP_mitoRFP_tubfared_04_Lng_LVCC_Processed001_ch01.tif	159	2.494	1.711	1.00916
433_GFP_mitoRFP_tubfared_04_Lng_LVCC_Processed001_ch01.tif	224	2.192	1.518	0.923232
433_GFP_mitoRFP_tubfared_04_Lng_LVCC_Processed001_ch01.tif	136	2.857	1.743	1.17977
433_GFP_mitoRFP_tubfared_04_Lng_LVCC_Processed001_ch01.tif	179	1.744	1.168	0.677604
433_GFP_mitoRFP_tubfared_05_Lng_LVCC_Processed001_ch01.tif	136	4.221	2.309	1.582
433_GFP_mitoRFP_tubfared_05_Lng_LVCC_Processed001_ch01.tif	443	1.855	1.09	0.858244
433_GFP_mitoRFP_tubfared_05_Lng_LVCC_Processed001_ch01.tif	180	1.943	1.711	0.938121
433_GFP_mitoRFP_tubfared_05_Lng_LVCC_Processed001_ch01.tif	137	2.268	1.854	0.941003
433_GFP_mitoRFP_tubfared_05_Lng_LVCC_Processed001_ch01.tif	175	2.181	1.303	0.942201
433_GFP_mitoRFP_tubfared_05_Lng_LVCC_Processed001_ch01.tif	130	2.311	1.869	0.965291
433_GFP_mitoRFP_tubfared_06_Lng_LVCC_Processed001_ch01.tif	111	2.249	1.568	0.911675
433_GFP_mitoRFP_tubfared_06_Lng_LVCC_Processed001_ch01.tif	115	2.197	1.174	1.0426
433_GFP_mitoRFP_tubfared_06_Lng_LVCC_Processed001_ch01.tif	194	2.007	1.5	0.907016
433_GFP_mitoRFP_tubfared_06_Lng_LVCC_Processed001_ch01.tif	162	2.027	1.37	1.02103
433_GFP_mitoRFP_tubfared_07_Lng_LVCC_Processed001_ch01.tif	372	2.903	1.519	1.36605
433_GFP_mitoRFP_tubfared_07_Lng_LVCC_Processed001_ch01.tif	125	2.353	2.072	0.995314
433_GFP_mitoRFP_tubfared_07_Lng_LVCC_Processed001_ch01.tif	244	1.841	1.201	0.809909
433_GFP_mitoRFP_tubfared_07_Lng_LVCC_Processed001_ch01.tif	449	2.166	1.229	0.928141
433_GFP_mitoRFP_tubfared_07_Lng_LVCC_Processed001_ch01.tif	126	1.78	1.23	0.743763
433_GFP_mitoRFP_tubfared_07_Lng_LVCC_Processed001_ch01.tif	295	1.889	1.129	0.731392
433_GFP_mitoRFP_tubfared_07_Lng_LVCC_Processed001_ch01.tif	118	2.9	1.932	1.25897
433_GFP_mitoRFP_tubfared_08_Lng_LVCC_Processed001_ch01.tif	101	2.492	1.901	1.09706
433_GFP_mitoRFP_tubfared_08_Lng_LVCC_Processed001_ch01.tif	134	2.183	1.679	0.961718
433_GFP_mitoRFP_tubfared_08_Lng_LVCC_Processed001_ch01.tif	197	2.442	1.35	1.12775
433_GFP_mitoRFP_tubfared_08_Lng_LVCC_Processed001_ch01.tif	84	3.099	2.226	1.1935
433_GFP_mitoRFP_tubfared_08_Lng_LVCC_Processed001_ch01.tif	186	2.005	1.129	1.04981
433_GFP_mitoRFP_tubfared_08_Lng_LVCC_Processed001_ch01.tif	85	2.417	1.976	1.18519
433_GFP_mitoRFP_tubfared_09_Lng_LVCC_Processed001_ch01.tif	391	1.946	1.11	0.824937
433_GFP_mitoRFP_tubfared_09_Lng_LVCC_Processed001_ch01.tif	120	3.51	2.558	1.42609
433_GFP_mitoRFP_tubfared_09_Lng_LVCC_Processed001_ch01.tif	180	2.473	1.433	1.23012
433_GFP_mitoRFP_tubfared_09_Lng_LVCC_Processed001_ch01.tif	144	2.417	1.729	1.02772
433_GFP_mitoRFP_tubfared_09_Lng_LVCC_Processed001_ch01.tif	169	2.135	1.609	0.94276
433_GFP_mitoRFP_tubfared_09_Lng_LVCC_Processed001_ch01.tif	107	1.984	1.215	1.00662
433_GFP_mitoRFP_tubfared_09_Lng_LVCC_Processed001_ch01.tif	108	2.476	1.926	1.09839
433_GFP_mitoRFP_tubfared_09_Lng_LVCC_Processed001_ch01.tif	302	2.023	1.116	0.881925
433_GFP_mitoRFP_tubfared_010_Lng_LVCC_Processed001_ch01.tif	143	2.705	1.657	1.42871
433_GFP_mitoRFP_tubfared_010_Lng_LVCC_Processed001_ch01.tif	342	1.834	1.19	0.744825
433_GFP_mitoRFP_tubfared_010_Lng_LVCC_Processed001_ch01.tif	323	1.863	1.201	0.769016
433_GFP_mitoRFP_tubfared_010_Lng_LVCC_Processed001_ch01.tif	150	1.711	1.213	0.623457
433_GFP_mitoRFP_tubfared_010_Lng_LVCC_Processed001_ch01.tif	138	2.254	1.319	0.962865
433_GFP_mitoRFP_tubfared_011_Lng_LVCC_Processed001_ch01.tif	38	5.115	3.447	1.39162
433_GFP_mitoRFP_tubfared_011_Lng_LVCC_Processed001_ch01.tif	136	3.18	1.772	1.37082
433_GFP_mitoRFP_tubfared_011_Lng_LVCC_Processed001_ch01.tif	226	1.784	1.146	0.747486
433_GFP_mitoRFP_tubfared_011_Lng_LVCC_Processed001_ch01.tif	173	2.184	1.208	1.04274
433_GFP_mitoRFP_tubfared_011_Lng_LVCC_Processed001_ch01.tif	248	1.822	1.214	0.712383
433_GFP_mitoRFP_tubfared_011_Lng_LVCC_Processed001_ch01.tif	409	1.891	1.469	0.693698
433_GFP_mitoRFP_tubfared_011_Lng_LVCC_Processed001_ch01.tif	106	2.272	1.358	0.989595
433_GFP_mitoRFP_tubfared_012_Lng_LVCC_Processed001_ch01.tif	251	1.837	1.323	0.866049
433_GFP_mitoRFP_tubfared_012_Lng_LVCC_Processed001_ch01.tif	231	2.03	1.177	0.926895
433_GFP_mitoRFP_tubfared_012_Lng_LVCC_Processed001_ch01.tif	103	1.985	1.417	0.78396
433_GFP_mitoRFP_tubfared_013_Lng_LVCC_Processed001_ch01.tif	180	2.111	1.522	1.14727
433_GFP_mitoRFP_tubfared_013_Lng_LVCC_Processed001_ch01.tif	192	2.28	1.401	0.969834
433_GFP_mitoRFP_tubfared_013_Lng_LVCC_Processed001_ch01.tif	206	2.101	1.243	0.919007
433_GFP_mitoRFP_tubfared_013_Lng_LVCC_Processed001_ch01.tif	213	1.887	1.122	0.90715
433_GFP_mitoRFP_tubfared_013_Lng_LVCC_Processed001_ch01.tif	334	3.048	1.71	1.32958
433_GFP_mitoRFP_tubfared_013_Lng_LVCC_Processed001_ch01.tif	188	1.795	1.223	0.69482
433_GFP_mitoRFP_tubfared_013_Lng_LVCC_Processed001_ch01.tif	102	2.406	1.275	1.0253
433_GFP_mitoRFP_tubfared_013_Lng_LVCC_Processed001_ch01.tif	136	2.104	1.36	0.849831
433_GFP_mitoRFP_tubfared_013_Lng_LVCC_Processed001_ch01.tif	158	2.092	1.291	0.91081
				0
433_GFP001_mitoRFP_tubfared_01_Lng_LVCC_Processed001_ch01.tif	114	2.61	1.667	1.24301
433_GFP001_mitoRFP_tubfared_01_Lng_LVCC_Processed001_ch01.tif	141	2.187	1.993	0.906104
433_GFP001_mitoRFP_tubfared_01_Lng_LVCC_Processed001_ch01.tif	89	1.986	1.876	0.771223
433_GFP001_mitoRFP_tubfared_01_Lng_LVCC_Processed001_ch01.tif	67	2.369	1.507	1.16566
433_GFP001_mitoRFP_tubfared_01_Lng_LVCC_Processed001_ch01.tif	97	2.718	2.32	1.16028
433_GFP001_mitoRFP_tubfared_03_Lng_LVCC_Processed001_ch01.tif	151	2.565	1.536	1.09124
433_GFP001_mitoRFP_tubfared_03_Lng_LVCC_Processed001_ch01.tif	195	2.545	1.6	1.08612
433_GFP001_mitoRFP_tubfared_03_Lng_LVCC_Processed001_ch01.tif	165	1.9	1.376	0.829783
433_GFP001_mitoRFP_tubfared_03_Lng_LVCC_Processed001_ch01.tif	38	3.994	2.974	1.28951
433_GFP001_mitoRFP_tubfared_03_Lng_LVCC_Processed001_ch01.tif	93	1.938	1.882	0.8005
433_GFP001_mitoRFP_tubfared_03_Lng_LVCC_Processed001_ch01.tif	213	1.857	1.329	0.708831
433_GFP001_mitoRFP_tubfared_04_Lng_LVCC_Processed001_ch01.tif	195	2.341	1.605	1.06394
433_GFP001_mitoRFP_tubfared_04_Lng_LVCC_Processed001_ch01.tif	545	2.166	1.42	0.962693
433_GFP001_mitoRFP_tubfared_04_Lng_LVCC_Processed001_ch01.tif	100	2.426	1.92	1.19353
433_GFP001_mitoRFP_tubfared_04_Lng_LVCC_Processed001_ch01.tif	129	1.81	1.674	0.829083
433_GFP001_mitoRFP_tubfared_06_Lng_LVCC_Processed001_ch01.tif	140	2.896	1.907	1.12595
433_GFP001_mitoRFP_tubfared_06_Lng_LVCC_Processed001_ch01.tif	140	2.515	1.793	1.02946
433_GFP001_mitoRFP_tubfared_06_Lng_LVCC_Processed001_ch01.tif	95	3.087	2.021	1.23292
433_GFP001_mitoRFP_tubfared_06_Lng_LVCC_Processed001_ch01.tif	107	2.488	1.636	1.12352
433_GFP001_mitoRFP_tubfared_07_Lng_LVCC_Processed001_ch01.tif	441	2.16	1.215	1.03928
433_GFP001_mitoRFP_tubfared_07_Lng_LVCC_Processed001_ch01.tif	176	3.02	2.494	1.42986
433_GFP001_mitoRFP_tubfared_07_Lng_LVCC_Processed001_ch01.tif	108	2.212	1.444	0.957091
433_GFP001_mitoRFP_tubfared_07_Lng_LVCC_Processed001_ch01.tif	159	2.795	1.893	1.19518
433_GFP001_mitoRFP_tubfared_08_Lng_LVCC_Processed001_ch01.tif	114	3.705	3.061	1.32735
433_GFP001_mitoRFP_tubfared_08_Lng_LVCC_Processed001_ch01.tif	153	1.836	1.131	0.791224
433_GFP001_mitoRFP_tubfared_08_Lng_LVCC_Processed001_ch01.tif	123	2.571	1.813	1.23201
433_GFP001_mitoRFP_tubfared_08_Lng_LVCC_Processed001_ch01.tif	165	2.241	1.473	1.04142
433_GFP001_mitoRFP_tubfared_09_Lng_LVCC_Processed001_ch01.tif	241	2.588	1.606	1.24897
433_GFP001_mitoRFP_tubfared_09_Lng_LVCC_Processed001_ch01.tif	76	3.41	1.329	1.95032
433_GFP001_mitoRFP_tubfared_09_Lng_LVCC_Processed001_ch01.tif	163	2.469	1.534	1.10147
433_GFP001_mitoRFP_tubfared_09_Lng_LVCC_Processed001_ch01.tif	154	2.703	2.143	1.1721
433_GFP001_mitoRFP_tubfared_09_Lng_LVCC_Processed001_ch01.tif	110	2.695	1.855	1.17675
433_GFP001_mitoRFP_tubfared_09_Lng_LVCC_Processed001_ch01.tif	133	2.182	1.797	0.942128
433_GFP001_mitoRFP_tubfared_09_Lng_LVCC_Processed001_ch01.tif	120	2.418	1.342	1.29025
433_GFP001_mitoRFP_tubfared_010_Lng_LVCC_Processed001_ch01.tif	144	2.783	1.729	0.962352
433_GFP001_mitoRFP_tubfared_010_Lng_LVCC_Processed001_ch01.tif	216	2.275	1.62	0.848839
433_GFP001_mitoRFP_tubfared_010_Lng_LVCC_Processed001_ch01.tif	134	1.894	1.164	0.724765
433_GFP001_mitoRFP_tubfared_010_Lng_LVCC_Processed001_ch01.tif	130	2.337	1.954	0.955053
433_GFP001_mitoRFP_tubfared_011_Lng_LVCC_Processed001_ch01.tif	113	2.483	2.018	1.14772
433_GFP001_mitoRFP_tubfared_011_Lng_LVCC_Processed001_ch01.tif	59	3.64	2.102	1.69901
433_GFP001_mitoRFP_tubfared_011_Lng_LVCC_Processed001_ch01.tif	189	2.242	1.423	0.868385
433_GFP001_mitoRFP_tubfared_012_Lng_LVCC_Processed001_ch01.tif	268	2.046	1.302	0.816616
433_GFP001_mitoRFP_tubfared_012_Lng_LVCC_Processed001_ch01.tif	121	2.147	1.355	1.01356
433_GFP001_mitoRFP_tubfared_013_Lng_LVCC_Processed001_ch01.tif	204	3.26	2.314	1.24198
433_GFP001_mitoRFP_tubfared_013_Lng_LVCC_Processed001_ch01.tif	129	2.822	2.186	1.20963
433_GFP001_mitoRFP_tubfared_013_Lng_LVCC_Processed001_ch01.tif	115	2.149	1.278	1.03398
433_GFP001_mitoRFP_tubfared_013_Lng_LVCC_Processed001_ch01.tif	111	2.072	1.829	0.796125
433_GFP001_mitoRFP_tubfared_013_Lng_LVCC_Processed001_ch01.tif	94	2.467	1.926	1.12032
433_GFP001_mitoRFP_tubfared_013_Lng_LVCC_Processed001_ch01.tif	54	2.858	2.796	1.18553
433_GFP001_mitoRFP_tubfared_014_Lng_LVCC_Processed001_ch01.tif	103	2.642	2.049	1.07875
433_GFP001_mitoRFP_tubfared_014_Lng_LVCC_Processed001_ch01.tif	154	3.168	1.851	1.30815
433_GFP001_mitoRFP_tubfared_014_Lng_LVCC_Processed001_ch01.tif	140	2.391	1.664	0.972238
433_GFP001_mitoRFP_tubfared_014_Lng_LVCC_Processed001_ch01.tif	175	2.139	1.331	0.9743
433_GFP001_mitoRFP_tubfared_014_Lng_LVCC_Processed001_ch01.tif	96	3.271	3.271	1.12914
433_GFP001_mitoRFP_tubfared_014_Lng_LVCC_Processed001_ch01.tif	205	2.407	1.976	1.04728
433_GFP001_mitoRFP_tubfared_015_Lng_LVCC_Processed001_ch01.tif	176	3.055	1.688	1.41357
433_GFP001_mitoRFP_tubfared_015_Lng_LVCC_Processed001_ch01.tif	162	2.295	2.117	0.927014
433_GFP001_mitoRFP_tubfared_015_Lng_LVCC_Processed001_ch01.tif	136	2.273	1.316	1.10829
433_GFP001_mitoRFP_tubfared_015_Lng_LVCC_Processed001_ch01.tif	205	2.372	1.541	1.02119
433_GFP001_mitoRFP_tubfared_017_Lng_LVCC_Processed001_ch01.tif	84	2.58	2	1.25202
433_GFP001_mitoRFP_tubfared_017_Lng_LVCC_Processed001_ch01.tif	174	2.394	1.184	1.16685
433_GFP001_mitoRFP_tubfared_017_Lng_LVCC_Processed001_ch01.tif	68	2.818	1.441	1.58892
433_GFP001_mitoRFP_tubfared_017_Lng_LVCC_Processed001_ch01.tif	159	2.255	1.264	1.13848
433_GFP001_mitoRFP_tubfared_018_Lng_LVCC_Processed001_ch01.tif	160	2.733	1.831	1.0966
433_GFP001_mitoRFP_tubfared_018_Lng_LVCC_Processed001_ch01.tif	149	2.427	1.463	1.17576
433_GFP001_mitoRFP_tubfared_019_Lng_LVCC_Processed001_ch01.tif	239	2.629	1.728	1.12904
433_GFP001_mitoRFP_tubfared_019_Lng_LVCC_Processed001_ch01.tif	130	2.603	1.992	1.16475
433_GFP001_mitoRFP_tubfared_020_Lng_LVCC_Processed001_ch01.tif	180	2.276	1.894	0.936911
433_GFP001_mitoRFP_tubfared_020_Lng_LVCC_Processed001_ch01.tif	147	2.529	2.02	1.07832
433_GFP001_mitoRFP_tubfared_020_Lng_LVCC_Processed001_ch01.tif	137	2.387	1.365	1.1246
433_GFP001_mitoRFP_tubfared_021_Lng_LVCC_Processed001_ch01.tif	128	2.934	1.469	1.48833
433_GFP001_mitoRFP_tubfared_021_Lng_LVCC_Processed001_ch01.tif	88	2.34	1.33	1.22047
433_GFP001_mitoRFP_tubfared_021_Lng_LVCC_Processed001_ch01.tif	147	2.155	1.755	1.01937
433_GFP001_mitoRFP_tubfared_021_Lng_LVCC_Processed001_ch01.tif	89	2.526	2.292	1.02294
433_GFP001_mitoRFP_tubfared_021_Lng_LVCC_Processed001_ch01.tif	119	2.147	1.294	0.947109
433_GFP001_mitoRFP_tubfared_022_Lng_LVCC_Processed001_ch01.tif	175	2.901	1.771	1.3961
433_GFP001_mitoRFP_tubfared_022_Lng_LVCC_Processed001_ch01.tif	127	2.397	1.591	1.03183
433_GFP001_mitoRFP_tubfared_022_Lng_LVCC_Processed001_ch01.tif	160	2.49	1.381	1.27733
				0
433_GFP011_mitoRFP_tubfared_01_Lng_LVCC_Processed001_ch01.tif	411	1.629	1.394	0.583652
433_GFP011_mitoRFP_tubfared_01_Lng_LVCC_Processed001_ch01.tif	165	1.839	1.376	0.694154
433_GFP011_mitoRFP_tubfared_01_Lng_LVCC_Processed001_ch01.tif	235	1.873	1.238	0.765019
433_GFP011_mitoRFP_tubfared_01_Lng_LVCC_Processed001_ch01.tif	251	1.896	1.55	0.736728
433_GFP011_mitoRFP_tubfared_02_Lng_LVCC_Processed001_ch01.tif	135	2.205	1.511	0.843609
433_GFP011_mitoRFP_tubfared_02_Lng_LVCC_Processed001_ch01.tif	295	1.89	1.322	0.692157
433_GFP011_mitoRFP_tubfared_02_Lng_LVCC_Processed001_ch01.tif	210	1.921	1.21	0.720817
433_GFP011_mitoRFP_tubfared_03_Lng_LVCC_Processed001_ch01.tif	151	1.974	1.219	0.948084
433_GFP011_mitoRFP_tubfared_03_Lng_LVCC_Processed001_ch01.tif	169	1.781	1.225	0.84035
433_GFP011_mitoRFP_tubfared_03_Lng_LVCC_Processed001_ch01.tif	117	3.029	1.684	1.34696
433_GFP011_mitoRFP_tubfared_03_Lng_LVCC_Processed001_ch01.tif	224	1.46	1.062	0.540025
433_GFP011_mitoRFP_tubfared_03_Lng_LVCC_Processed001_ch01.tif	298	1.836	1.215	0.864908
433_GFP011_mitoRFP_tubfared_03_Lng_LVCC_Processed001_ch01.tif	129	1.511	1.093	0.616351
433_GFP011_mitoRFP_tubfared_05_Lng_LVCC_Processed001_ch01.tif	186	1.992	1.226	0.830335
433_GFP011_mitoRFP_tubfared_05_Lng_LVCC_Processed001_ch01.tif	194	1.851	1.216	0.761625
433_GFP011_mitoRFP_tubfared_05_Lng_LVCC_Processed001_ch01.tif	330	1.838	1.17	0.79256
433_GFP011_mitoRFP_tubfared_05_Lng_LVCC_Processed001_ch01.tif	261	1.483	1.054	0.507823
433_GFP011_mitoRFP_tubfared_05_Lng_LVCC_Processed001_ch01.tif	135	2.59	2.059	1.11735
433_GFP011_mitoRFP_tubfared_06_Lng_LVCC_Processed001_ch01.tif	276	2.366	1.616	0.921691
433_GFP011_mitoRFP_tubfared_06_Lng_LVCC_Processed001_ch01.tif	213	2.021	1.211	0.919615
433_GFP011_mitoRFP_tubfared_06_Lng_LVCC_Processed001_ch01.tif	211	1.793	1.171	0.712308
433_GFP011_mitoRFP_tubfared_06_Lng_LVCC_Processed001_ch01.tif	244	1.708	1.127	0.685407
433_GFP011_mitoRFP_tubfared_07_Lng_LVCC_Processed001_ch01.tif	176	2.121	1.33	1.04831
433_GFP011_mitoRFP_tubfared_07_Lng_LVCC_Processed001_ch01.tif	116	2.158	1.388	0.998182
433_GFP011_mitoRFP_tubfared_07_Lng_LVCC_Processed001_ch01.tif	153	2.063	1.458	0.930545
433_GFP011_mitoRFP_tubfared_07_Lng_LVCC_Processed001_ch01.tif	96	2.217	1.583	0.99056
433_GFP011_mitoRFP_tubfared_08_Lng_LVCC_Processed001_ch01.tif	133	1.607	1.248	0.764817
433_GFP011_mitoRFP_tubfared_08_Lng_LVCC_Processed001_ch01.tif	162	2.019	1.488	0.87119
433_GFP011_mitoRFP_tubfared_08_Lng_LVCC_Processed001_ch01.tif	153	2.583	2.15	1.24309
433_GFP011_mitoRFP_tubfared_08_Lng_LVCC_Processed001_ch01.tif	176	1.711	1.165	0.723825
433_GFP011_mitoRFP_tubfared_08_Lng_LVCC_Processed001_ch01.tif	198	2.02	1.399	0.840682
433_GFP011_mitoRFP_tubfared_08_Lng_LVCC_Processed001_ch01.tif	230	2.17	1.543	0.887826
433_GFP011_mitoRFP_tubfared_09_Lng_LVCC_Processed001_ch01.tif	93	2.52	2.344	0.987706
433_GFP011_mitoRFP_tubfared_09_Lng_LVCC_Processed001_ch01.tif	225	1.894	1.089	0.724443
433_GFP011_mitoRFP_tubfared_09_Lng_LVCC_Processed001_ch01.tif	163	2.209	1.325	1.00567
433_GFP011_mitoRFP_tubfared_09_Lng_LVCC_Processed001_ch01.tif	256	1.824	1.344	0.825919
433_GFP011_mitoRFP_tubfared_09_Lng_LVCC_Processed001_ch01.tif	161	2.061	1.671	0.79245
433_GFP011_mitoRFP_tubfared_010_Lng_LVCC_Processed001_ch01.tif	176	1.97	1.29	0.857979
433_GFP011_mitoRFP_tubfared_010_Lng_LVCC_Processed001_ch01.tif	172	2.172	1.215	0.969729
433_GFP011_mitoRFP_tubfared_010_Lng_LVCC_Processed001_ch01.tif	479	2.197	1.53	0.875051
433_GFP011_mitoRFP_tubfared_010_Lng_LVCC_Processed001_ch01.tif	108	2.253	1.306	0.990726
433_GFP011_mitoRFP_tubfared_010_Lng_LVCC_Processed001_ch01.tif	186	1.661	1.129	0.688997
433_GFP011_mitoRFP_tubfared_011_Lng_LVCC_Processed001_ch01.tif	108	2.268	1.769	0.837926
433_GFP011_mitoRFP_tubfared_011_Lng_LVCC_Processed001_ch01.tif	156	1.808	1.263	0.717399
433_GFP011_mitoRFP_tubfared_011_Lng_LVCC_Processed001_ch01.tif	115	1.907	1.252	0.772221
433_GFP011_mitoRFP_tubfared_011_Lng_LVCC_Processed001_ch01.tif	170	1.725	1.176	0.709805
433_GFP011_mitoRFP_tubfared_011_Lng_LVCC_Processed001_ch01.tif	153	1.842	1.229	0.725131
433_GFP011_mitoRFP_tubfared_012_Lng_LVCC_Processed001_ch01.tif	362	1.651	1.11	0.681257
433_GFP011_mitoRFP_tubfared_012_Lng_LVCC_Processed001_ch01.tif	202	1.662	1.129	0.668688
433_GFP011_mitoRFP_tubfared_012_Lng_LVCC_Processed001_ch01.tif	148	1.845	1.311	0.9111
433_GFP011_mitoRFP_tubfared_012_Lng_LVCC_Processed001_ch01.tif	159	2.131	1.396	0.860481

## Sheet: 20230505_OVCA433_basal
Image Name	Count	Mean Form Factor	Branches/mito	Mean Branch Length
433_GFP_mitorfp_tubfarred_01_Lng_LVCC_Processed001_ch01.tif	189	2.144	1.169	1.12261
433_GFP_mitorfp_tubfarred_01_Lng_LVCC_Processed001_ch01.tif	101	3.617	1.861	1.63418
433_GFP_mitorfp_tubfarred_01_Lng_LVCC_Processed001_ch01.tif	101	4.106	2.287	1.63278
433_GFP_mitorfp_tubfarred_01_Lng_LVCC_Processed001_ch01.tif	92	2.342	1.261	1.11303
433_GFP_mitorfp_tubfarred_01_Lng_LVCC_Processed001_ch01.tif	173	1.945	1.116	0.89434
433_GFP_mitorfp_tubfarred_01_Lng_LVCC_Processed001_ch01.tif	216	2.122	1.106	1.01111
433_GFP_mitorfp_tubfarred_02_Lng_LVCC_Processed001_ch01.tif	102	3.304	1.412	1.7535
433_GFP_mitorfp_tubfarred_02_Lng_LVCC_Processed001_ch01.tif	127	2.711	1.37	1.34459
433_GFP_mitorfp_tubfarred_02_Lng_LVCC_Processed001_ch01.tif	113	2.493	1.301	1.23894
433_GFP_mitorfp_tubfarred_02_Lng_LVCC_Processed001_ch01.tif	174	2.949	1.672	1.44779
433_GFP_mitorfp_tubfarred_02_Lng_LVCC_Processed001_ch01.tif	101	2.686	1.624	1.44417
433_GFP_mitorfp_tubfarred_02_Lng_LVCC_Processed001_ch01.tif	178	2.533	1.888	1.10575
433_GFP_mitorfp_tubfarred_02_Lng_LVCC_Processed001_ch01.tif	111	2.461	1.234	1.2834
433_GFP_mitorfp_tubfarred_02_Lng_LVCC_Processed001_ch01.tif	91	2.753	1.275	1.43736
433_GFP_mitorfp_tubfarred_02_Lng_LVCC_Processed001_ch01.tif	84	1.961	1.119	0.983424
433_GFP_mitorfp_tubfarred_02_Lng_LVCC_Processed001_ch01.tif	87	2.194	1.299	1.09722
433_GFP_mitorfp_tubfarred_03_Lng_LVCC_Processed001_ch01.tif	122	2.559	1.377	1.10289
433_GFP_mitorfp_tubfarred_03_Lng_LVCC_Processed001_ch01.tif	82	2.877	1.232	1.61147
433_GFP_mitorfp_tubfarred_03_Lng_LVCC_Processed001_ch01.tif	81	2.295	1.333	1.01004
433_GFP_mitorfp_tubfarred_03_Lng_LVCC_Processed001_ch01.tif	80	3.119	1.55	1.4649
433_GFP_mitorfp_tubfarred_03_Lng_LVCC_Processed001_ch01.tif	78	2.538	1.397	1.27242
433_GFP_mitorfp_tubfarred_03_Lng_LVCC_Processed001_ch01.tif	137	1.948	1.058	0.935658
433_GFP_mitorfp_tubfarred_03_Lng_LVCC_Processed001_ch01.tif	73	2.656	1.329	1.20805
433_GFP_mitorfp_tubfarred_03_Lng_LVCC_Processed001_ch01.tif	125	2.051	1.16	1.0111
433_GFP_mitorfp_tubfarred_04_Lng_LVCC_Processed001_ch01.tif	264	2.862	1.833	1.23914
433_GFP_mitorfp_tubfarred_04_Lng_LVCC_Processed001_ch01.tif	197	3.224	1.721	1.46829
433_GFP_mitorfp_tubfarred_04_Lng_LVCC_Processed001_ch01.tif	94	2.503	1.255	1.32426
433_GFP_mitorfp_tubfarred_04_Lng_LVCC_Processed001_ch01.tif	52	3.348	1.788	1.622
433_GFP_mitorfp_tubfarred_04_Lng_LVCC_Processed001_ch01.tif	141	1.896	1.22	0.839187
433_GFP_mitorfp_tubfarred_04_Lng_LVCC_Processed001_ch01.tif	116	1.897	1.103	0.930827
433_GFP_mitorfp_tubfarred_05_Lng_LVCC_Processed001_ch01.tif	265	2.562	1.17	1.3902
433_GFP_mitorfp_tubfarred_05_Lng_LVCC_Processed001_ch01.tif	103	2.495	1.447	1.24919
433_GFP_mitorfp_tubfarred_05_Lng_LVCC_Processed001_ch01.tif	121	2.625	1.43	1.29866
433_GFP_mitorfp_tubfarred_05_Lng_LVCC_Processed001_ch01.tif	141	2.003	1.277	1.00598
433_GFP_mitorfp_tubfarred_05_Lng_LVCC_Processed001_ch01.tif	80	3.299	2.612	1.29014
433_GFP_mitorfp_tubfarred_05_Lng_LVCC_Processed001_ch01.tif	128	2.055	1.297	1.01804
433_GFP_mitorfp_tubfarred_05_Lng_LVCC_Processed001_ch01.tif	183	1.782	1.109	0.847939
433_GFP_mitorfp_tubfarred_06_Lng_LVCC_Processed001_ch01.tif	71	3.188	1.718	1.39839
433_GFP_mitorfp_tubfarred_06_Lng_LVCC_Processed001_ch01.tif	301	3.719	1.595	1.74002
433_GFP_mitorfp_tubfarred_06_Lng_LVCC_Processed001_ch01.tif	110	3.135	1.445	1.43782
433_GFP_mitorfp_tubfarred_06_Lng_LVCC_Processed001_ch01.tif	109	2.807	1.394	1.31996
433_GFP_mitorfp_tubfarred_06_Lng_LVCC_Processed001_ch01.tif	216	2.459	1.231	1.14138
433_GFP_mitorfp_tubfarred_06_Lng_LVCC_Processed001_ch01.tif	186	2.373	1.495	1.05709
433_GFP_mitorfp_tubfarred_06_Lng_LVCC_Processed001_ch01.tif	165	2.006	1.236	0.84075
433_GFP_mitorfp_tubfarred_06_Lng_LVCC_Processed001_ch01.tif	69	3.554	2.275	1.43069
433_GFP_mitorfp_tubfarred_07_Lng_LVCC_Processed001_ch01.tif	134	2.828	1.44	1.33145
433_GFP_mitorfp_tubfarred_07_Lng_LVCC_Processed001_ch01.tif	156	2.339	1.346	1.15111
433_GFP_mitorfp_tubfarred_07_Lng_LVCC_Processed001_ch01.tif	150	2.612	1.293	1.20838
433_GFP_mitorfp_tubfarred_07_Lng_LVCC_Processed001_ch01.tif	215	1.822	1.093	0.785561
433_GFP_mitorfp_tubfarred_07_Lng_LVCC_Processed001_ch01.tif	183	1.956	1.082	0.867715
433_GFP_mitorfp_tubfarred_07_Lng_LVCC_Processed001_ch01.tif	251	1.956	1.088	0.869399
433_GFP_mitorfp_tubfarred_07_Lng_LVCC_Processed001_ch01.tif	166	2.988	1.434	1.39804
433_GFP_mitorfp_tubfarred_07_Lng_LVCC_Processed001_ch01.tif	142	2.284	1.218	1.09857
433_GFP_mitorfp_tubfarred_07_Lng_LVCC_Processed001_ch01.tif	141	2.913	1.468	1.31473
433_GFP_mitorfp_tubfarred_08_Lng_LVCC_Processed001_ch01.tif	86	2.155	1.942	1.10166
433_GFP_mitorfp_tubfarred_08_Lng_LVCC_Processed001_ch01.tif	218	1.98	1.225	0.873014
433_GFP_mitorfp_tubfarred_08_Lng_LVCC_Processed001_ch01.tif	168	2.406	1.292	1.14275
433_GFP_mitorfp_tubfarred_08_Lng_LVCC_Processed001_ch01.tif	134	2.782	1.403	1.24424
433_GFP_mitorfp_tubfarred_08_Lng_LVCC_Processed001_ch01.tif	164	2.061	1.091	0.981688
433_GFP_mitorfp_tubfarred_08_Lng_LVCC_Processed001_ch01.tif	215	1.733	1.056	0.712513
433_GFP_mitorfp_tubfarred_08_Lng_LVCC_Processed001_ch01.tif	201	2.271	1.299	1.09675
433_GFP_mitorfp_tubfarred_08_Lng_LVCC_Processed001_ch01.tif	62	2.906	1.403	1.58321
433_GFP_mitorfp_tubfarred_08_Lng_LVCC_Processed001_ch01.tif	132	2.192	1.258	1.03183
433_GFP_mitorfp_tubfarred_08_Lng_LVCC_Processed001_ch01.tif	141	2.739	1.383	1.2511
433_GFP_mitorfp_tubfarred_09_Lng_LVCC_Processed001_ch01.tif	224	2.133	1.219	1.02692
433_GFP_mitorfp_tubfarred_09_Lng_LVCC_Processed001_ch01.tif	174	2.508	1.23	1.33058
433_GFP_mitorfp_tubfarred_09_Lng_LVCC_Processed001_ch01.tif	197	2.297	1.36	0.957952
433_GFP_mitorfp_tubfarred_09_Lng_LVCC_Processed001_ch01.tif	227	2.155	1.084	1.01619
433_GFP_mitorfp_tubfarred_09_Lng_LVCC_Processed001_ch01.tif	243	2.141	1.074	1.01648
433_GFP_mitorfp_tubfarred_09_Lng_LVCC_Processed001_ch01.tif	125	2.142	1.12	0.943136
433_GFP_mitorfp_tubfarred_09_Lng_LVCC_Processed001_ch01.tif	87	2.459	1.552	1.12007
433_GFP_mitorfp_tubfarred_09_Lng_LVCC_Processed001_ch01.tif	84	3.178	1.702	1.44
433_GFP_mitorfp_tubfarred_010_Lng_LVCC_Processed001_ch01.tif	194	2.394	1.216	1.26788
433_GFP_mitorfp_tubfarred_010_Lng_LVCC_Processed001_ch01.tif	182	2.553	1.154	1.57162
433_GFP_mitorfp_tubfarred_010_Lng_LVCC_Processed001_ch01.tif	243	1.759	1.128	0.695236
433_GFP_mitorfp_tubfarred_010_Lng_LVCC_Processed001_ch01.tif	136	2.617	1.353	1.47241
433_GFP_mitorfp_tubfarred_010_Lng_LVCC_Processed001_ch01.tif	192	3.301	1.578	1.53422
433_GFP_mitorfp_tubfarred_010_Lng_LVCC_Processed001_ch01.tif	197	2.185	1.132	1.29924
433_GFP_mitorfp_tubfarred_010_Lng_LVCC_Processed001_ch01.tif	105	3.062	1.962	1.24776
433_GFP_mitorfp_tubfarred_010_Lng_LVCC_Processed001_ch01.tif	93	1.977	1.108	0.989287
433_GFP_mitorfp_tubfarred_010_Lng_LVCC_Processed001_ch01.tif	271	2.452	1.325	1.06474
433_GFP_mitorfp_tubfarred_011_Lng_LVCC_Processed001_ch01.tif	134	2.62	1.425	1.22463
433_GFP_mitorfp_tubfarred_011_Lng_LVCC_Processed001_ch01.tif	94	2.956	1.638	1.38137
433_GFP_mitorfp_tubfarred_011_Lng_LVCC_Processed001_ch01.tif	133	2.83	1.444	1.35892
433_GFP_mitorfp_tubfarred_011_Lng_LVCC_Processed001_ch01.tif	154	2.472	1.26	1.22313
433_GFP_mitorfp_tubfarred_011_Lng_LVCC_Processed001_ch01.tif	127	2.333	1.228	1.19646
433_GFP_mitorfp_tubfarred_011_Lng_LVCC_Processed001_ch01.tif	87	2.233	1.253	1.09507
433_GFP_mitorfp_tubfarred_011_Lng_LVCC_Processed001_ch01.tif	110	2.376	1.255	1.2474
433_GFP_mitorfp_tubfarred_011_Lng_LVCC_Processed001_ch01.tif	128	2.519	1.266	1.31681
433_GFP_mitorfp_tubfarred_011_Lng_LVCC_Processed001_ch01.tif	158	2.657	1.196	1.43628
433_GFP_mitorfp_tubfarred_011_Lng_LVCC_Processed001_ch01.tif	152	2.58	1.382	1.23816
433_GFP_mitorfp_tubfarred_011_Lng_LVCC_Processed001_ch01.tif	119	2.757	1.445	1.30904
433_GFP_mitorfp_tubfarred_011_Lng_LVCC_Processed001_ch01.tif	113	2.506	1.071	1.26539
433_GFP_mitorfp_tubfarred_012_Lng_LVCC_Processed001_ch01.tif	106	3.225	1.415	1.7085
433_GFP_mitorfp_tubfarred_012_Lng_LVCC_Processed001_ch01.tif	79	3.225	1.608	1.54014
433_GFP_mitorfp_tubfarred_012_Lng_LVCC_Processed001_ch01.tif	170	2.394	1.318	1.16351
433_GFP_mitorfp_tubfarred_012_Lng_LVCC_Processed001_ch01.tif	210	2.567	1.19	1.32899
433_GFP_mitorfp_tubfarred_012_Lng_LVCC_Processed001_ch01.tif	145	2.824	1.276	1.32583
433_GFP_mitorfp_tubfarred_012_Lng_LVCC_Processed001_ch01.tif	167	1.886	1.12	0.852362
433_GFP_mitorfp_tubfarred_012_Lng_LVCC_Processed001_ch01.tif	156	2.553	1.321	1.25698
433_GFP_mitorfp_tubfarred_012_Lng_LVCC_Processed001_ch01.tif	90	2.768	1.444	1.16919
433_GFP_mitorfp_tubfarred_012_Lng_LVCC_Processed001_ch01.tif	172	2.979	1.238	1.40426
433_GFP_mitorfp_tubfarred_012_Lng_LVCC_Processed001_ch01.tif	115	2.55	1.174	1.33485
433_GFP_mitorfp_tubfarred_012_Lng_LVCC_Processed001_ch01.tif	99	2.763	1.333	1.55165
				0
433_GFP001_mitorfp_tubfarred_01_Lng_LVCC_Processed001_ch01.tif	70	3.711	1.586	1.9513
433_GFP001_mitorfp_tubfarred_01_Lng_LVCC_Processed001_ch01.tif	159	2.256	1.308	1.09918
433_GFP001_mitorfp_tubfarred_01_Lng_LVCC_Processed001_ch01.tif	61	3.946	2.393	1.47955
433_GFP001_mitorfp_tubfarred_01_Lng_LVCC_Processed001_ch01.tif	163	2.917	1.804	1.27126
433_GFP001_mitorfp_tubfarred_01_Lng_LVCC_Processed001_ch01.tif	140	2.873	1.407	1.48322
433_GFP001_mitorfp_tubfarred_01_Lng_LVCC_Processed001_ch01.tif	62	2.977	1.548	1.44696
433_GFP001_mitorfp_tubfarred_01_Lng_LVCC_Processed001_ch01.tif	108	2.192	1.037	0.922381
433_GFP001_mitorfp_tubfarred_01_Lng_LVCC_Processed001_ch01.tif	211	2.14	1.403	0.977412
433_GFP001_mitorfp_tubfarred_01_Lng_LVCC_Processed001_ch01.tif	181	1.984	1.21	0.841769
433_GFP001_mitorfp_tubfarred_02_Lng_LVCC_Processed001_ch01.tif	167	2.327	1.443	1.18177
433_GFP001_mitorfp_tubfarred_02_Lng_LVCC_Processed001_ch01.tif	103	2.32	1.107	1.31427
433_GFP001_mitorfp_tubfarred_02_Lng_LVCC_Processed001_ch01.tif	122	2.161	1.057	1.19603
433_GFP001_mitorfp_tubfarred_02_Lng_LVCC_Processed001_ch01.tif	71	2.502	1.366	1.26184
433_GFP001_mitorfp_tubfarred_02_Lng_LVCC_Processed001_ch01.tif	168	2.108	1.238	1.12302
433_GFP001_mitorfp_tubfarred_02_Lng_LVCC_Processed001_ch01.tif	136	2.052	1.235	1.1205
433_GFP001_mitorfp_tubfarred_02_Lng_LVCC_Processed001_ch01.tif	128	2.149	1.055	1.18989
433_GFP001_mitorfp_tubfarred_03_Lng_LVCC_Processed001_ch01.tif	204	2.159	1.368	1.04962
433_GFP001_mitorfp_tubfarred_03_Lng_LVCC_Processed001_ch01.tif	145	2.396	1.669	1.10943
433_GFP001_mitorfp_tubfarred_03_Lng_LVCC_Processed001_ch01.tif	90	2.29	1.322	1.14981
433_GFP001_mitorfp_tubfarred_03_Lng_LVCC_Processed001_ch01.tif	111	2.068	1.432	1.03573
433_GFP001_mitorfp_tubfarred_03_Lng_LVCC_Processed001_ch01.tif	183	2.152	1.399	0.992017
433_GFP001_mitorfp_tubfarred_04_Lng_LVCC_Processed001_ch01.tif	135	2.513	1.326	1.31673
433_GFP001_mitorfp_tubfarred_04_Lng_LVCC_Processed001_ch01.tif	115	5.084	1.939	2.15099
433_GFP001_mitorfp_tubfarred_04_Lng_LVCC_Processed001_ch01.tif	60	2.417	1.3	1.40199
433_GFP001_mitorfp_tubfarred_04_Lng_LVCC_Processed001_ch01.tif	133	2.626	1.331	1.40453
433_GFP001_mitorfp_tubfarred_04_Lng_LVCC_Processed001_ch01.tif	157	3.653	2.815	1.33639
433_GFP001_mitorfp_tubfarred_04_Lng_LVCC_Processed001_ch01.tif	257	3.006	2.074	1.1653
433_GFP001_mitorfp_tubfarred_05_Lng_LVCC_Processed001_ch01.tif	105	3.503	1.914	1.53936
433_GFP001_mitorfp_tubfarred_05_Lng_LVCC_Processed001_ch01.tif	114	2.572	1.509	1.24624
433_GFP001_mitorfp_tubfarred_05_Lng_LVCC_Processed001_ch01.tif	105	3.278	1.638	1.46818
433_GFP001_mitorfp_tubfarred_05_Lng_LVCC_Processed001_ch01.tif	110	2.472	1.427	1.15809
433_GFP001_mitorfp_tubfarred_05_Lng_LVCC_Processed001_ch01.tif	99	2.813	1.99	1.21316
433_GFP001_mitorfp_tubfarred_05_Lng_LVCC_Processed001_ch01.tif	337	2.157	1.19	1.03485
433_GFP001_mitorfp_tubfarred_06_Lng_LVCC_Processed001_ch01.tif	106	4.267	2.311	1.71103
433_GFP001_mitorfp_tubfarred_06_Lng_LVCC_Processed001_ch01.tif	65	2.849	1.292	1.5972
433_GFP001_mitorfp_tubfarred_06_Lng_LVCC_Processed001_ch01.tif	88	2.528	1.784	1.15971
433_GFP001_mitorfp_tubfarred_06_Lng_LVCC_Processed001_ch01.tif	44	4.318	2.523	1.51324
433_GFP001_mitorfp_tubfarred_06_Lng_LVCC_Processed001_ch01.tif	71	3.124	2.085	1.33833
433_GFP001_mitorfp_tubfarred_06_Lng_LVCC_Processed001_ch01.tif	234	2.848	1.53	1.22173
433_GFP001_mitorfp_tubfarred_06_Lng_LVCC_Processed001_ch01.tif	52	6.246	3.135	2.05258
433_GFP001_mitorfp_tubfarred_06_Lng_LVCC_Processed001_ch01.tif	67	3.163	1.731	1.69565
433_GFP001_mitorfp_tubfarred_07_Lng_LVCC_Processed001_ch01.tif	85	3.129	1.435	1.66703
433_GFP001_mitorfp_tubfarred_07_Lng_LVCC_Processed001_ch01.tif	77	2.565	1.364	1.24033
433_GFP001_mitorfp_tubfarred_07_Lng_LVCC_Processed001_ch01.tif	88	2.982	1.42	1.47159
433_GFP001_mitorfp_tubfarred_07_Lng_LVCC_Processed001_ch01.tif	143	2.286	1.301	1.0669
433_GFP001_mitorfp_tubfarred_07_Lng_LVCC_Processed001_ch01.tif	71	3.582	2.183	1.38035
433_GFP001_mitorfp_tubfarred_07_Lng_LVCC_Processed001_ch01.tif	66	2.983	1.333	1.64897
433_GFP001_mitorfp_tubfarred_07_Lng_LVCC_Processed001_ch01.tif	69	2.758	1.449	1.42406
433_GFP001_mitorfp_tubfarred_08_Lng_LVCC_Processed001_ch01.tif	393	2.282	1.226	0.948339
433_GFP001_mitorfp_tubfarred_08_Lng_LVCC_Processed001_ch01.tif	89	3.359	2.079	1.5763
433_GFP001_mitorfp_tubfarred_08_Lng_LVCC_Processed001_ch01.tif	90	2.269	1.089	1.15568
433_GFP001_mitorfp_tubfarred_08_Lng_LVCC_Processed001_ch01.tif	82	2.779	1.305	1.35837
433_GFP001_mitorfp_tubfarred_08_Lng_LVCC_Processed001_ch01.tif	78	2.28	1.103	1.25764
433_GFP001_mitorfp_tubfarred_08_Lng_LVCC_Processed001_ch01.tif	92	2.613	1.272	1.27075
433_GFP001_mitorfp_tubfarred_08_Lng_LVCC_Processed001_ch01.tif	119	2.006	1.092	1.07381
433_GFP001_mitorfp_tubfarred_09_Lng_LVCC_Processed001_ch01.tif	119	3.184	2.353	1.2267
433_GFP001_mitorfp_tubfarred_09_Lng_LVCC_Processed001_ch01.tif	105	2.856	2.229	1.2196
433_GFP001_mitorfp_tubfarred_09_Lng_LVCC_Processed001_ch01.tif	43	4.154	2.488	1.6452
433_GFP001_mitorfp_tubfarred_09_Lng_LVCC_Processed001_ch01.tif	80	3.179	1.688	1.42027
433_GFP001_mitorfp_tubfarred_09_Lng_LVCC_Processed001_ch01.tif	38	4.505	3.816	1.52109
433_GFP001_mitorfp_tubfarred_09_Lng_LVCC_Processed001_ch01.tif	119	2.636	1.84	1.14707
433_GFP001_mitorfp_tubfarred_09_Lng_LVCC_Processed001_ch01.tif	140	2.645	1.521	1.32247
433_GFP001_mitorfp_tubfarred_09_Lng_LVCC_Processed001_ch01.tif	77	2.86	2.156	1.22545
433_GFP001_mitorfp_tubfarred_010_Lng_LVCC_Processed001_ch01.tif	71	5.194	4.789	1.42521
433_GFP001_mitorfp_tubfarred_010_Lng_LVCC_Processed001_ch01.tif	93	3.904	1.645	1.98672
433_GFP001_mitorfp_tubfarred_010_Lng_LVCC_Processed001_ch01.tif	86	3.07	2.07	1.26422
433_GFP001_mitorfp_tubfarred_010_Lng_LVCC_Processed001_ch01.tif	145	3.506	1.917	1.47111
433_GFP001_mitorfp_tubfarred_010_Lng_LVCC_Processed001_ch01.tif	103	3.035	3.388	1.06452
433_GFP001_mitorfp_tubfarred_010_Lng_LVCC_Processed001_ch01.tif	58	5.731	4.759	1.40673
433_GFP001_mitorfp_tubfarred_010_Lng_LVCC_Processed001_ch01.tif	71	3.856	1.718	1.86549
433_GFP001_mitorfp_tubfarred_011_Lng_LVCC_Processed001_ch01.tif	128	3.583	2.812	1.23155
433_GFP001_mitorfp_tubfarred_011_Lng_LVCC_Processed001_ch01.tif	129	3.103	1.837	1.3188
433_GFP001_mitorfp_tubfarred_011_Lng_LVCC_Processed001_ch01.tif	106	3.039	2.726	1.07061
433_GFP001_mitorfp_tubfarred_011_Lng_LVCC_Processed001_ch01.tif	130	3.092	1.623	1.28729
433_GFP001_mitorfp_tubfarred_011_Lng_LVCC_Processed001_ch01.tif	215	3.773	2.214	1.35402
433_GFP001_mitorfp_tubfarred_011_Lng_LVCC_Processed001_ch01.tif	154	2.724	1.818	1.11715
433_GFP001_mitorfp_tubfarred_011_Lng_LVCC_Processed001_ch01.tif	104	2.624	1.356	1.14346
433_GFP001_mitorfp_tubfarred_011_Lng_LVCC_Processed001_ch01.tif	106	3.096	2.698	1.04885
433_GFP001_mitorfp_tubfarred_012_Lng_LVCC_Processed001_ch01.tif	68	3.409	2.162	1.49396
433_GFP001_mitorfp_tubfarred_012_Lng_LVCC_Processed001_ch01.tif	61	3.446	2.902	1.19864
433_GFP001_mitorfp_tubfarred_012_Lng_LVCC_Processed001_ch01.tif	131	3.437	2.427	1.23834
433_GFP001_mitorfp_tubfarred_012_Lng_LVCC_Processed001_ch01.tif	75	3.265	2.36	1.3871
433_GFP001_mitorfp_tubfarred_012_Lng_LVCC_Processed001_ch01.tif	67	2.92	1.866	1.36022
433_GFP001_mitorfp_tubfarred_012_Lng_LVCC_Processed001_ch01.tif	64	2.64	1.5	1.41827
				0
433_GFP011_mitorfp_tubfarred_1_Lng_LVCC_Processed001_ch01.tif	116	2.074	1.474	0.876108
433_GFP011_mitorfp_tubfarred_1_Lng_LVCC_Processed001_ch01.tif	162	1.535	1.235	0.544853
433_GFP011_mitorfp_tubfarred_01_Lng_LVCC_Processed001_ch01.tif	107	2.175	1.262	1.09429
433_GFP011_mitorfp_tubfarred_01_Lng_LVCC_Processed001_ch01.tif	199	2.293	1.216	1.18087
433_GFP011_mitorfp_tubfarred_01_Lng_LVCC_Processed001_ch01.tif	98	1.975	1.092	0.986835
433_GFP011_mitorfp_tubfarred_01_Lng_LVCC_Processed001_ch01.tif	153	2.184	1.229	1.0492
433_GFP011_mitorfp_tubfarred_01_Lng_LVCC_Processed001_ch01.tif	124	1.697	1.032	0.798312
433_GFP011_mitorfp_tubfarred_01_Lng_LVCC_Processed001_ch01.tif	128	2.606	1.391	1.24095
433_GFP011_mitorfp_tubfarred_01_Lng_LVCC_Processed001_ch01.tif	131	2.115	1.168	1.09233
433_GFP011_mitorfp_tubfarred_01_Lng_LVCC_Processed001_ch01.tif	103	2.057	1.184	1.05102
433_GFP011_mitorfp_tubfarred_01_Lng_LVCC_Processed001_ch01.tif	182	2.017	1.187	0.908235
433_GFP011_mitorfp_tubfarred_02_Lng_LVCC_Processed001_ch01.tif	136	2.241	1.353	1.05352
433_GFP011_mitorfp_tubfarred_02_Lng_LVCC_Processed001_ch01.tif	119	2.002	1.378	0.904528
433_GFP011_mitorfp_tubfarred_02_Lng_LVCC_Processed001_ch01.tif	88	2.113	1.25	1.04954
433_GFP011_mitorfp_tubfarred_02_Lng_LVCC_Processed001_ch01.tif	74	1.918	1.351	0.877689
433_GFP011_mitorfp_tubfarred_02_Lng_LVCC_Processed001_ch01.tif	96	2.277	1.333	1.19124
433_GFP011_mitorfp_tubfarred_02_Lng_LVCC_Processed001_ch01.tif	92	2.021	1.207	1.00929
433_GFP011_mitorfp_tubfarred_02_Lng_LVCC_Processed001_ch01.tif	73	2.888	1.329	1.67089
433_GFP011_mitorfp_tubfarred_02_Lng_LVCC_Processed001_ch01.tif	88	2.048	1.205	1.04957
433_GFP011_mitorfp_tubfarred_02_Lng_LVCC_Processed001_ch01.tif	80	1.991	1.137	1.09156
433_GFP011_mitorfp_tubfarred_02_Lng_LVCC_Processed001_ch01.tif	81	2.034	1.136	1.07973
433_GFP011_mitorfp_tubfarred_02_Lng_LVCC_Processed001_ch01.tif	89	1.957	1.146	1.00075
433_GFP011_mitorfp_tubfarred_03_Lng_LVCC_Processed001_ch01.tif	142	2.77	1.289	1.36276
433_GFP011_mitorfp_tubfarred_03_Lng_LVCC_Processed001_ch01.tif	145	2.018	1.248	0.883432
433_GFP011_mitorfp_tubfarred_03_Lng_LVCC_Processed001_ch01.tif	184	1.672	1.076	0.709788
433_GFP011_mitorfp_tubfarred_03_Lng_LVCC_Processed001_ch01.tif	194	2.13	1.119	1.02463
433_GFP011_mitorfp_tubfarred_03_Lng_LVCC_Processed001_ch01.tif	167	1.633	1.102	0.696508
433_GFP011_mitorfp_tubfarred_03_Lng_LVCC_Processed001_ch01.tif	101	2.095	1.198	1.03853
433_GFP011_mitorfp_tubfarred_03_Lng_LVCC_Processed001_ch01.tif	63	2.691	1.159	1.55505
433_GFP011_mitorfp_tubfarred_03_Lng_LVCC_Processed001_ch01.tif	165	1.712	1.036	0.753663
433_GFP011_mitorfp_tubfarred_03_Lng_LVCC_Processed001_ch01.tif	184	2.035	1.103	0.933122
433_GFP011_mitorfp_tubfarred_04_Lng_LVCC_Processed001_ch01.tif	170	1.535	1.135	0.654544
433_GFP011_mitorfp_tubfarred_04_Lng_LVCC_Processed001_ch01.tif	70	2.208	1.429	1.3323
433_GFP011_mitorfp_tubfarred_04_Lng_LVCC_Processed001_ch01.tif	151	1.937	1.318	1.08093
433_GFP011_mitorfp_tubfarred_04_Lng_LVCC_Processed001_ch01.tif	106	2.369	1.17	1.39891
433_GFP011_mitorfp_tubfarred_04_Lng_LVCC_Processed001_ch01.tif	63	2.402	1.27	1.35034
433_GFP011_mitorfp_tubfarred_04_Lng_LVCC_Processed001_ch01.tif	75	2.361	1.32	1.23426
433_GFP011_mitorfp_tubfarred_04_Lng_LVCC_Processed001_ch01.tif	103	2.315	1.398	1.21985
433_GFP011_mitorfp_tubfarred_04_Lng_LVCC_Processed001_ch01.tif	158	1.584	1.146	0.701168
433_GFP011_mitorfp_tubfarred_04_Lng_LVCC_Processed001_ch01.tif	159	2.689	1.692	1.11454
433_GFP011_mitorfp_tubfarred_05_Lng_LVCC_Processed001_ch01.tif	107	2.167	1.206	1.00623
433_GFP011_mitorfp_tubfarred_05_Lng_LVCC_Processed001_ch01.tif	93	2.876	1.183	1.60168
433_GFP011_mitorfp_tubfarred_05_Lng_LVCC_Processed001_ch01.tif	172	1.983	1.058	0.962046
433_GFP011_mitorfp_tubfarred_05_Lng_LVCC_Processed001_ch01.tif	52	2.522	1.654	1.27269
433_GFP011_mitorfp_tubfarred_05_Lng_LVCC_Processed001_ch01.tif	119	2.18	1.429	1.02912
433_GFP011_mitorfp_tubfarred_05_Lng_LVCC_Processed001_ch01.tif	152	2.03	1.086	0.935503
433_GFP011_mitorfp_tubfarred_05_Lng_LVCC_Processed001_ch01.tif	81	2.235	1.358	1.03855
433_GFP011_mitorfp_tubfarred_05_Lng_LVCC_Processed001_ch01.tif	106	2.775	1.651	1.34934
433_GFP011_mitorfp_tubfarred_05_Lng_LVCC_Processed001_ch01.tif	102	2.2	1.176	1.05116
433_GFP011_mitorfp_tubfarred_06_Lng_LVCC_Processed001_ch01.tif	116	2.839	1.448	1.41088
433_GFP011_mitorfp_tubfarred_06_Lng_LVCC_Processed001_ch01.tif	111	2.489	1.324	1.20693
433_GFP011_mitorfp_tubfarred_06_Lng_LVCC_Processed001_ch01.tif	112	2.215	1.259	1.17395
433_GFP011_mitorfp_tubfarred_06_Lng_LVCC_Processed001_ch01.tif	157	1.871	1.178	0.914827
433_GFP011_mitorfp_tubfarred_06_Lng_LVCC_Processed001_ch01.tif	120	2.432	1.358	1.27139
433_GFP011_mitorfp_tubfarred_06_Lng_LVCC_Processed001_ch01.tif	120	2.765	1.442	1.38577
433_GFP011_mitorfp_tubfarred_06_Lng_LVCC_Processed001_ch01.tif	159	2.145	1.233	1.01194
433_GFP011_mitorfp_tubfarred_06_Lng_LVCC_Processed001_ch01.tif	69	2.654	1.29	1.53384
433_GFP011_mitorfp_tubfarred_06_Lng_LVCC_Processed001_ch01.tif	83	2.325	1.867	0.925972
433_GFP011_mitorfp_tubfarred_06_Lng_LVCC_Processed001_ch01.tif	174	1.9	1.046	0.860037
433_GFP011_mitorfp_tubfarred_07_Lng_LVCC_Processed001_ch01.tif	135	1.993	1.407	0.802774
433_GFP011_mitorfp_tubfarred_07_Lng_LVCC_Processed001_ch01.tif	220	2.414	1.195	1.09981
433_GFP011_mitorfp_tubfarred_07_Lng_LVCC_Processed001_ch01.tif	105	2.587	1.457	1.27799
433_GFP011_mitorfp_tubfarred_07_Lng_LVCC_Processed001_ch01.tif	119	3.295	1.395	1.79624
433_GFP011_mitorfp_tubfarred_07_Lng_LVCC_Processed001_ch01.tif	155	2.269	1.11	1.20256
433_GFP011_mitorfp_tubfarred_07_Lng_LVCC_Processed001_ch01.tif	160	1.962	1.094	1.00938
433_GFP011_mitorfp_tubfarred_07_Lng_LVCC_Processed001_ch01.tif	120	2.218	1.25	1.05895
433_GFP011_mitorfp_tubfarred_07_Lng_LVCC_Processed001_ch01.tif	180	2.074	1.233	1.02381
433_GFP011_mitorfp_tubfarred_07_Lng_LVCC_Processed001_ch01.tif	209	1.812	1.091	0.800691
433_GFP011_mitorfp_tubfarred_07_Lng_LVCC_Processed001_ch01.tif	121	2.036	1.033	0.998542
433_GFP011_mitorfp_tubfarred_08_Lng_LVCC_Processed001_ch01.tif	185	2.236	1.373	0.984079
433_GFP011_mitorfp_tubfarred_08_Lng_LVCC_Processed001_ch01.tif	78	2.387	1.615	1.22171
433_GFP011_mitorfp_tubfarred_08_Lng_LVCC_Processed001_ch01.tif	103	2.365	1.32	1.18008
433_GFP011_mitorfp_tubfarred_08_Lng_LVCC_Processed001_ch01.tif	65	2.298	1.769	1.09665
433_GFP011_mitorfp_tubfarred_08_Lng_LVCC_Processed001_ch01.tif	151	1.769	1.219	0.744042
433_GFP011_mitorfp_tubfarred_09_Lng_LVCC_Processed001_ch01.tif	145	2.715	1.434	1.5357
433_GFP011_mitorfp_tubfarred_09_Lng_LVCC_Processed001_ch01.tif	139	2.411	1.309	1.33724
433_GFP011_mitorfp_tubfarred_09_Lng_LVCC_Processed001_ch01.tif	183	1.699	1.033	0.747968
433_GFP011_mitorfp_tubfarred_09_Lng_LVCC_Processed001_ch01.tif	196	1.717	1.056	0.765118
433_GFP011_mitorfp_tubfarred_09_Lng_LVCC_Processed001_ch01.tif	188	1.52	1.096	0.53894
433_GFP011_mitorfp_tubfarred_010_Lng_LVCC_Processed001_ch01.tif	132	2.28	1.22	1.07533
433_GFP011_mitorfp_tubfarred_010_Lng_LVCC_Processed001_ch01.tif	88	2.921	1.67	1.24649
433_GFP011_mitorfp_tubfarred_010_Lng_LVCC_Processed001_ch01.tif	175	2.249	1.286	1.0726
433_GFP011_mitorfp_tubfarred_010_Lng_LVCC_Processed001_ch01.tif	79	1.703	1.329	0.906624
433_GFP011_mitorfp_tubfarred_010_Lng_LVCC_Processed001_ch01.tif	132	2.059	1.258	0.882202
433_GFP011_mitorfp_tubfarred_010_Lng_LVCC_Processed001_ch01.tif	80	2.644	1.525	1.27069
433_GFP011_mitorfp_tubfarred_010_Lng_LVCC_Processed001_ch01.tif	55	2.349	1.509	1.12371
433_GFP011_mitorfp_tubfarred_010_Lng_LVCC_Processed001_ch01.tif	137	2.042	1.263	0.867888
433_GFP011_mitorfp_tubfarred_010_Lng_LVCC_Processed001_ch01.tif	80	2.157	1.137	1.19774
433_GFP011_mitorfp_tubfarred_011_Lng_LVCC_Processed001_ch01.tif	117	2.119	1.188	1.20764
433_GFP011_mitorfp_tubfarred_011_Lng_LVCC_Processed001_ch01.tif	155	1.877	1.174	0.998653
433_GFP011_mitorfp_tubfarred_011_Lng_LVCC_Processed001_ch01.tif	120	1.793	1.2	0.801367
433_GFP011_mitorfp_tubfarred_011_Lng_LVCC_Processed001_ch01.tif	78	1.934	1.397	0.979958
433_GFP011_mitorfp_tubfarred_011_Lng_LVCC_Processed001_ch01.tif	89	1.995	1.326	1.03639
433_GFP011_mitorfp_tubfarred_011_Lng_LVCC_Processed001_ch01.tif	79	1.785	1.165	0.763618
433_GFP011_mitorfp_tubfarred_012_Lng_LVCC_Processed001_ch01.tif	132	2.341	1.455	1.03582
433_GFP011_mitorfp_tubfarred_012_Lng_LVCC_Processed001_ch01.tif	222	2.25	1.162	1.03911
433_GFP011_mitorfp_tubfarred_012_Lng_LVCC_Processed001_ch01.tif	94	2.074	1.532	0.84637
433_GFP011_mitorfp_tubfarred_012_Lng_LVCC_Processed001_ch01.tif	96	2.266	1.365	1.12832
433_GFP011_mitorfp_tubfarred_012_Lng_LVCC_Processed001_ch01.tif	78	1.753	1.115	0.910777
433_GFP011_mitorfp_tubfarred_012_Lng_LVCC_Processed001_ch01.tif	173	1.932	1.173	0.790369
433_GFP011_mitorfp_tubfarred_012_Lng_LVCC_Processed001_ch01.tif	75	2.65	1.773	1.15515
433_GFP011_mitorfp_tubfarred_012_Lng_LVCC_Processed001_ch01.tif	237	1.772	1.181	0.74931
433_GFP011_mitorfp_tubfarred_013_Lng_LVCC_Processed001_ch01.tif	99	1.968	1.101	0.975418
433_GFP011_mitorfp_tubfarred_013_Lng_LVCC_Processed001_ch01.tif	124	1.795	1.065	0.746656
433_GFP011_mitorfp_tubfarred_013_Lng_LVCC_Processed001_ch01.tif	137	2.039	1.204	0.904682
433_GFP011_mitorfp_tubfarred_013_Lng_LVCC_Processed001_ch01.tif	117	1.952	1.154	0.873102
433_GFP011_mitorfp_tubfarred_013_Lng_LVCC_Processed001_ch01.tif	116	2.126	1.19	0.950711
433_GFP011_mitorfp_tubfarred_013_Lng_LVCC_Processed001_ch01.tif	76	1.997	1.092	1.00998
433_GFP011_mitorfp_tubfarred_014_Lng_LVCC_Processed001_ch01.tif	138	2.516	1.42	1.10494
433_GFP011_mitorfp_tubfarred_014_Lng_LVCC_Processed001_ch01.tif	201	1.787	1.104	0.736774
433_GFP011_mitorfp_tubfarred_014_Lng_LVCC_Processed001_ch01.tif	130	2.971	1.754	1.26094
433_GFP011_mitorfp_tubfarred_014_Lng_LVCC_Processed001_ch01.tif	123	2.581	1.35	1.27968
433_GFP011_mitorfp_tubfarred_014_Lng_LVCC_Processed001_ch01.tif	237	1.901	1.257	0.848603
433_GFP011_mitorfp_tubfarred_014_Lng_LVCC_Processed001_ch01.tif	106	2.291	1.217	1.21103
433_GFP011_mitorfp_tubfarred_014_Lng_LVCC_Processed001_ch01.tif	170	2.181	1.229	0.938278
433_GFP011_mitorfp_tubfarred_014_Lng_LVCC_Processed001_ch01.tif	90	2.15	1.422	0.933354
433_GFP011_mitorfp_tubfarred_015_Lng_LVCC_Processed001_ch01.tif	107	2.008	1.121	1.10378
433_GFP011_mitorfp_tubfarred_015_Lng_LVCC_Processed001_ch01.tif	103	1.808	1.136	0.825004
433_GFP011_mitorfp_tubfarred_015_Lng_LVCC_Processed001_ch01.tif	163	2.229	1.135	1.08199
433_GFP011_mitorfp_tubfarred_015_Lng_LVCC_Processed001_ch01.tif	193	1.592	1.073	0.61788
433_GFP011_mitorfp_tubfarred_015_Lng_LVCC_Processed001_ch01.tif	256	1.73	1.086	0.654064
433_GFP011_mitorfp_tubfarred_015_Lng_LVCC_Processed001_ch01.tif	205	1.848	1.063	0.906293
433_GFP011_mitorfp_tubfarred_015_Lng_LVCC_Processed001_ch01.tif	120	2.315	1.25	1.15438

## Sheet: 20230424_OVCA433_Basal
Image Name	Count	Mean Form Factor	Branches/mito	Mean branch length
433_GFP_mitorfp_tubfarred_01_Lng_LVCC_Processed001_ch01.tif	170	2.374	1.229	1.18185
433_GFP_mitorfp_tubfarred_01_Lng_LVCC_Processed001_ch01.tif	264	2.043	1.163	0.928064
433_GFP_mitorfp_tubfarred_01_Lng_LVCC_Processed001_ch01.tif	196	2.062	1.219	0.907492
433_GFP_mitorfp_tubfarred_01_Lng_LVCC_Processed001_ch01.tif	179	2.171	1.268	0.953631
433_GFP_mitorfp_tubfarred_02_Lng_LVCC_Processed001_ch01.tif	213	2.677	1.324	1.39562
433_GFP_mitorfp_tubfarred_02_Lng_LVCC_Processed001_ch01.tif	145	2.872	1.897	1.24944
433_GFP_mitorfp_tubfarred_02_Lng_LVCC_Processed001_ch01.tif	261	2.35	1.176	1.08153
433_GFP_mitorfp_tubfarred_02_Lng_LVCC_Processed001_ch01.tif	210	2.697	1.424	1.24158
433_GFP_mitorfp_tubfarred_02_Lng_LVCC_Processed001_ch01.tif	227	2.376	1.242	1.09509
433_GFP_mitorfp_tubfarred_02_Lng_LVCC_Processed001_ch01.tif	137	2.46	1.255	1.28858
433_GFP_mitorfp_tubfarred_02_Lng_LVCC_Processed001_ch01.tif	273	2.424	1.209	1.15246
433_GFP_mitorfp_tubfarred_03_Lng_LVCC_Processed001_ch01.tif	178	2.08	1.073	1.08043
433_GFP_mitorfp_tubfarred_03_Lng_LVCC_Processed001_ch01.tif	117	2.242	1.316	1.03935
433_GFP_mitorfp_tubfarred_03_Lng_LVCC_Processed001_ch01.tif	115	2.086	1.191	1.10277
433_GFP_mitorfp_tubfarred_04_Lng_LVCC_Processed001_ch01.tif	109	2.709	2.229	1.10688
433_GFP_mitorfp_tubfarred_04_Lng_LVCC_Processed001_ch01.tif	102	2.684	1.618	1.40599
433_GFP_mitorfp_tubfarred_04_Lng_LVCC_Processed001_ch01.tif	111	2.44	1.973	0.986849
433_GFP_mitorfp_tubfarred_04_Lng_LVCC_Processed001_ch01.tif	122	4.761	3.607	1.45419
433_GFP_mitorfp_tubfarred_04_Lng_LVCC_Processed001_ch01.tif	141	2.775	1.887	1.1579
433_GFP_mitorfp_tubfarred_05_Lng_LVCC_Processed001_ch01.tif	105	3.971	3.457	1.3532
433_GFP_mitorfp_tubfarred_05_Lng_LVCC_Processed001_ch01.tif	84	2.315	1.536	1.15985
433_GFP_mitorfp_tubfarred_05_Lng_LVCC_Processed001_ch01.tif	109	3.601	2.688	1.31808
433_GFP_mitorfp_tubfarred_05_Lng_LVCC_Processed001_ch01.tif	89	2.366	1.191	1.35908
433_GFP_mitorfp_tubfarred_05_Lng_LVCC_Processed001_ch01.tif	67	3.304	2.612	1.37605
433_GFP_mitorfp_tubfarred_06_Lng_LVCC_Processed001_ch01.tif	105	3.563	2.114	1.19001
433_GFP_mitorfp_tubfarred_06_Lng_LVCC_Processed001_ch01.tif	238	2.045	1.349	0.865198
433_GFP_mitorfp_tubfarred_06_Lng_LVCC_Processed001_ch01.tif	207	1.784	1.116	0.686074
433_GFP_mitorfp_tubfarred_07_Lng_LVCC_Processed001_ch01.tif	178	2.03	1.096	1.02691
433_GFP_mitorfp_tubfarred_07_Lng_LVCC_Processed001_ch01.tif	187	2.021	1.176	0.933075
433_GFP_mitorfp_tubfarred_07_Lng_LVCC_Processed001_ch01.tif	234	2.002	1.171	0.939207
433_GFP_mitorfp_tubfarred_08_Lng_LVCC_Processed001_ch01.tif	217	1.882	1.198	0.765218
433_GFP_mitorfp_tubfarred_08_Lng_LVCC_Processed001_ch01.tif	131	2.739	1.542	1.25986
433_GFP_mitorfp_tubfarred_08_Lng_LVCC_Processed001_ch01.tif	173	1.803	1.173	0.710506
433_GFP_mitorfp_tubfarred_09_Lng_LVCC_Processed001_ch01.tif	174	1.934	1.276	0.754684
433_GFP_mitorfp_tubfarred_09_Lng_LVCC_Processed001_ch01.tif	120	2.472	1.533	1.0958
433_GFP_mitorfp_tubfarred_09_Lng_LVCC_Processed001_ch01.tif	145	2.759	1.628	1.02123
433_GFP_mitorfp_tubfarred_09_Lng_LVCC_Processed001_ch01.tif	382	1.94	1.246	0.655082
433_GFP_mitorfp_tubfarred_09_Lng_LVCC_Processed001_ch01.tif	236	1.948	1.127	0.786771
433_GFP_mitorfp_tubfarred_09_Lng_LVCC_Processed001_ch01.tif	76	2.405	1.447	1.00858
433_GFP_mitorfp_tubfarred_010_Lng_LVCC_Processed001_ch01.tif	127	1.922	1.134	0.918802
433_GFP_mitorfp_tubfarred_010_Lng_LVCC_Processed001_ch01.tif	122	1.67	1.041	0.706835
433_GFP_mitorfp_tubfarred_011_Lng_LVCC_Processed001_ch01.tif	116	2	1.776	0.912162
433_GFP_mitorfp_tubfarred_011_Lng_LVCC_Processed001_ch01.tif	96	2.312	1.271	1.02706
433_GFP_mitorfp_tubfarred_011_Lng_LVCC_Processed001_ch01.tif	183	2.134	1.169	0.997594
433_GFP_mitorfp_tubfarred_012_Lng_LVCC_Processed001_ch01.tif	309	2.491	1.346	1.11696
433_GFP_mitorfp_tubfarred_012_Lng_LVCC_Processed001_ch01.tif	282	1.876	1.259	0.778377
433_GFP_mitorfp_tubfarred_012_Lng_LVCC_Processed001_ch01.tif	70	2.187	1.229	0.978103
433_GFP_mitorfp_tubfarred_012_Lng_LVCC_Processed001_ch01.tif	246	2.014	1.15	0.965488
433_GFP_mitorfp_tubfarred_012_Lng_LVCC_Processed001_ch01.tif	91	2.652	1.385	1.3484
433_GFP_mitorfp_tubfarred_012_Lng_LVCC_Processed001_ch01.tif	182	2.086	1.214	0.960763
433_GFP_mitorfp_tubfarred_012_Lng_LVCC_Processed001_ch01.tif	220	1.803	1.295	0.869802
433_GFP_mitorfp_tubfarred_012_Lng_LVCC_Processed001_ch01.tif	195	1.99	1.713	0.94805
				0
433_GFP001_mitorfp_tubfarred__09_Lng_LVCC_Processed001_ch01.tif	62	3.881	2.726	1.65686
433_GFP001_mitorfp_tubfarred__09_Lng_LVCC_Processed001_ch01.tif	69	3.523	2.087	1.64133
433_GFP001_mitorfp_tubfarred__09_Lng_LVCC_Processed001_ch01.tif	276	2.338	1.196	1.15984
433_GFP001_mitorfp_tubfarred__09_Lng_LVCC_Processed001_ch01.tif	288	2.017	1.104	1.00555
433_GFP001_mitorfp_tubfarred__10_Lng_LVCC_Processed001_ch01.tif	165	3.092	2.055	1.11072
433_GFP001_mitorfp_tubfarred__10_Lng_LVCC_Processed001_ch01.tif	603	2.624	1.265	1.1092
433_GFP001_mitorfp_tubfarred__10_Lng_LVCC_Processed001_ch01.tif	200	2.482	1.655	0.955729
433_GFP001_mitorfp_tubfarred__10_Lng_LVCC_Processed001_ch01.tif	114	2.378	1.789	0.836459
433_GFP001_mitorfp_tubfarred__10_Lng_LVCC_Processed001_ch01.tif	200	2.716	1.585	1.12053
433_GFP001_mitorfp_tubfarred__10_Lng_LVCC_Processed001_ch01.tif	99	2.775	1.778	1.15121
433_GFP001_mitorfp_tubfarred__10_Lng_LVCC_Processed001_ch01.tif	375	2.069	1.264	0.859183
433_GFP001_mitorfp_tubfarred__11_Lng_LVCC_Processed001_ch01.tif	428	2.25	1.318	1.03903
433_GFP001_mitorfp_tubfarred__11_Lng_LVCC_Processed001_ch01.tif	242	2.245	1.24	1.11576
433_GFP001_mitorfp_tubfarred__11_Lng_LVCC_Processed001_ch01.tif	225	2.389	1.636	1.03467
433_GFP001_mitorfp_tubfarred__11_Lng_LVCC_Processed001_ch01.tif	61	2.558	1.705	1.19487
433_GFP001_mitorfp_tubfarred__11_Lng_LVCC_Processed001_ch01.tif	112	2.466	1.866	1.09402
433_GFP001_mitorfp_tubfarred__11_Lng_LVCC_Processed001_ch01.tif	209	2.44	1.665	1.05845
433_GFP001_mitorfp_tubfarred_01_Lng_LVCC_Processed001_ch01.tif	137	2.377	1.263	1.15742
433_GFP001_mitorfp_tubfarred_01_Lng_LVCC_Processed001_ch01.tif	100	2.659	1.95	1.03664
433_GFP001_mitorfp_tubfarred_01_Lng_LVCC_Processed001_ch01.tif	294	2.205	1.313	0.879119
433_GFP001_mitorfp_tubfarred_02_Lng_LVCC_Processed001_ch01.tif	155	2.4	1.813	0.948077
433_GFP001_mitorfp_tubfarred_02_Lng_LVCC_Processed001_ch01.tif	171	2.302	1.702	0.936951
433_GFP001_mitorfp_tubfarred_02_Lng_LVCC_Processed001_ch01.tif	118	2.279	1.576	0.988688
433_GFP001_mitorfp_tubfarred_02_Lng_LVCC_Processed001_ch01.tif	195	1.863	1.677	0.740118
433_GFP001_mitorfp_tubfarred_03_Lng_LVCC_Processed001_ch01.tif	202	2.473	1.386	1.15794
433_GFP001_mitorfp_tubfarred_03_Lng_LVCC_Processed001_ch01.tif	165	2.282	1.745	1.03389
433_GFP001_mitorfp_tubfarred_03_Lng_LVCC_Processed001_ch01.tif	104	2.703	1.865	1.03266
433_GFP001_mitorfp_tubfarred_03_Lng_LVCC_Processed001_ch01.tif	311	1.876	1.116	0.732591
433_GFP001_mitorfp_tubfarred_04_Lng_LVCC_Processed001_ch01.tif	154	3.334	2.032	1.49374
433_GFP001_mitorfp_tubfarred_04_Lng_LVCC_Processed001_ch01.tif	188	2.435	1.521	1.00911
433_GFP001_mitorfp_tubfarred_04_Lng_LVCC_Processed001_ch01.tif	183	2.687	2.404	0.961531
433_GFP001_mitorfp_tubfarred_05_Lng_LVCC_Processed001_ch01.tif	116	2.789	1.698	1.0604
433_GFP001_mitorfp_tubfarred_05_Lng_LVCC_Processed001_ch01.tif	118	3.291	2.669	1.14787
433_GFP001_mitorfp_tubfarred_05_Lng_LVCC_Processed001_ch01.tif	202	2.628	1.46	1.10782
433_GFP001_mitorfp_tubfarred_06_Lng_LVCC_Processed001_ch01.tif	184	1.991	1.457	0.867486
433_GFP001_mitorfp_tubfarred_06_Lng_LVCC_Processed001_ch01.tif	272	2.149	1.335	0.935607
433_GFP001_mitorfp_tubfarred_06_Lng_LVCC_Processed001_ch01.tif	165	2.026	1.139	1.04814
433_GFP001_mitorfp_tubfarred_06_Lng_LVCC_Processed001_ch01.tif	194	2.035	1.201	0.837462
433_GFP001_mitorfp_tubfarred_06_Lng_LVCC_Processed001_ch01.tif	109	2.096	1.321	1.00937
433_GFP001_mitorfp_tubfarred_06_Lng_LVCC_Processed001_ch01.tif	120	2.08	1.625	0.841599
433_GFP001_mitorfp_tubfarred_07_Lng_LVCC_Processed001_ch01.tif	138	2.777	1.558	1.34429
433_GFP001_mitorfp_tubfarred_07_Lng_LVCC_Processed001_ch01.tif	123	2.551	1.935	1.05797
433_GFP001_mitorfp_tubfarred_07_Lng_LVCC_Processed001_ch01.tif	257	2.098	1.743	0.881362
433_GFP001_mitorfp_tubfarred_07_Lng_LVCC_Processed001_ch01.tif	105	1.873	1.61	0.861691
433_GFP001_mitorfp_tubfarred_07_Lng_LVCC_Processed001_ch01.tif	131	1.95	1.328	0.862553
433_GFP001_mitorfp_tubfarred_07_Lng_LVCC_Processed001_ch01.tif	197	1.966	1.34	0.94142
433_GFP001_mitorfp_tubfarred_08_Lng_LVCC_Processed001_ch01.tif	188	3.02	1.793	1.27639
433_GFP001_mitorfp_tubfarred_08_Lng_LVCC_Processed001_ch01.tif	140	1.896	1.407	0.894872
433_GFP001_mitorfp_tubfarred_08_Lng_LVCC_Processed001_ch01.tif	109	2.384	1.633	1.12747
433_GFP001_mitorfp_tubfarred_08_Lng_LVCC_Processed001_ch01.tif	74	3.297	2.081	1.33842
433_GFP001_mitorfp_tubfarred_08_Lng_LVCC_Processed001_ch01.tif	143	2.04	1.315	0.965878
433_GFP001_mitorfp_tubfarred_08_Lng_LVCC_Processed001_ch01.tif	134	2.203	1.269	1.04261
				0
433_GFP011_mitorfp_tubfarred_1_Lng_LVCC_Processed001_ch01.tif	182	1.693	1.176	0.654435
433_GFP011_mitorfp_tubfarred_1_Lng_LVCC_Processed001_ch01.tif	128	2.237	1.562	0.901399
433_GFP011_mitorfp_tubfarred_1_Lng_LVCC_Processed001_ch01.tif	197	1.559	1.218	0.549089
433_GFP011_mitorfp_tubfarred_2_Lng_LVCC_Processed001_ch01.tif	321	2.042	1.221	0.79495
433_GFP011_mitorfp_tubfarred_2_Lng_LVCC_Processed001_ch01.tif	160	1.819	1.219	0.726081
433_GFP011_mitorfp_tubfarred_3_Lng_LVCC_Processed001_ch01.tif	129	2.117	1.217	0.842135
433_GFP011_mitorfp_tubfarred_3_Lng_LVCC_Processed001_ch01.tif	157	2.505	1.548	0.997741
433_GFP011_mitorfp_tubfarred_3_Lng_LVCC_Processed001_ch01.tif	175	2.157	1.434	0.87556
433_GFP011_mitorfp_tubfarred_3_Lng_LVCC_Processed001_ch01.tif	131	2.472	1.481	1.02858
433_GFP011_mitorfp_tubfarred_3_Lng_LVCC_Processed001_ch01.tif	242	1.612	1.14	0.53044
433_GFP011_mitorfp_tubfarred_3_Lng_LVCC_Processed001_ch01.tif	150	2.227	1.18	1.00551
433_GFP011_mitorfp_tubfarred_4_Lng_LVCC_Processed001_ch01.tif	164	1.954	1.28	0.801281
433_GFP011_mitorfp_tubfarred_4_Lng_LVCC_Processed001_ch01.tif	129	1.935	1.403	0.869971
433_GFP011_mitorfp_tubfarred_4_Lng_LVCC_Processed001_ch01.tif	126	1.901	1.365	0.747961
433_GFP011_mitorfp_tubfarred_5_Lng_LVCC_Processed001_ch01.tif	121	2.194	1.174	1.11821
433_GFP011_mitorfp_tubfarred_5_Lng_LVCC_Processed001_ch01.tif	137	1.972	1.27	0.961436
433_GFP011_mitorfp_tubfarred_5_Lng_LVCC_Processed001_ch01.tif	164	1.904	1.085	0.931279
433_GFP011_mitorfp_tubfarred_5_Lng_LVCC_Processed001_ch01.tif	242	2.481	1.512	1.1793
433_GFP011_mitorfp_tubfarred_5_Lng_LVCC_Processed001_ch01.tif	134	2.045	1.187	0.954979
433_GFP011_mitorfp_tubfarred_6_Lng_LVCC_Processed001_ch01.tif	272	1.638	1.125	0.672365
433_GFP011_mitorfp_tubfarred_6_Lng_LVCC_Processed001_ch01.tif	110	2.209	1.509	1.08576
433_GFP011_mitorfp_tubfarred_6_Lng_LVCC_Processed001_ch01.tif	146	1.821	1.212	0.779052
433_GFP011_mitorfp_tubfarred_6_Lng_LVCC_Processed001_ch01.tif	181	1.673	1.166	0.710434
433_GFP011_mitorfp_tubfarred_7_Lng_LVCC_Processed001_ch01.tif	193	1.926	1.497	0.680854
433_GFP011_mitorfp_tubfarred_7_Lng_LVCC_Processed001_ch01.tif	175	1.884	1.44	0.826895
433_GFP011_mitorfp_tubfarred_7_Lng_LVCC_Processed001_ch01.tif	203	1.696	1.153	0.61858
433_GFP011_mitorfp_tubfarred_7_Lng_LVCC_Processed001_ch01.tif	245	1.756	1.286	0.652101
433_GFP011_mitorfp_tubfarred_9_Lng_LVCC_Processed001_ch01.tif	197	1.699	1.249	0.691914
433_GFP011_mitorfp_tubfarred_9_Lng_LVCC_Processed001_ch01.tif	223	1.818	1.224	0.777147
433_GFP011_mitorfp_tubfarred_9_Lng_LVCC_Processed001_ch01.tif	160	2.007	1.206	0.815493
433_GFP011_mitorfp_tubfarred_10_Lng_LVCC_Processed001_ch01.tif	79	2.323	1.506	0.897354
433_GFP011_mitorfp_tubfarred_10_Lng_LVCC_Processed001_ch01.tif	216	1.932	1.208	0.786395
433_GFP011_mitorfp_tubfarred_10_Lng_LVCC_Processed001_ch01.tif	118	2.394	1.644	0.878541
433_GFP011_mitorfp_tubfarred_10_Lng_LVCC_Processed001_ch01.tif	161	1.764	1.311	0.617009
433_GFP011_mitorfp_tubfarred_11_Lng_LVCC_Processed001_ch01.tif	204	2.284	1.814	0.831299
433_GFP011_mitorfp_tubfarred_11_Lng_LVCC_Processed001_ch01.tif	164	2.013	1.445	0.839685
433_GFP011_mitorfp_tubfarred_11_Lng_LVCC_Processed001_ch01.tif	333	1.543	1.216	0.571988
433_GFP011_mitorfp_tubfarred_11_Lng_LVCC_Processed001_ch01.tif	163	2.197	2.061	0.782857
433_GFP011_mitorfp_tubfarred_12_Lng_LVCC_Processed001_ch01.tif	169	2.525	1.586	0.906054
433_GFP011_mitorfp_tubfarred_12_Lng_LVCC_Processed001_ch01.tif	217	1.882	1.3	0.679521
433_GFP011_mitorfp_tubfarred_12_Lng_LVCC_Processed001_ch01.tif	162	1.866	1.605	0.713389
433_GFP011_mitorfp_tubfarred_12_Lng_LVCC_Processed001_ch01.tif	187	1.91	1.289	0.723238
433_GFP011_mitorfp_tubfarred_12_Lng_LVCC_Processed001_ch01.tif	204	1.761	1.221	0.645127
433_GFP011_mitorfp_tubfarred_13_Lng_LVCC_Processed001_ch01.tif	162	2.101	1.321	0.973886
433_GFP011_mitorfp_tubfarred_13_Lng_LVCC_Processed001_ch01.tif	162	2.033	1.296	0.877241
433_GFP011_mitorfp_tubfarred_13_Lng_LVCC_Processed001_ch01.tif	131	1.821	1.107	0.765595
433_GFP011_mitorfp_tubfarred_13_Lng_LVCC_Processed001_ch01.tif	134	2.033	1.53	0.827551
433_GFP011_mitorfp_tubfarred_13_Lng_LVCC_Processed001_ch01.tif	128	1.738	1.211	0.664916
433_GFP011_mitorfp_tubfarred_13_Lng_LVCC_Processed001_ch01.tif	112	1.878	1.107	0.802893
433_GFP011_mitorfp_tubfarred_14_Lng_LVCC_Processed001_ch01.tif	87	1.934	1.471	0.811502
433_GFP011_mitorfp_tubfarred_14_Lng_LVCC_Processed001_ch01.tif	167	1.623	1.15	0.601057
433_GFP011_mitorfp_tubfarred_14_Lng_LVCC_Processed001_ch01.tif	113	2.003	1.327	0.914557
433_GFP011_mitorfp_tubfarred_14_Lng_LVCC_Processed001_ch01.tif	93	1.478	1.172	0.708666

## Sheet: 20230413_OVCA433_basal
Image Name	Count	Mean Form Factor	Branches/mito	Mean Branch Length
433_GFP_MITORFP_TUBFARED1_Lng_LVCC_Processed001_ch01.tif	117	2.765	3.957	0.882532
433_GFP_MITORFP_TUBFARED1_Lng_LVCC_Processed001_ch01.tif	113	2.631	4.265	0.88867
433_GFP_MITORFP_TUBFARED1_Lng_LVCC_Processed001_ch01.tif	90	2.68	3.133	0.938477
433_GFP_MITORFP_TUBFARED1_Lng_LVCC_Processed001_ch01.tif	88	2.591	3.455	0.878731
433_GFP_MITORFP_TUBFARED1_Lng_LVCC_Processed001_ch01.tif	94	3.134	6.255	0.938553
433_GFP_MITORFP_TUBFARED1_Lng_LVCC_Processed001_ch01.tif	96	2.05	2.594	0.855492
433_GFP_MITORFP_TUBFARED1_Lng_LVCC_Processed001_ch01.tif	235	1.772	1.443	0.707851
433_GFP_MITORFP_TUBFARED1_Lng_LVCC_Processed001_ch01.tif	69	2.673	2.522	0.901965
433_GFP_MITORFP_TUBFARED1_Lng_LVCC_Processed001_ch01.tif	171	2.069	1.994	0.844079
433_GFP_MITORFP_TUBFARED1_Lng_LVCC_Processed001_ch01.tif	51	2.77	3.745	0.913211
433_GFP_MITORFP_TUBFARED2_Lng_LVCC_Processed001_ch01.tif	201	2.847	1.716	1.09617
433_GFP_MITORFP_TUBFARED2_Lng_LVCC_Processed001_ch01.tif	147	2.542	1.381	1.07765
433_GFP_MITORFP_TUBFARED2_Lng_LVCC_Processed001_ch01.tif	153	2.04	1.17	0.96828
433_GFP_MITORFP_TUBFARED2_Lng_LVCC_Processed001_ch01.tif	100	2.501	1.29	1.14378
433_GFP_MITORFP_TUBFARED2_Lng_LVCC_Processed001_ch01.tif	135	2.947	1.881	1.12082
433_GFP_MITORFP_TUBFARED2_Lng_LVCC_Processed001_ch01.tif	251	2.041	1.092	0.857169
433_GFP_MITORFP_TUBFARED2_Lng_LVCC_Processed001_ch01.tif	188	2.018	1.106	0.958329
433_GFP_MITORFP_TUBFARED2_Lng_LVCC_Processed001_ch01.tif	390	1.917	1.072	0.703307
433_GFP_MITORFP_TUBFARED3_Lng_LVCC_Processed001_ch01.tif	78	2.676	1.128	1.37654
433_GFP_MITORFP_TUBFARED3_Lng_LVCC_Processed001_ch01.tif	260	1.798	1.046	0.726788
433_GFP_MITORFP_TUBFARED3_Lng_LVCC_Processed001_ch01.tif	79	1.807	1.152	0.736168
433_GFP_MITORFP_TUBFARED4_Lng_LVCC_Processed001_ch01.tif	75	2.223	1.56	1.14106
433_GFP_MITORFP_TUBFARED4_Lng_LVCC_Processed001_ch01.tif	147	2.493	1.565	1.18408
433_GFP_MITORFP_TUBFARED4_Lng_LVCC_Processed001_ch01.tif	118	2.004	1.144	1.11241
433_GFP_MITORFP_TUBFARED4_Lng_LVCC_Processed001_ch01.tif	78	2.637	1.628	1.2363
433_GFP_MITORFP_TUBFARED4_Lng_LVCC_Processed001_ch01.tif	94	2.484	1.564	1.11947
433_GFP_MITORFP_TUBFARED4_Lng_LVCC_Processed001_ch01.tif	52	3.221	2.596	1.26409
433_GFP_MITORFP_TUBFARED4_Lng_LVCC_Processed001_ch01.tif	192	1.747	1.156	0.772382
433_GFP_MITORFP_TUBFARED5_Lng_LVCC_Processed001_ch01.tif	173	2.932	2.081	1.23522
433_GFP_MITORFP_TUBFARED5_Lng_LVCC_Processed001_ch01.tif	312	2.595	1.987	1.09986
433_GFP_MITORFP_TUBFARED5_Lng_LVCC_Processed001_ch01.tif	118	3.481	1.636	1.7501
433_GFP_MITORFP_TUBFARED5_Lng_LVCC_Processed001_ch01.tif	111	3.035	1.73	1.42216
433_GFP_MITORFP_TUBFARED5_Lng_LVCC_Processed001_ch01.tif	323	1.748	1.062	0.685109
433_GFP_MITORFP_TUBFARED6_Lng_LVCC_Processed001_ch01.tif	149	1.756	1.107	0.930925
433_GFP_MITORFP_TUBFARED6_Lng_LVCC_Processed001_ch01.tif	310	2.562	1.416	1.26173
433_GFP_MITORFP_TUBFARED6_Lng_LVCC_Processed001_ch01.tif	164	1.863	1.104	0.896874
433_GFP_MITORFP_TUBFARED6_Lng_LVCC_Processed001_ch01.tif	158	1.97	1.139	1.02025
433_GFP_MITORFP_TUBFARED6_Lng_LVCC_Processed001_ch01.tif	113	2.226	1.327	1.34195
433_GFP_MITORFP_TUBFARED7_Lng_LVCC_Processed001_ch01.tif	116	1.803	1.086	0.912153
433_GFP_MITORFP_TUBFARED7_Lng_LVCC_Processed001_ch01.tif	69	2.061	1.116	1.17207
433_GFP_MITORFP_TUBFARED7_Lng_LVCC_Processed001_ch01.tif	266	1.653	1.068	0.742091
433_GFP_MITORFP_TUBFARED7_Lng_LVCC_Processed001_ch01.tif	76	1.989	1.132	1.09804
433_GFP_MITORFP_TUBFARED8_Lng_LVCC_Processed001_ch01.tif	116	1.932	1.103	1.08114
433_GFP_MITORFP_TUBFARED8_Lng_LVCC_Processed001_ch01.tif	78	2.483	1.718	1.46824
433_GFP_MITORFP_TUBFARED8_Lng_LVCC_Processed001_ch01.tif	157	2.184	1.535	1.22917
433_GFP_MITORFP_TUBFARED8_Lng_LVCC_Processed001_ch01.tif	61	2.84	1.738	1.35173
433_GFP_MITORFP_TUBFARED8_Lng_LVCC_Processed001_ch01.tif	52	3.207	2.231	1.7248
433_GFP_MITORFP_TUBFARED8_Lng_LVCC_Processed001_ch01.tif	164	1.848	1.177	0.951542
433_GFP_MITORFP_TUBFARED8_Lng_LVCC_Processed001_ch01.tif	57	2.712	2.07	1.36482
433_GFP_MITORFP_TUBFARED8_Lng_LVCC_Processed001_ch01.tif	100	1.858	1.1	1.038
433_GFP_MITORFP_TUBFARED8_Lng_LVCC_Processed001_ch01.tif	129	1.986	1.349	0.937194
433_GFP_MITORFP_TUBFARED8_Lng_LVCC_Processed001_ch01.tif	108	2.027	1.167	1.10828
433_GFP_MITORFP_TUBFARED8_Lng_LVCC_Processed001_ch01.tif	113	1.948	1.106	1.07949
433_GFP_MITORFP_TUBFARED8_Lng_LVCC_Processed001_ch01.tif	71	2.117	1.225	1.22777
433_GFP_MITORFP_TUBFARED9_Lng_LVCC_Processed001_ch01.tif	95	2.431	1.305	1.24507
433_GFP_MITORFP_TUBFARED9_Lng_LVCC_Processed001_ch01.tif	156	2.179	1.179	1.11713
433_GFP_MITORFP_TUBFARED9_Lng_LVCC_Processed001_ch01.tif	86	3.048	2.023	1.3678
433_GFP_MITORFP_TUBFARED9_Lng_LVCC_Processed001_ch01.tif	72	3.362	3.153	1.31095
433_GFP_MITORFP_TUBFARED9_Lng_LVCC_Processed001_ch01.tif	196	2.098	1.403	1.00853
433_GFP_MITORFP_TUBFARED9_Lng_LVCC_Processed001_ch01.tif	101	2.374	1.307	1.17645
433_GFP_MITORFP_TUBFARED9_Lng_LVCC_Processed001_ch01.tif	106	1.929	1.16	0.873126
433_GFP_MITORFP_TUBFARED9_Lng_LVCC_Processed001_ch01.tif	109	2.144	1.128	1.06184
433_GFP_MITORFP_TUBFARED9_Lng_LVCC_Processed001_ch01.tif	93	2.149	1.763	0.995776
433_GFP_MITORFP_TUBFARED10_Lng_LVCC_Processed001_ch01.tif	138	2.302	1.87	1.01205
433_GFP_MITORFP_TUBFARED10_Lng_LVCC_Processed001_ch01.tif	145	2.454	2.731	0.90258
433_GFP_MITORFP_TUBFARED10_Lng_LVCC_Processed001_ch01.tif	194	1.79	1.232	0.775702
433_GFP_MITORFP_TUBFARED10_Lng_LVCC_Processed001_ch01.tif	136	1.987	1.426	0.777593
433_GFP_MITORFP_TUBFARED10_Lng_LVCC_Processed001_ch01.tif	87	2.603	1.621	1.1091
433_GFP_MITORFP_TUBFARED10_Lng_LVCC_Processed001_ch01.tif	158	2.375	1.475	1.10219
433_GFP_MITORFP_TUBFARED10_Lng_LVCC_Processed001_ch01.tif	76	3.243	2.368	1.07118
433_GFP_MITORFP_TUBFARED10_Lng_LVCC_Processed001_ch01.tif	168	1.879	1.494	0.782879
433_GFP_MITORFP_TUBFARED10_Lng_LVCC_Processed001_ch01.tif	149	2.12	1.987	1.07516
433_GFP_MITORFP_TUBFARED10_Lng_LVCC_Processed001_ch01.tif	106	2.137	1.858	0.975163
433_GFP_MITORFP_TUBFARED11_Lng_LVCC_Processed001_ch01.tif	185	3.204	2.054	1.22151
433_GFP_MITORFP_TUBFARED11_Lng_LVCC_Processed001_ch01.tif	222	1.633	1.059	0.621129
433_GFP_MITORFP_TUBFARED11_Lng_LVCC_Processed001_ch01.tif	201	1.952	1.194	0.910865
433_GFP_MITORFP_TUBFARED11_Lng_LVCC_Processed001_ch01.tif	67	2.217	1.657	0.856394
433_GFP_MITORFP_TUBFARED11_Lng_LVCC_Processed001_ch01.tif	113	2.069	1.265	1.0179
433_GFP_MITORFP_TUBFARED11_Lng_LVCC_Processed001_ch01.tif	75	2.296	1.293	1.13588
433_GFP_MITORFP_TUBFARED12_Lng_LVCC_Processed001_ch01.tif	78	2.282	1.808	1.01069
433_GFP_MITORFP_TUBFARED12_Lng_LVCC_Processed001_ch01.tif	149	2.9	2.282	1.12096
433_GFP_MITORFP_TUBFARED12_Lng_LVCC_Processed001_ch01.tif	71	2.467	1.775	1.21521
433_GFP_MITORFP_TUBFARED12_Lng_LVCC_Processed001_ch01.tif	80	2.303	1.538	1.28123
433_GFP_MITORFP_TUBFARED12_Lng_LVCC_Processed001_ch01.tif	124	1.529	1.065	0.576168
433_GFP_MITORFP_TUBFARED13_Lng_LVCC_Processed001_ch01.tif	191	2.807	1.471	1.35518
433_GFP_MITORFP_TUBFARED13_Lng_LVCC_Processed001_ch01.tif	150	1.852	2.113	0.906105
433_GFP_MITORFP_TUBFARED13_Lng_LVCC_Processed001_ch01.tif	176	2.073	1.341	0.929311
433_GFP_MITORFP_TUBFARED13_Lng_LVCC_Processed001_ch01.tif	244	2.364	1.393	1.09834
433_GFP_MITORFP_TUBFARED13_Lng_LVCC_Processed001_ch01.tif	175	1.965	1.143	0.840277
433_GFP_MITORFP_TUBFARED13_Lng_LVCC_Processed001_ch01.tif	118	2.171	1.398	0.968492
433_GFP_MITORFP_TUBFARED13_Lng_LVCC_Processed001_ch01.tif	176	2.048	1.08	0.949252
433_GFP_MITORFP_TUBFARED13_Lng_LVCC_Processed001_ch01.tif	70	2.526	1.471	1.16232
433_GFP_MITORFP_TUBFARED13_Lng_LVCC_Processed001_ch01.tif	155	2.06	1.168	1.05413
433_GFP_MITORFP_TUBFARED13_Lng_LVCC_Processed001_ch01.tif	166	1.847	1.994	0.905217
433_GFP_MITORFP_TUBFARED13_Lng_LVCC_Processed001_ch01.tif	124	2.4	1.306	1.1856
433_GFP_MITORFP_TUBFARED14_Lng_LVCC_Processed001_ch01.tif	216	2.164	1.167	1.28169
433_GFP_MITORFP_TUBFARED14_Lng_LVCC_Processed001_ch01.tif	147	2.394	1.422	1.29587
433_GFP_MITORFP_TUBFARED14_Lng_LVCC_Processed001_ch01.tif	98	2.084	1.204	1.01542
433_GFP_MITORFP_TUBFARED14_Lng_LVCC_Processed001_ch01.tif	90	2.525	1.967	1.26009
433_GFP_MITORFP_TUBFARED14_Lng_LVCC_Processed001_ch01.tif	109	2.347	1.294	1.33857
433_GFP_MITORFP_TUBFARED14_Lng_LVCC_Processed001_ch01.tif	162	2.239	1.58	1.07689
433_GFP_MITORFP_TUBFARED15_Lng_LVCC_Processed001_ch01.tif	139	2.328	1.374	1.08358
433_GFP_MITORFP_TUBFARED15_Lng_LVCC_Processed001_ch01.tif	187	2.437	1.963	0.927719
433_GFP_MITORFP_TUBFARED15_Lng_LVCC_Processed001_ch01.tif	191	2.162	2.147	0.931802
433_GFP_MITORFP_TUBFARED15_Lng_LVCC_Processed001_ch01.tif	119	2.472	1.395	1.13259
433_GFP_MITORFP_TUBFARED15_Lng_LVCC_Processed001_ch01.tif	130	3.008	1.546	1.54895
433_GFP_MITORFP_TUBFARED15_Lng_LVCC_Processed001_ch01.tif	149	2.01	1.336	0.841939
433_GFP_MITORFP_TUBFARED15_Lng_LVCC_Processed001_ch01.tif	117	2.521	1.402	1.15808
433_GFP_MITORFP_TUBFARED15_Lng_LVCC_Processed001_ch01.tif	143	2.468	1.392	1.20684
				0
433_GFP001_MITORFP_TUBFARED1_Lng_LVCC_Processed001_ch01.tif	75	2.452	1	1.36789
433_GFP001_MITORFP_TUBFARED1_Lng_LVCC_Processed001_ch01.tif	137	2.298	1.153	1.10541
433_GFP001_MITORFP_TUBFARED1_Lng_LVCC_Processed001_ch01.tif	112	1.911	1.134	0.773718
433_GFP001_MITORFP_TUBFARED1_Lng_LVCC_Processed001_ch01.tif	80	1.986	1.337	0.939169
433_GFP001_MITORFP_TUBFARED1_Lng_LVCC_Processed001_ch01.tif	128	1.977	1.062	0.88331
433_GFP001_MITORFP_TUBFARED2_Lng_LVCC_Processed001_ch01.tif	150	2.38	2.367	1.20685
433_GFP001_MITORFP_TUBFARED2_Lng_LVCC_Processed001_ch01.tif	166	2.547	2.114	1.12901
433_GFP001_MITORFP_TUBFARED2_Lng_LVCC_Processed001_ch01.tif	95	3.124	3.853	1.12274
433_GFP001_MITORFP_TUBFARED2_Lng_LVCC_Processed001_ch01.tif	87	2.933	2.989	1.1529
433_GFP001_MITORFP_TUBFARED2_Lng_LVCC_Processed001_ch01.tif	121	2.468	2.752	0.958845
433_GFP001_MITORFP_TUBFARED2_Lng_LVCC_Processed001_ch01.tif	194	2.394	1.969	1.04283
433_GFP001_MITORFP_TUBFARED2_Lng_LVCC_Processed001_ch01.tif	137	3.657	2.431	1.39006
433_GFP001_MITORFP_TUBFARED2_Lng_LVCC_Processed001_ch01.tif	245	1.888	1.604	0.745919
433_GFP001_MITORFP_TUBFARED2_Lng_LVCC_Processed001_ch01.tif	66	3.554	3.621	1.12971
433_GFP001_MITORFP_TUBFARED2_Lng_LVCC_Processed001_ch01.tif	89	2.781	2.888	1.07214
433_GFP001_MITORFP_TUBFARED2_Lng_LVCC_Processed001_ch01.tif	101	2.322	2.178	1.06553
433_GFP001_MITORFP_TUBFARED2_Lng_LVCC_Processed001_ch01.tif	157	2.164	1.248	0.948148
433_GFP001_MITORFP_TUBFARED2_Lng_LVCC_Processed001_ch01.tif	97	3.617	2.99	1.28547
433_GFP001_MITORFP_TUBFARED2_Lng_LVCC_Processed001_ch01.tif	138	2.371	1.558	0.959717
433_GFP001_MITORFP_TUBFARED2_Lng_LVCC_Processed001_ch01.tif	149	1.935	1.624	0.830416
433_GFP001_MITORFP_TUBFARED3_Lng_LVCC_Processed001_ch01.tif	210	2.469	1.652	1.19708
433_GFP001_MITORFP_TUBFARED3_Lng_LVCC_Processed001_ch01.tif	141	3.022	2.433	1.12112
433_GFP001_MITORFP_TUBFARED3_Lng_LVCC_Processed001_ch01.tif	72	2.387	2.333	1.03894
433_GFP001_MITORFP_TUBFARED3_Lng_LVCC_Processed001_ch01.tif	131	3.285	3	1.24872
433_GFP001_MITORFP_TUBFARED3_Lng_LVCC_Processed001_ch01.tif	145	2.522	2.938	1.12626
433_GFP001_MITORFP_TUBFARED3_Lng_LVCC_Processed001_ch01.tif	89	3.095	1.843	1.38182
433_GFP001_MITORFP_TUBFARED3_Lng_LVCC_Processed001_ch01.tif	66	2.733	2.076	1.20893
433_GFP001_MITORFP_TUBFARED3_Lng_LVCC_Processed001_ch01.tif	62	3.103	2.065	1.34141
433_GFP001_MITORFP_TUBFARED3_Lng_LVCC_Processed001_ch01.tif	267	1.896	1.049	0.776514
433_GFP001_MITORFP_TUBFARED3_Lng_LVCC_Processed001_ch01.tif	65	2.426	1.769	1.1388
433_GFP001_MITORFP_TUBFARED3_Lng_LVCC_Processed001_ch01.tif	73	3.206	3.288	1.2717
433_GFP001_MITORFP_TUBFARED3_Lng_LVCC_Processed001_ch01.tif	139	2.389	1.64	1.32931
433_GFP001_MITORFP_TUBFARED3_Lng_LVCC_Processed001_ch01.tif	106	2.506	2.142	1.13963
433_GFP001_MITORFP_TUBFARED3_Lng_LVCC_Processed001_ch01.tif	123	2.837	2.179	1.23656
433_GFP001_MITORFP_TUBFARED3_Lng_LVCC_Processed001_ch01.tif	123	3.355	3.114	1.25588
433_GFP001_MITORFP_TUBFARED3_Lng_LVCC_Processed001_ch01.tif	142	3.258	2.31	1.2998
433_GFP001_MITORFP_TUBFARED3_Lng_LVCC_Processed001_ch01.tif	185	2.633	1.924	1.10188
433_GFP001_MITORFP_TUBFARED3_Lng_LVCC_Processed001_ch01.tif	184	3.081	2.304	1.15965
433_GFP001_MITORFP_TUBFARED4_Lng_LVCC_Processed001_ch01.tif	281	3.027	2.085	1.30155
433_GFP001_MITORFP_TUBFARED4_Lng_LVCC_Processed001_ch01.tif	157	2.929	2.49	1.23092
433_GFP001_MITORFP_TUBFARED4_Lng_LVCC_Processed001_ch01.tif	103	3.03	1.495	1.55219
433_GFP001_MITORFP_TUBFARED4_Lng_LVCC_Processed001_ch01.tif	87	3.157	2.931	1.15162
433_GFP001_MITORFP_TUBFARED4_Lng_LVCC_Processed001_ch01.tif	121	2.527	1.264	1.3081
433_GFP001_MITORFP_TUBFARED4_Lng_LVCC_Processed001_ch01.tif	133	2.512	1.406	1.22903
433_GFP001_MITORFP_TUBFARED4_Lng_LVCC_Processed001_ch01.tif	46	3.801	4.239	1.27302
433_GFP001_MITORFP_TUBFARED4_Lng_LVCC_Processed001_ch01.tif	190	2.524	1.9	1.00672
433_GFP001_MITORFP_TUBFARED4_Lng_LVCC_Processed001_ch01.tif	82	2.511	2.829	1.03801
433_GFP001_MITORFP_TUBFARED4_Lng_LVCC_Processed001_ch01.tif	57	2.39	2	1.24922
433_GFP001_MITORFP_TUBFARED5_Lng_LVCC_Processed001_ch01.tif	101	2.374	1.396	1.11069
433_GFP001_MITORFP_TUBFARED5_Lng_LVCC_Processed001_ch01.tif	46	2.797	2.043	1.13195
433_GFP001_MITORFP_TUBFARED5_Lng_LVCC_Processed001_ch01.tif	201	2.229	1.189	0.990777
433_GFP001_MITORFP_TUBFARED5_Lng_LVCC_Processed001_ch01.tif	108	2.658	1.241	1.42054
433_GFP001_MITORFP_TUBFARED5_Lng_LVCC_Processed001_ch01.tif	89	3.497	1.64	1.51138
433_GFP001_MITORFP_TUBFARED5_Lng_LVCC_Processed001_ch01.tif	109	3.162	1.431	1.55553
433_GFP001_MITORFP_TUBFARED5_Lng_LVCC_Processed001_ch01.tif	93	3.022	1.796	1.30159
433_GFP001_MITORFP_TUBFARED5_Lng_LVCC_Processed001_ch01.tif	98	3.033	1.582	1.34054
433_GFP001_MITORFP_TUBFARED5_Lng_LVCC_Processed001_ch01.tif	134	2.897	1.463	1.38917
433_GFP001_MITORFP_TUBFARED5_Lng_LVCC_Processed001_ch01.tif	60	2.684	1.483	1.37233
433_GFP001_MITORFP_TUBFARED5_Lng_LVCC_Processed001_ch01.tif	138	2.914	1.58	1.23001
433_GFP001_MITORFP_TUBFARED5_Lng_LVCC_Processed001_ch01.tif	87	2.621	1.391	1.13268
433_GFP001_MITORFP_TUBFARED5_Lng_LVCC_Processed001_ch01.tif	125	2.487	1.656	0.980224
433_GFP001_MITORFP_TUBFARED6_Lng_LVCC_Processed001_ch01.tif	69	3.346	2.391	1.37106
433_GFP001_MITORFP_TUBFARED6_Lng_LVCC_Processed001_ch01.tif	174	3.062	1.943	1.32265
433_GFP001_MITORFP_TUBFARED6_Lng_LVCC_Processed001_ch01.tif	50	3.083	1.62	1.36028
433_GFP001_MITORFP_TUBFARED6_Lng_LVCC_Processed001_ch01.tif	65	3.588	2.385	1.41993
433_GFP001_MITORFP_TUBFARED6_Lng_LVCC_Processed001_ch01.tif	135	2.543	1.511	1.11703
433_GFP001_MITORFP_TUBFARED6_Lng_LVCC_Processed001_ch01.tif	86	2.854	1.733	1.32694
433_GFP001_MITORFP_TUBFARED6_Lng_LVCC_Processed001_ch01.tif	47	3.784	4.021	1.31397
433_GFP001_MITORFP_TUBFARED6_Lng_LVCC_Processed001_ch01.tif	51	2.528	2.471	1.11455
433_GFP001_MITORFP_TUBFARED6_Lng_LVCC_Processed001_ch01.tif	196	2.939	1.469	1.40283
433_GFP001_MITORFP_TUBFARED6_Lng_LVCC_Processed001_ch01.tif	142	2.248	1.373	0.9075
433_GFP001_MITORFP_TUBFARED6_Lng_LVCC_Processed001_ch01.tif	56	3.228	2.179	1.25512
433_GFP001_MITORFP_TUBFARED6_Lng_LVCC_Processed001_ch01.tif	93	2.97	1.903	1.20435
433_GFP001_MITORFP_TUBFARED7_Lng_LVCC_Processed001_ch01.tif	107	3.773	2.393	1.48196
433_GFP001_MITORFP_TUBFARED7_Lng_LVCC_Processed001_ch01.tif	100	3.254	2.3	1.34375
433_GFP001_MITORFP_TUBFARED7_Lng_LVCC_Processed001_ch01.tif	61	3.972	2.836	1.52291
433_GFP001_MITORFP_TUBFARED7_Lng_LVCC_Processed001_ch01.tif	51	4.51	4.059	1.41988
433_GFP001_MITORFP_TUBFARED7_Lng_LVCC_Processed001_ch01.tif	91	2.641	1.714	1.28029
433_GFP001_MITORFP_TUBFARED7_Lng_LVCC_Processed001_ch01.tif	101	3.145	2.267	1.29426
433_GFP001_MITORFP_TUBFARED7_Lng_LVCC_Processed001_ch01.tif	114	2.917	2.07	1.32681
433_GFP001_MITORFP_TUBFARED7_Lng_LVCC_Processed001_ch01.tif	70	3.006	1.414	1.80024
433_GFP001_MITORFP_TUBFARED7_Lng_LVCC_Processed001_ch01.tif	60	2.648	1.617	1.35177
433_GFP001_MITORFP_TUBFARED7_Lng_LVCC_Processed001_ch01.tif	206	2.317	1.296	1.07467
433_GFP001_MITORFP_TUBFARED8_Lng_LVCC_Processed001_ch01.tif	216	1.954	1.148	0.958796
433_GFP001_MITORFP_TUBFARED8_Lng_LVCC_Processed001_ch01.tif	213	1.922	1.484	0.74786
433_GFP001_MITORFP_TUBFARED8_Lng_LVCC_Processed001_ch01.tif	473	1.685	1.237	0.673296
433_GFP001_MITORFP_TUBFARED8_Lng_LVCC_Processed001_ch01.tif	70	2.482	2.457	0.98539
433_GFP001_MITORFP_TUBFARED8_Lng_LVCC_Processed001_ch01.tif	87	2.194	1.276	1.14547
433_GFP001_MITORFP_TUBFARED8_Lng_LVCC_Processed001_ch01.tif	95	2.591	1.811	1.15222
433_GFP001_MITORFP_TUBFARED9_Lng_LVCC_Processed001_ch01.tif	100	3.555	2.81	1.7034
433_GFP001_MITORFP_TUBFARED9_Lng_LVCC_Processed001_ch01.tif	482	2.172	1.162	1.08652
433_GFP001_MITORFP_TUBFARED9_Lng_LVCC_Processed001_ch01.tif	97	2.869	1.887	1.40043
433_GFP001_MITORFP_TUBFARED9_Lng_LVCC_Processed001_ch01.tif	152	2.622	1.263	1.45254
433_GFP001_MITORFP_TUBFARED10_Lng_LVCC_Processed001_ch01.tif	148	2.798	1.581	1.2707
433_GFP001_MITORFP_TUBFARED10_Lng_LVCC_Processed001_ch01.tif	110	2.432	1.791	1.01083
433_GFP001_MITORFP_TUBFARED10_Lng_LVCC_Processed001_ch01.tif	210	2.508	1.352	1.16661
433_GFP001_MITORFP_TUBFARED10_Lng_LVCC_Processed001_ch01.tif	127	2.823	1.614	1.16103
433_GFP001_MITORFP_TUBFARED10_Lng_LVCC_Processed001_ch01.tif	95	2.488	1.789	0.997029
433_GFP001_MITORFP_TUBFARED10_Lng_LVCC_Processed001_ch01.tif	177	2.223	1.271	0.990276
433_GFP001_MITORFP_TUBFARED10_Lng_LVCC_Processed001_ch01.tif	129	2.433	2.178	0.854229
433_GFP001_MITORFP_TUBFARED10_Lng_LVCC_Processed001_ch01.tif	115	2.291	1.817	0.889233
433_GFP001_MITORFP_TUBFARED11_Lng_LVCC_Processed001_ch01.tif	99	3.082	1.556	1.55924
433_GFP001_MITORFP_TUBFARED11_Lng_LVCC_Processed001_ch01.tif	207	2.725	1.744	1.26357
433_GFP001_MITORFP_TUBFARED11_Lng_LVCC_Processed001_ch01.tif	172	2.674	1.657	1.32411
433_GFP001_MITORFP_TUBFARED11_Lng_LVCC_Processed001_ch01.tif	73	2.618	1.767	1.3016
433_GFP001_MITORFP_TUBFARED11_Lng_LVCC_Processed001_ch01.tif	74	2.833	1.932	1.32406
433_GFP001_MITORFP_TUBFARED11_Lng_LVCC_Processed001_ch01.tif	33	3.19	2.182	1.37507
433_GFP001_MITORFP_TUBFARED11_Lng_LVCC_Processed001_ch01.tif	190	2.421	1.4	1.18518
433_GFP001_MITORFP_TUBFARED11_Lng_LVCC_Processed001_ch01.tif	134	2.267	1.254	1.11874
433_GFP001_MITORFP_TUBFARED11_Lng_LVCC_Processed001_ch01.tif	140	2.824	2.057	1.18262
433_GFP001_MITORFP_TUBFARED11_Lng_LVCC_Processed001_ch01.tif	98	3.067	1.561	1.55572
433_GFP001_MITORFP_TUBFARED12_Lng_LVCC_Processed001_ch01.tif	94	2.811	1.649	1.26106
433_GFP001_MITORFP_TUBFARED12_Lng_LVCC_Processed001_ch01.tif	50	2.261	1.14	1.22671
433_GFP001_MITORFP_TUBFARED12_Lng_LVCC_Processed001_ch01.tif	130	3.19	2.223	1.26413
433_GFP001_MITORFP_TUBFARED12_Lng_LVCC_Processed001_ch01.tif	71	3.142	1.958	1.48555
433_GFP001_MITORFP_TUBFARED12_Lng_LVCC_Processed001_ch01.tif	141	2.933	1.766	1.40101
433_GFP001_MITORFP_TUBFARED12_Lng_LVCC_Processed001_ch01.tif	152	3.825	2.737	1.26076
433_GFP001_MITORFP_TUBFARED12_Lng_LVCC_Processed001_ch01.tif	137	2.834	1.912	1.10451
433_GFP001_MITORFP_TUBFARED13_Lng_LVCC_Processed001_ch01.tif	165	3.45	2.279	1.50786
433_GFP001_MITORFP_TUBFARED13_Lng_LVCC_Processed001_ch01.tif	67	3.668	2.896	1.43086
433_GFP001_MITORFP_TUBFARED13_Lng_LVCC_Processed001_ch01.tif	81	4.149	2.975	1.31646
433_GFP001_MITORFP_TUBFARED13_Lng_LVCC_Processed001_ch01.tif	55	2.951	1.891	1.3236
433_GFP001_MITORFP_TUBFARED13_Lng_LVCC_Processed001_ch01.tif	105	3.15	2.59	1.15074
433_GFP001_MITORFP_TUBFARED13_Lng_LVCC_Processed001_ch01.tif	101	2.215	1.277	1.13285
433_GFP001_MITORFP_TUBFARED14_Lng_LVCC_Processed001_ch01.tif	131	5.369	3.908	1.69984
433_GFP001_MITORFP_TUBFARED14_Lng_LVCC_Processed001_ch01.tif	100	3.291	2.26	1.51935
433_GFP001_MITORFP_TUBFARED14_Lng_LVCC_Processed001_ch01.tif	121	3.398	1.421	1.80863
433_GFP001_MITORFP_TUBFARED14_Lng_LVCC_Processed001_ch01.tif	67	3.243	1.463	1.62022
433_GFP001_MITORFP_TUBFARED14_Lng_LVCC_Processed001_ch01.tif	93	2.964	1.376	1.74791
433_GFP001_MITORFP_TUBFARED14_Lng_LVCC_Processed001_ch01.tif	154	2.104	1.104	1.10716
433_GFP001_MITORFP_TUBFARED14_Lng_LVCC_Processed001_ch01.tif	177	2.957	1.712	1.2911
433_GFP001_MITORFP_TUBFARED14_Lng_LVCC_Processed001_ch01.tif	128	2.403	1.211	1.28583
433_GFP001_MITORFP_TUBFARED14_Lng_LVCC_Processed001_ch01.tif	102	3.3	2.235	1.53204
433_GFP001_MITORFP_TUBFARED14_Lng_LVCC_Processed001_ch01.tif	205	2.451	1.249	1.30389
433_GFP001_MITORFP_TUBFARED14_Lng_LVCC_Processed001_ch01.tif	79	2.513	1.481	1.28707
433_GFP001_MITORFP_TUBFARED14_Lng_LVCC_Processed001_ch01.tif	151	2.945	1.629	1.33259
433_GFP001_MITORFP_TUBFARED15_Lng_LVCC_Processed001_ch01.tif	134	2.44	2.351	1.00995
433_GFP001_MITORFP_TUBFARED15_Lng_LVCC_Processed001_ch01.tif	102	2.231	1.373	1.08338
433_GFP001_MITORFP_TUBFARED15_Lng_LVCC_Processed001_ch01.tif	90	2.29	1.644	0.875952
433_GFP001_MITORFP_TUBFARED15_Lng_LVCC_Processed001_ch01.tif	176	2.3	1.426	0.96917
433_GFP001_MITORFP_TUBFARED16_Lng_LVCC_Processed001_ch01.tif	94	3.263	1.383	1.59478
433_GFP001_MITORFP_TUBFARED16_Lng_LVCC_Processed001_ch01.tif	102	2.961	1.363	1.44735
433_GFP001_MITORFP_TUBFARED16_Lng_LVCC_Processed001_ch01.tif	216	2.515	1.519	1.02499
433_GFP001_MITORFP_TUBFARED16_Lng_LVCC_Processed001_ch01.tif	147	2.243	1.503	0.911371
433_GFP001_MITORFP_TUBFARED16_Lng_LVCC_Processed001_ch01.tif	162	2.167	1.426	0.908927
433_GFP001_MITORFP_TUBFARED17_Lng_LVCC_Processed001_ch01.tif	70	3.388	2.8	1.19325
433_GFP001_MITORFP_TUBFARED17_Lng_LVCC_Processed001_ch01.tif	231	2.148	1.104	0.970688
433_GFP001_MITORFP_TUBFARED17_Lng_LVCC_Processed001_ch01.tif	130	2.638	1.323	1.29429
433_GFP001_MITORFP_TUBFARED17_Lng_LVCC_Processed001_ch01.tif	133	2.086	1.286	1.01073
433_GFP001_MITORFP_TUBFARED17_Lng_LVCC_Processed001_ch01.tif	93	2.681	1.505	1.20596
433_GFP001_MITORFP_TUBFARED17_Lng_LVCC_Processed001_ch01.tif	178	2.125	1.174	1.07155
433_GFP001_MITORFP_TUBFARED17_Lng_LVCC_Processed001_ch01.tif	135	3.22	2.007	1.30256
433_GFP001_MITORFP_TUBFARED18_Lng_LVCC_Processed001_ch01.tif	69	2.835	2.333	1.1579
433_GFP001_MITORFP_TUBFARED18_Lng_LVCC_Processed001_ch01.tif	88	2.615	1.386	1.34177
433_GFP001_MITORFP_TUBFARED18_Lng_LVCC_Processed001_ch01.tif	244	2.465	1.328	1.13127
433_GFP001_MITORFP_TUBFARED18_Lng_LVCC_Processed001_ch01.tif	139	2.533	1.432	1.22586
433_GFP001_MITORFP_TUBFARED18_Lng_LVCC_Processed001_ch01.tif	108	2.802	1.769	1.38841
433_GFP001_MITORFP_TUBFARED18_Lng_LVCC_Processed001_ch01.tif	135	2.465	2.015	1.21475
433_GFP001_MITORFP_TUBFARED18_Lng_LVCC_Processed001_ch01.tif	112	2.785	1.777	1.38536
433_GFP001_MITORFP_TUBFARED18_Lng_LVCC_Processed001_ch01.tif	128	2.158	2.141	0.949066
433_GFP001_MITORFP_TUBFARED19_Lng_LVCC_Processed001_ch01.tif	120	2.687	2.625	1.11239
433_GFP001_MITORFP_TUBFARED19_Lng_LVCC_Processed001_ch01.tif	101	3.623	2.366	1.41049
433_GFP001_MITORFP_TUBFARED19_Lng_LVCC_Processed001_ch01.tif	71	2.363	2.451	1.16059
433_GFP001_MITORFP_TUBFARED19_Lng_LVCC_Processed001_ch01.tif	256	2.075	1.23	0.874758
433_GFP001_MITORFP_TUBFARED19_Lng_LVCC_Processed001_ch01.tif	116	2.642	2.69	1.1028
433_GFP001_MITORFP_TUBFARED19_Lng_LVCC_Processed001_ch01.tif	63	2.936	3.619	1.32106
433_GFP001_MITORFP_TUBFARED19_Lng_LVCC_Processed001_ch01.tif	104	2.467	1.865	0.969955
433_GFP001_MITORFP_TUBFARED19_Lng_LVCC_Processed001_ch01.tif	64	2.58	2.609	1.22862
433_GFP001_MITORFP_TUBFARED19_Lng_LVCC_Processed001_ch01.tif	85	2.809	2.059	1.35386
433_GFP001_MITORFP_TUBFARED20_Lng_LVCC_Processed001_ch01.tif	77	2.511	1.13	1.42839
433_GFP001_MITORFP_TUBFARED20_Lng_LVCC_Processed001_ch01.tif	74	3.347	2.392	1.28234
433_GFP001_MITORFP_TUBFARED20_Lng_LVCC_Processed001_ch01.tif	118	3.137	2.229	1.28374
433_GFP001_MITORFP_TUBFARED20_Lng_LVCC_Processed001_ch01.tif	96	2.31	2	1.0974
433_GFP001_MITORFP_TUBFARED20_Lng_LVCC_Processed001_ch01.tif	92	2.496	2.261	0.981981
433_GFP001_MITORFP_TUBFARED20_Lng_LVCC_Processed001_ch01.tif	107	2.281	1.15	1.08827
433_GFP001_MITORFP_TUBFARED20_Lng_LVCC_Processed001_ch01.tif	36	4.091	3.389	1.33098
433_GFP001_MITORFP_TUBFARED20_Lng_LVCC_Processed001_ch01.tif	106	2.471	2.226	0.982249
				0
433_GFP011_MITORFP_TUBFARED1_Lng_LVCC_Processed001_ch01.tif	132	2.563	1.424	1.1908
433_GFP011_MITORFP_TUBFARED1_Lng_LVCC_Processed001_ch01.tif	407	1.849	1.226	0.832019
433_GFP011_MITORFP_TUBFARED1_Lng_LVCC_Processed001_ch01.tif	187	2.945	2.037	1.25656
433_GFP011_MITORFP_TUBFARED1_Lng_LVCC_Processed001_ch01.tif	56	2.82	3.429	1.00699
433_GFP011_MITORFP_TUBFARED1_Lng_LVCC_Processed001_ch01.tif	179	2.669	1.994	1.18357
433_GFP011_MITORFP_TUBFARED1_Lng_LVCC_Processed001_ch01.tif	258	2.109	1.101	0.999453
433_GFP011_MITORFP_TUBFARED1_Lng_LVCC_Processed001_ch01.tif	117	2.387	1.299	1.16176
433_GFP011_MITORFP_TUBFARED2_Lng_LVCC_Processed001_ch01.tif	81	3.135	2.469	1.22065
433_GFP011_MITORFP_TUBFARED2_Lng_LVCC_Processed001_ch01.tif	91	2.061	1.154	1.06589
433_GFP011_MITORFP_TUBFARED2_Lng_LVCC_Processed001_ch01.tif	84	3.061	2.214	1.36918
433_GFP011_MITORFP_TUBFARED2_Lng_LVCC_Processed001_ch01.tif	305	2.16	1.272	0.877867
433_GFP011_MITORFP_TUBFARED2_Lng_LVCC_Processed001_ch01.tif	73	2.492	1.548	1.26218
433_GFP011_MITORFP_TUBFARED2_Lng_LVCC_Processed001_ch01.tif	94	2.223	1.277	1.1966
433_GFP011_MITORFP_TUBFARED2_Lng_LVCC_Processed001_ch01.tif	72	2.069	1.139	0.965828
433_GFP011_MITORFP_TUBFARED2_Lng_LVCC_Processed001_ch01.tif	107	2.808	1.972	1.21801
433_GFP011_MITORFP_TUBFARED2_Lng_LVCC_Processed001_ch01.tif	103	2.335	1.709	1.01827
433_GFP011_MITORFP_TUBFARED3_Lng_LVCC_Processed001_ch01.tif	200	2.704	1.72	1.15921
433_GFP011_MITORFP_TUBFARED3_Lng_LVCC_Processed001_ch01.tif	118	1.967	1.034	1.01391
433_GFP011_MITORFP_TUBFARED3_Lng_LVCC_Processed001_ch01.tif	144	2.047	1.153	0.977567
433_GFP011_MITORFP_TUBFARED3_Lng_LVCC_Processed001_ch01.tif	96	2.571	1.281	1.41304
433_GFP011_MITORFP_TUBFARED3_Lng_LVCC_Processed001_ch01.tif	84	2.579	1.726	1.18293
433_GFP011_MITORFP_TUBFARED3_Lng_LVCC_Processed001_ch01.tif	206	1.383	1.044	0.470279
433_GFP011_MITORFP_TUBFARED3_Lng_LVCC_Processed001_ch01.tif	142	3.007	1.683	1.51632
433_GFP011_MITORFP_TUBFARED3_Lng_LVCC_Processed001_ch01.tif	154	1.585	1.065	0.785508
433_GFP011_MITORFP_TUBFARED3_Lng_LVCC_Processed001_ch01.tif	59	1.82	1.169	1.11667
433_GFP011_MITORFP_TUBFARED3_Lng_LVCC_Processed001_ch01.tif	61	1.991	1.393	1.14553
433_GFP011_MITORFP_TUBFARED4_Lng_LVCC_Processed001_ch01.tif	126	2.628	1.508	1.14133
433_GFP011_MITORFP_TUBFARED4_Lng_LVCC_Processed001_ch01.tif	109	2.013	1.385	0.991506
433_GFP011_MITORFP_TUBFARED4_Lng_LVCC_Processed001_ch01.tif	68	2.921	2.382	1.31067
433_GFP011_MITORFP_TUBFARED4_Lng_LVCC_Processed001_ch01.tif	52	2.719	1.442	1.42554
433_GFP011_MITORFP_TUBFARED4_Lng_LVCC_Processed001_ch01.tif	52	2.971	1.865	1.58704
433_GFP011_MITORFP_TUBFARED4_Lng_LVCC_Processed001_ch01.tif	184	2.31	1.266	1.07688
433_GFP011_MITORFP_TUBFARED4_Lng_LVCC_Processed001_ch01.tif	60	2.215	1.3	1.20819
433_GFP011_MITORFP_TUBFARED4_Lng_LVCC_Processed001_ch01.tif	115	2.12	1.191	1.05941
433_GFP011_MITORFP_TUBFARED4_Lng_LVCC_Processed001_ch01.tif	137	1.709	1.19	0.689021
433_GFP011_MITORFP_TUBFARED4_Lng_LVCC_Processed001_ch01.tif	147	1.824	1.122	0.832308
433_GFP011_MITORFP_TUBFARED5_Lng_LVCC_Processed001_ch01.tif	170	1.841	1.241	0.740937
433_GFP011_MITORFP_TUBFARED5_Lng_LVCC_Processed001_ch01.tif	94	3.544	3.011	1.17803
433_GFP011_MITORFP_TUBFARED5_Lng_LVCC_Processed001_ch01.tif	78	2.376	1.833	1.20217
433_GFP011_MITORFP_TUBFARED5_Lng_LVCC_Processed001_ch01.tif	81	2.089	1.469	0.884722
433_GFP011_MITORFP_TUBFARED5_Lng_LVCC_Processed001_ch01.tif	80	2.238	1.188	1.14746
433_GFP011_MITORFP_TUBFARED5_Lng_LVCC_Processed001_ch01.tif	112	2.369	1.92	1.04263
433_GFP011_MITORFP_TUBFARED5_Lng_LVCC_Processed001_ch01.tif	123	1.965	1.35	0.991055
433_GFP011_MITORFP_TUBFARED6_Lng_LVCC_Processed001_ch01.tif	167	1.833	1.353	0.837615
433_GFP011_MITORFP_TUBFARED6_Lng_LVCC_Processed001_ch01.tif	67	4.289	3.657	1.19045
433_GFP011_MITORFP_TUBFARED6_Lng_LVCC_Processed001_ch01.tif	41	4.438	3.293	1.39277
433_GFP011_MITORFP_TUBFARED6_Lng_LVCC_Processed001_ch01.tif	84	2.504	1.357	1.35513
433_GFP011_MITORFP_TUBFARED6_Lng_LVCC_Processed001_ch01.tif	112	2.309	1.429	1.18002
433_GFP011_MITORFP_TUBFARED6_Lng_LVCC_Processed001_ch01.tif	70	3.034	2.557	1.20264
433_GFP011_MITORFP_TUBFARED6_Lng_LVCC_Processed001_ch01.tif	160	1.802	1.062	0.711612
433_GFP011_MITORFP_TUBFARED6_Lng_LVCC_Processed001_ch01.tif	91	2.339	1.681	1.04766
433_GFP011_MITORFP_TUBFARED6_Lng_LVCC_Processed001_ch01.tif	94	2.463	1.319	1.34666
433_GFP011_MITORFP_TUBFARED7_Lng_LVCC_Processed001_ch01.tif	321	1.888	1.112	0.737949
433_GFP011_MITORFP_TUBFARED7_Lng_LVCC_Processed001_ch01.tif	134	2.26	1.231	1.19865
433_GFP011_MITORFP_TUBFARED7_Lng_LVCC_Processed001_ch01.tif	111	2.071	1.189	1.01311
433_GFP011_MITORFP_TUBFARED7_Lng_LVCC_Processed001_ch01.tif	179	1.68	1.073	0.807975
433_GFP011_MITORFP_TUBFARED7_Lng_LVCC_Processed001_ch01.tif	146	2.199	1.301	1.03593
433_GFP011_MITORFP_TUBFARED7_Lng_LVCC_Processed001_ch01.tif	147	2.271	1.333	1.13597
433_GFP011_MITORFP_TUBFARED7_Lng_LVCC_Processed001_ch01.tif	235	1.884	1.162	0.751048
433_GFP011_MITORFP_TUBFARED7_Lng_LVCC_Processed001_ch01.tif	338	1.894	1.089	0.762112
433_GFP011_MITORFP_TUBFARED7_Lng_LVCC_Processed001_ch01.tif	154	1.736	1.097	0.712006
433_GFP011_MITORFP_TUBFARED8_Lng_LVCC_Processed001_ch01.tif	70	2.942	2.243	1.1854
433_GFP011_MITORFP_TUBFARED8_Lng_LVCC_Processed001_ch01.tif	136	1.451	1.118	0.556812
433_GFP011_MITORFP_TUBFARED8_Lng_LVCC_Processed001_ch01.tif	88	3.073	1.92	1.32964
433_GFP011_MITORFP_TUBFARED8_Lng_LVCC_Processed001_ch01.tif	264	2.023	1.246	0.899116
433_GFP011_MITORFP_TUBFARED8_Lng_LVCC_Processed001_ch01.tif	108	1.97	1.157	0.818238
433_GFP011_MITORFP_TUBFARED8_Lng_LVCC_Processed001_ch01.tif	75	1.733	1.067	0.844057
433_GFP011_MITORFP_TUBFARED8_Lng_LVCC_Processed001_ch01.tif	136	2.139	1.169	0.944812
433_GFP011_MITORFP_TUBFARED8_Lng_LVCC_Processed001_ch01.tif	63	2.076	1.492	1.03327
433_GFP011_MITORFP_TUBFARED9_Lng_LVCC_Processed001_ch01.tif	154	1.769	1.11	0.732962
433_GFP011_MITORFP_TUBFARED9_Lng_LVCC_Processed001_ch01.tif	159	1.857	1.138	0.789483
433_GFP011_MITORFP_TUBFARED9_Lng_LVCC_Processed001_ch01.tif	161	2.264	1.211	1.01937
433_GFP011_MITORFP_TUBFARED9_Lng_LVCC_Processed001_ch01.tif	98	2.263	1.306	1.02227
433_GFP011_MITORFP_TUBFARED9_Lng_LVCC_Processed001_ch01.tif	97	2.348	1.155	1.23011
433_GFP011_MITORFP_TUBFARED9_Lng_LVCC_Processed001_ch01.tif	193	1.803	1.078	0.723527
433_GFP011_MITORFP_TUBFARED9_Lng_LVCC_Processed001_ch01.tif	123	2.172	1.333	0.92801
433_GFP011_MITORFP_TUBFARED9_Lng_LVCC_Processed001_ch01.tif	86	2.477	1.512	1.16224
433_GFP011_MITORFP_TUBFARED9_Lng_LVCC_Processed001_ch01.tif	108	1.863	1.194	0.793609
433_GFP011_MITORFP_TUBFARED10_Lng_LVCC_Processed001_ch01.tif	181	2.694	1.773	1.31053
433_GFP011_MITORFP_TUBFARED10_Lng_LVCC_Processed001_ch01.tif	79	3.206	3.165	1.04393
433_GFP011_MITORFP_TUBFARED10_Lng_LVCC_Processed001_ch01.tif	50	3.388	2.48	1.43569
433_GFP011_MITORFP_TUBFARED10_Lng_LVCC_Processed001_ch01.tif	160	2.065	1.188	1.0318
433_GFP011_MITORFP_TUBFARED10_Lng_LVCC_Processed001_ch01.tif	91	2.811	2.198	1.23588
433_GFP011_MITORFP_TUBFARED10_Lng_LVCC_Processed001_ch01.tif	66	2.795	2.121	1.24858
433_GFP011_MITORFP_TUBFARED10_Lng_LVCC_Processed001_ch01.tif	57	3.299	2.912	1.20365
433_GFP011_MITORFP_TUBFARED10_Lng_LVCC_Processed001_ch01.tif	130	2.157	1.215	1.1017
433_GFP011_MITORFP_TUBFARED10_Lng_LVCC_Processed001_ch01.tif	70	2.671	2.214	1.06875
433_GFP011_MITORFP_TUBFARED11_Lng_LVCC_Processed001_ch01.tif	65	2.016	1.708	0.989923
433_GFP011_MITORFP_TUBFARED11_Lng_LVCC_Processed001_ch01.tif	48	3.316	2.833	1.29808
433_GFP011_MITORFP_TUBFARED11_Lng_LVCC_Processed001_ch01.tif	68	2.556	1.809	1.15218
433_GFP011_MITORFP_TUBFARED11_Lng_LVCC_Processed001_ch01.tif	66	2.949	2.242	1.21835
433_GFP011_MITORFP_TUBFARED11_Lng_LVCC_Processed001_ch01.tif	161	2.16	1.714	0.943937
433_GFP011_MITORFP_TUBFARED11_Lng_LVCC_Processed001_ch01.tif	216	2.184	1.222	1.08294
433_GFP011_MITORFP_TUBFARED11_Lng_LVCC_Processed001_ch01.tif	112	2.14	1.411	0.94182
433_GFP011_MITORFP_TUBFARED11_Lng_LVCC_Processed001_ch01.tif	124	2.15	1.121	1.16806
433_GFP011_MITORFP_TUBFARED11_Lng_LVCC_Processed001_ch01.tif	154	2.219	1.747	0.999088
433_GFP011_MITORFP_TUBFARED11_Lng_LVCC_Processed001_ch01.tif	144	2.049	1.236	0.950779
433_GFP011_MITORFP_TUBFARED11_Lng_LVCC_Processed001_ch01.tif	107	2.13	1.355	0.968104
433_GFP011_MITORFP_TUBFARED12_Lng_LVCC_Processed001_ch01.tif	99	2.452	1.515	1.18289
433_GFP011_MITORFP_TUBFARED12_Lng_LVCC_Processed001_ch01.tif	135	2.069	1.185	1.09055
433_GFP011_MITORFP_TUBFARED12_Lng_LVCC_Processed001_ch01.tif	128	1.883	1.156	0.85551
433_GFP011_MITORFP_TUBFARED12_Lng_LVCC_Processed001_ch01.tif	120	2.797	1.433	1.46765
433_GFP011_MITORFP_TUBFARED12_Lng_LVCC_Processed001_ch01.tif	95	2.212	1.737	1.16858
433_GFP011_MITORFP_TUBFARED12_Lng_LVCC_Processed001_ch01.tif	94	2.144	1.223	1.07606
433_GFP011_MITORFP_TUBFARED12_Lng_LVCC_Processed001_ch01.tif	56	3.368	2.518	1.37594
433_GFP011_MITORFP_TUBFARED12_Lng_LVCC_Processed001_ch01.tif	120	2.78	1.433	1.45283
433_GFP011_MITORFP_TUBFARED12_Lng_LVCC_Processed001_ch01.tif	113	1.807	1.274	0.810952
433_GFP011_MITORFP_TUBFARED12_Lng_LVCC_Processed001_ch01.tif	151	1.975	1.166	1.01058
433_GFP011_MITORFP_TUBFARED13_Lng_LVCC_Processed001_ch01.tif	88	2.745	2.364	1.07014
433_GFP011_MITORFP_TUBFARED13_Lng_LVCC_Processed001_ch01.tif	48	3.034	2.729	1.34619
433_GFP011_MITORFP_TUBFARED13_Lng_LVCC_Processed001_ch01.tif	93	2.888	2.086	1.22622
433_GFP011_MITORFP_TUBFARED13_Lng_LVCC_Processed001_ch01.tif	108	2.955	2.343	1.37339
433_GFP011_MITORFP_TUBFARED13_Lng_LVCC_Processed001_ch01.tif	112	2.454	1.214	1.30466
433_GFP011_MITORFP_TUBFARED13_Lng_LVCC_Processed001_ch01.tif	128	2.083	1.172	1.01897
433_GFP011_MITORFP_TUBFARED13_Lng_LVCC_Processed001_ch01.tif	61	2.3	1.885	1.11487
433_GFP011_MITORFP_TUBFARED13_Lng_LVCC_Processed001_ch01.tif	135	2.05	1.178	1.00301
433_GFP011_MITORFP_TUBFARED13_Lng_LVCC_Processed001_ch01.tif	94	2.686	2.277	1.07579
433_GFP011_MITORFP_TUBFARED14_Lng_LVCC_Processed001_ch01.tif	228	2.058	1.11	0.894447
433_GFP011_MITORFP_TUBFARED14_Lng_LVCC_Processed001_ch01.tif	168	2.002	1.155	0.87302
433_GFP011_MITORFP_TUBFARED14_Lng_LVCC_Processed001_ch01.tif	107	2.378	1.196	1.19888
433_GFP011_MITORFP_TUBFARED14_Lng_LVCC_Processed001_ch01.tif	116	2.043	1.121	0.998754
433_GFP011_MITORFP_TUBFARED14_Lng_LVCC_Processed001_ch01.tif	149	1.905	1.107	0.851594
433_GFP011_MITORFP_TUBFARED14_Lng_LVCC_Processed001_ch01.tif	144	1.615	1.09	0.639814
433_GFP011_MITORFP_TUBFARED14_Lng_LVCC_Processed001_ch01.tif	110	2.312	1.155	1.18277
433_GFP011_MITORFP_TUBFARED14_Lng_LVCC_Processed001_ch01.tif	106	1.974	1.377	0.870677
433_GFP011_MITORFP_TUBFARED14_Lng_LVCC_Processed001_ch01.tif	159	1.888	1.101	0.84445
433_GFP011_MITORFP_TUBFARED14_Lng_LVCC_Processed001_ch01.tif	109	2.299	1.174	1.15434
433_GFP011_MITORFP_TUBFARED15_Lng_LVCC_Processed001_ch01.tif	207	2.359	1.43	0.935525
433_GFP011_MITORFP_TUBFARED15_Lng_LVCC_Processed001_ch01.tif	142	2.429	1.331	1.14824
433_GFP011_MITORFP_TUBFARED15_Lng_LVCC_Processed001_ch01.tif	61	3.347	2.066	1.33529
433_GFP011_MITORFP_TUBFARED15_Lng_LVCC_Processed001_ch01.tif	75	2.384	1.507	1.09924
433_GFP011_MITORFP_TUBFARED15_Lng_LVCC_Processed001_ch01.tif	112	2.013	1.259	1.10314
433_GFP011_MITORFP_TUBFARED15_Lng_LVCC_Processed001_ch01.tif	184	1.993	1.19	0.847711
433_GFP011_MITORFP_TUBFARED15_Lng_LVCC_Processed001_ch01.tif	167	2.117	1.144	1.01255
433_GFP011_MITORFP_TUBFARED15_Lng_LVCC_Processed001_ch01.tif	85	2.284	1.318	1.12628
433_GFP011_MITORFP_TUBFARED15_Lng_LVCC_Processed001_ch01.tif	190	2.435	1.432	0.979645
433_GFP011_MITORFP_TUBFARED16_Lng_LVCC_Processed001_ch01.tif	223	2.377	1.323	1.09322
433_GFP011_MITORFP_TUBFARED16_Lng_LVCC_Processed001_ch01.tif	147	1.936	1.027	0.879066
433_GFP011_MITORFP_TUBFARED16_Lng_LVCC_Processed001_ch01.tif	223	1.712	1.108	0.782296
433_GFP011_MITORFP_TUBFARED16_Lng_LVCC_Processed001_ch01.tif	136	2.036	1.235	1.00443
433_GFP011_MITORFP_TUBFARED16_Lng_LVCC_Processed001_ch01.tif	108	2.242	1.12	1.0596
433_GFP011_MITORFP_TUBFARED16_Lng_LVCC_Processed001_ch01.tif	182	1.8	1.088	0.786156
433_GFP011_MITORFP_TUBFARED16_Lng_LVCC_Processed001_ch01.tif	98	2.515	1.327	1.14852
433_GFP011_MITORFP_TUBFARED16_Lng_LVCC_Processed001_ch01.tif	154	2.346	1.396	1.08749
433_GFP011_MITORFP_TUBFARED16_Lng_LVCC_Processed001_ch01.tif	121	2.121	1.091	0.971348
433_GFP011_MITORFP_TUBFARED16_Lng_LVCC_Processed001_ch01.tif	82	1.694	1.085	0.748241
433_GFP011_MITORFP_TUBFARED16_Lng_LVCC_Processed001_ch01.tif	87	1.756	1.138	0.700755
433_GFP011_MITORFP_TUBFARED16_Lng_LVCC_Processed001_ch01.tif	145	1.889	1.028	0.845751

## Sheet: 20220808_OVCA433_basal
Image Name	Count	Mean Form Factor	Branches/mito	Mean Branch Length
O433GFP_Basal_1_Lng_LVCC_Processed001_ch01.tif	214	1.818	1.112	0.883845
O433GFP_Basal_1_Lng_LVCC_Processed001_ch01.tif	103	2.594	1.262	1.53373
O433GFP_Basal_1_Lng_LVCC_Processed001_ch01.tif	153	2.218	1.431	1.17001
O433GFP_Basal_2_Lng_LVCC_Processed001_ch01.tif	119	3.23	1.832	1.41586
O433GFP_Basal_2_Lng_LVCC_Processed001_ch01.tif	281	2.419	1.157	1.34268
O433GFP_Basal_2_Lng_LVCC_Processed001_ch01.tif	229	1.925	1.1	0.91987
O433GFP_Basal_3_Lng_LVCC_Processed001_ch01.tif	298	2.397	1.245	1.04865
O433GFP_Basal_3_Lng_LVCC_Processed001_ch01.tif	240	2.123	1.075	0.975217
O433GFP_Basal_3_Lng_LVCC_Processed001_ch01.tif	189	2.218	1.148	0.98762
O433GFP_Basal_3_Lng_LVCC_Processed001_ch01.tif	218	1.747	1.028	0.646972
O433GFP_Basal_4_Lng_LVCC_Processed001_ch01.tif	241	2.214	1.149	1.02466
O433GFP_Basal_4_Lng_LVCC_Processed001_ch01.tif	266	2.535	1.252	1.19401
O433GFP_Basal_4_Lng_LVCC_Processed001_ch01.tif	194	2.542	1.299	1.26095
O433GFP_Basal_4_Lng_LVCC_Processed001_ch01.tif	241	2.138	1.058	0.98341
O433GFP_Basal_4_Lng_LVCC_Processed001_ch01.tif	146	2.345	1.096	1.20364
O433GFP_Basal_4_Lng_LVCC_Processed001_ch01.tif	169	2.064	1.172	0.950116
O433GFP_Basal_5_Lng_LVCC_Processed001_ch01.tif	171	3.344	1.819	1.40024
O433GFP_Basal_5_Lng_LVCC_Processed001_ch01.tif	78	2.646	1.09	1.38413
O433GFP_Basal_5_Lng_LVCC_Processed001_ch01.tif	184	2.025	1.033	0.859953
O433GFP_Basal_6_Lng_LVCC_Processed001_ch01.tif	211	1.943	1.118	0.908326
O433GFP_Basal_6_Lng_LVCC_Processed001_ch01.tif	95	2.283	1.284	1.12004
O433GFP_Basal_6_Lng_LVCC_Processed001_ch01.tif	145	1.689	1.055	0.720645
O433GFP_Basal_6_Lng_LVCC_Processed001_ch01.tif	273	1.679	1.029	0.664944
O433GFP_Basal_6_Lng_LVCC_Processed001_ch01.tif	209	1.969	1.115	0.844664
O433GFP_Basal_7_Lng_LVCC_Processed001_ch01.tif	402	2.388	1.236	1.10423
O433GFP_Basal_7_Lng_LVCC_Processed001_ch01.tif	149	2.08	1.04	1.05047
O433GFP_Basal_7_Lng_LVCC_Processed001_ch01.tif	163	2.278	1.11	1.06801
O433GFP_Basal_7_Lng_LVCC_Processed001_ch01.tif	136	2.467	1.368	1.17045
O433GFP_Basal_8_Lng_LVCC_Processed001_ch01.tif	346	1.87	1.107	0.825744
O433GFP_Basal_8_Lng_LVCC_Processed001_ch01.tif	206	1.95	1.194	0.908501
O433GFP_Basal_8_Lng_LVCC_Processed001_ch01.tif	184	2.038	1.103	0.921546
O433GFP_Basal_9_Lng_LVCC_Processed001_ch01.tif	79	2.457	1.203	1.2965
O433GFP_Basal_9_Lng_LVCC_Processed001_ch01.tif	117	2.076	1.051	1.05851
O433GFP_Basal_10_Lng_LVCC_Processed001_ch01.tif	236	2.588	1.39	1.19896
O433GFP_Basal_10_Lng_LVCC_Processed001_ch01.tif	157	2.508	1.21	1.24577
O433GFP_Basal_10_Lng_LVCC_Processed001_ch01.tif	222	2.948	1.45	1.44778
O433GFP_Basal_10_Lng_LVCC_Processed001_ch01.tif	146	2.444	1.137	1.26033
O433GFP_Basal_10_Lng_LVCC_Processed001_ch01.tif	196	2.173	1.204	0.992322
O433GFP_Basal_10_Lng_LVCC_Processed001_ch01.tif	201	2.139	1.134	0.948981
O433GFP_Basal_10_Lng_LVCC_Processed001_ch01.tif	169	2.364	1.219	1.06971
O433GFP_Basal_11_Lng_LVCC_Processed001_ch01.tif	208	2.673	1.308	1.47641
O433GFP_Basal_11_Lng_LVCC_Processed001_ch01.tif	227	2.6	1.352	1.22017
O433GFP_Basal_11_Lng_LVCC_Processed001_ch01.tif	223	2.874	1.274	1.35813
O433GFP_Basal_11_Lng_LVCC_Processed001_ch01.tif	195	2.322	1.185	1.08123
O433GFP_Basal_12_Lng_LVCC_Processed001_ch01.tif	374	2.326	1.123	1.13899
O433GFP_Basal_12_Lng_LVCC_Processed001_ch01.tif	118	2.983	1.568	1.41607
O433GFP_Basal_12_Lng_LVCC_Processed001_ch01.tif	238	1.716	1.055	0.736537
O433GFP_Basal_12_Lng_LVCC_Processed001_ch01.tif	151	3.28	1.623	1.55785
O433GFP_Basal_12_Lng_LVCC_Processed001_ch01.tif	161	2.082	1.224	0.926494
O433GFP_Basal_13_Lng_LVCC_Processed001_ch01.tif	252	1.605	1.024	0.535088
O433GFP_Basal_14_Lng_LVCC_Processed001_ch01.tif	149	2.085	1.054	1.23023
O433GFP_Basal_14_Lng_LVCC_Processed001_ch01.tif	249	1.829	1.04	0.823583
O433GFP_Basal_15_Lng_LVCC_Processed001_ch01.tif	215	2.811	1.447	1.31556
O433GFP_Basal_15_Lng_LVCC_Processed001_ch01.tif	159	2.208	1.113	1.09143
O433GFP_Basal_16_Lng_LVCC_Processed001_ch01.tif	136	2.914	1.456	1.48628
O433GFP_Basal_16_Lng_LVCC_Processed001_ch01.tif	216	2.295	1.093	1.18717
O433GFP_Basal_16_Lng_LVCC_Processed001_ch01.tif	208	1.938	1.115	0.855953
O433GFP_Basal_16_Lng_LVCC_Processed001_ch01.tif	135	2.696	1.422	1.36348
O433GFP_Basal_17_Lng_LVCC_Processed001_ch01.tif	187	3.049	1.283	1.57853
O433GFP_Basal_17_Lng_LVCC_Processed001_ch01.tif	274	2.441	1.186	1.28846
O433GFP_Basal_17_Lng_LVCC_Processed001_ch01.tif	198	3.019	1.525	1.43611
O433GFP_Basal_17_Lng_LVCC_Processed001_ch01.tif	228	1.926	1.053	0.819029
O433GFP_Basal_17_Lng_LVCC_Processed001_ch01.tif	143	2.437	1.224	1.21988
O433GFP_Basal_19_Lng_LVCC_Processed001_ch01.tif	302	2.485	1.344	1.20461
O433GFP_Basal_19_Lng_LVCC_Processed001_ch01.tif	107	2.124	1.318	1.10417
O433GFP_Basal_20_Lng_LVCC_Processed001_ch01.tif	354	2.264	1.04	1.13939
O433GFP_Basal_20_Lng_LVCC_Processed001_ch01.tif	255	2.474	1.173	1.29795
O433GFP_Basal_20_Lng_LVCC_Processed001_ch01.tif	121	1.884	1.074	0.857002
O433GFP_Basal_21_Lng_LVCC_Processed001_ch01.tif	170	2.686	1.341	1.35955
O433GFP_Basal_21_Lng_LVCC_Processed001_ch01.tif	91	1.928	1.099	0.92589
O433GFP_Basal_21_Lng_LVCC_Processed001_ch01.tif	167	1.913	1.234	1.00254
O433GFP_Basal_21_Lng_LVCC_Processed001_ch01.tif	270	2.062	1.052	0.976723
O433GFP_Basal_22_Lng_LVCC_Processed001_ch01.tif	259	2.346	1.363	1.03261
O433GFP_Basal_22_Lng_LVCC_Processed001_ch01.tif	459	2.073	1.118	0.938013
O433GFP_Basal_22_Lng_LVCC_Processed001_ch01.tif	202	1.902	1.094	0.808321
O433GFP_Basal_23_Lng_LVCC_Processed001_ch01.tif	378	1.928	1.095	0.912588
O433GFP_Basal_24_Lng_LVCC_Processed001_ch01.tif	243	2.314	1.16	1.22378
O433GFP_Basal_25_Lng_LVCC_Processed001_ch01.tif	260	2.466	1.515	1.09838
O433GFP_Basal_25_Lng_LVCC_Processed001_ch01.tif	215	2.287	1.223	1.03296
O433GFP_Basal_27_Lng_LVCC_Processed001_ch01.tif	174	3.454	1.149	2.19688
O433GFP_Basal_27_Lng_LVCC_Processed001_ch01.tif	250	2.333	1.228	1.09989
O433GFP_Basal_27_Lng_LVCC_Processed001_ch01.tif	234	2.117	1.145	0.926297
				0
O433Drp1Fl001_Basal_1_Lng_LVCC_Processed001_ch01.tif	192	2.488	1.203	1.22351
O433Drp1Fl001_Basal_1_Lng_LVCC_Processed001_ch01.tif	192	3.111	1.339	1.62138
O433Drp1Fl001_Basal_1_Lng_LVCC_Processed001_ch01.tif	173	3.882	1.838	1.70246
O433Drp1Fl001_Basal_1_Lng_LVCC_Processed001_ch01.tif	96	2.285	1.167	1.07159
O433Drp1Fl001_Basal_2_Lng_LVCC_Processed001_ch01.tif	164	2.651	1.762	1.3672
O433Drp1Fl001_Basal_2_Lng_LVCC_Processed001_ch01.tif	179	3.011	1.346	1.44232
O433Drp1Fl001_Basal_2_Lng_LVCC_Processed001_ch01.tif	355	1.81	1.034	0.805323
O433Drp1Fl001_Basal_3_Lng_LVCC_Processed001_ch01.tif	323	2.324	1.223	1.02195
O433Drp1Fl001_Basal_3_Lng_LVCC_Processed001_ch01.tif	242	2.909	1.413	1.40622
O433Drp1Fl001_Basal_3_Lng_LVCC_Processed001_ch01.tif	246	2.214	1.15	1.10958
O433Drp1Fl001_Basal_4_Lng_LVCC_Processed001_ch01.tif	177	3.299	2.458	1.40844
O433Drp1Fl001_Basal_4_Lng_LVCC_Processed001_ch01.tif	189	2.471	1.741	1.08083
O433Drp1Fl001_Basal_4_Lng_LVCC_Processed001_ch01.tif	146	2.604	1.452	1.33665
O433Drp1Fl001_Basal_4_Lng_LVCC_Processed001_ch01.tif	93	3.028	1.624	1.53541
O433Drp1Fl001_Basal_4_Lng_LVCC_Processed001_ch01.tif	177	2.277	1.203	1.08967
O433Drp1Fl001_Basal_5_Lng_LVCC_Processed001_ch01.tif	196	2.709	1.184	1.35758
O433Drp1Fl001_Basal_5_Lng_LVCC_Processed001_ch01.tif	235	2.723	1.519	1.28389
O433Drp1Fl001_Basal_5_Lng_LVCC_Processed001_ch01.tif	135	2.359	1.311	1.08832
O433Drp1Fl001_Basal_5_Lng_LVCC_Processed001_ch01.tif	394	1.928	1.066	0.776289
O433Drp1Fl001_Basal_6_Lng_LVCC_Processed001_ch01.tif	144	3.398	1.549	1.65228
O433Drp1Fl001_Basal_6_Lng_LVCC_Processed001_ch01.tif	112	4.157	2.991	1.43228
O433Drp1Fl001_Basal_6_Lng_LVCC_Processed001_ch01.tif	153	2.659	1.739	1.12882
O433Drp1Fl001_Basal_7_Lng_LVCC_Processed001_ch01.tif	366	2.278	1.063	1.24346
O433Drp1Fl001_Basal_7_Lng_LVCC_Processed001_ch01.tif	276	2.113	1.217	1.0701
O433Drp1Fl001_Basal_8_Lng_LVCC_Processed001_ch01.tif	84	5.103	5.393	1.48041
O433Drp1Fl001_Basal_8_Lng_LVCC_Processed001_ch01.tif	198	3.027	2.389	1.22137
O433Drp1Fl001_Basal_8_Lng_LVCC_Processed001_ch01.tif	102	3.667	2.794	1.51926
O433Drp1Fl001_Basal_8_Lng_LVCC_Processed001_ch01.tif	348	2.21	1.437	1.05778
O433Drp1Fl001_Basal_8_Lng_LVCC_Processed001_ch01.tif	134	3.578	2.91	1.19568
O433Drp1Fl001_Basal_9_Lng_LVCC_Processed001_ch01.tif	107	3.34	1.589	1.51015
O433Drp1Fl001_Basal_9_Lng_LVCC_Processed001_ch01.tif	129	2.372	1.341	0.989941
O433Drp1Fl001_Basal_9_Lng_LVCC_Processed001_ch01.tif	180	3.045	1.617	1.36735
O433Drp1Fl001_Basal_9_Lng_LVCC_Processed001_ch01.tif	134	2.675	1.328	1.25378
O433Drp1Fl001_Basal_10_Lng_LVCC_Processed001_ch01.tif	184	3.952	1.761	1.75329
O433Drp1Fl001_Basal_10_Lng_LVCC_Processed001_ch01.tif	87	4.832	3.54	1.56761
O433Drp1Fl001_Basal_10_Lng_LVCC_Processed001_ch01.tif	71	3.378	3.549	1.27439
O433Drp1Fl001_Basal_10_Lng_LVCC_Processed001_ch01.tif	270	2.624	1.548	1.1849
O433Drp1Fl001_Basal_10_Lng_LVCC_Processed001_ch01.tif	149	3.359	1.799	1.34089
O433Drp1Fl001_Basal_11_Lng_LVCC_Processed001_ch01.tif	212	2.541	1.212	1.17875
O433Drp1Fl001_Basal_11_Lng_LVCC_Processed001_ch01.tif	118	3.394	1.542	1.65187
O433Drp1Fl001_Basal_11_Lng_LVCC_Processed001_ch01.tif	71	5.249	4.211	1.53189
O433Drp1Fl001_Basal_11_Lng_LVCC_Processed001_ch01.tif	62	2.914	1.452	1.40975
O433Drp1Fl001_Basal_11_Lng_LVCC_Processed001_ch01.tif	143	2.194	1.168	1.01663
				0
O433Drp1FL011_Basal_1_Lng_LVCC_Processed001_ch01.tif	129	2.372	1.798	1.11125
O433Drp1FL011_Basal_1_Lng_LVCC_Processed001_ch01.tif	205	2.164	1.122	0.993068
O433Drp1FL011_Basal_1_Lng_LVCC_Processed001_ch01.tif	151	2.042	1.232	0.938247
O433Drp1FL011_Basal_1_Lng_LVCC_Processed001_ch01.tif	93	3.898	3.151	1.37886
O433Drp1FL011_Basal_2_Lng_LVCC_Processed001_ch01.tif	607	1.729	1.051	0.610308
O433Drp1FL011_Basal_2_Lng_LVCC_Processed001_ch01.tif	224	3.046	1.455	1.46653
O433Drp1FL011_Basal_2_Lng_LVCC_Processed001_ch01.tif	171	2.367	1.257	1.25551
O433Drp1FL011_Basal_3_Lng_LVCC_Processed001_ch01.tif	234	1.731	1.081	0.616517
O433Drp1FL011_Basal_3_Lng_LVCC_Processed001_ch01.tif	170	2.482	1.212	1.14972
O433Drp1FL011_Basal_3_Lng_LVCC_Processed001_ch01.tif	81	2.626	1.654	1.09974
O433Drp1FL011_Basal_4_Lng_LVCC_Processed001_ch01.tif	273	2.109	1.095	0.997792
O433Drp1FL011_Basal_4_Lng_LVCC_Processed001_ch01.tif	167	1.933	1.126	0.92774
O433Drp1FL011_Basal_4_Lng_LVCC_Processed001_ch01.tif	102	3.235	1.873	1.38815
O433Drp1FL011_Basal_4_Lng_LVCC_Processed001_ch01.tif	212	2.483	1.108	1.26569
O433Drp1FL011_Basal_5_Lng_LVCC_Processed001_ch01.tif	265	2.147	1.309	0.923863
O433Drp1FL011_Basal_5_Lng_LVCC_Processed001_ch01.tif	205	1.984	1.117	0.821087
O433Drp1FL011_Basal_5_Lng_LVCC_Processed001_ch01.tif	163	2.733	1.399	1.33673
O433Drp1FL011_Basal_5_Lng_LVCC_Processed001_ch01.tif	203	1.881	1.03	0.762359
O433Drp1FL011_Basal_6_Lng_LVCC_Processed001_ch01.tif	204	3.289	1.99	1.36679
O433Drp1FL011_Basal_6_Lng_LVCC_Processed001_ch01.tif	250	2.132	1.148	1.01328
O433Drp1FL011_Basal_6_Lng_LVCC_Processed001_ch01.tif	389	1.905	1.075	0.792851
O433Drp1FL011_Basal_6_Lng_LVCC_Processed001_ch01.tif	132	1.776	1.129	0.736974
O433Drp1FL011_Basal_6_Lng_LVCC_Processed001_ch01.tif	207	2.039	1.155	0.815567
O433Drp1FL011_Basal_7_Lng_LVCC_Processed001_ch01.tif	254	2.751	1.374	1.28723
O433Drp1FL011_Basal_7_Lng_LVCC_Processed001_ch01.tif	374	2.538	1.083	1.19288
O433Drp1FL011_Basal_7_Lng_LVCC_Processed001_ch01.tif	309	2.122	1.074	0.924328
O433Drp1FL011_Basal_7_Lng_LVCC_Processed001_ch01.tif	255	1.825	1.106	0.786617
O433Drp1FL011_Basal_8_Lng_LVCC_Processed001_ch01.tif	151	2.544	1.185	1.23807
O433Drp1FL011_Basal_8_Lng_LVCC_Processed001_ch01.tif	359	2.113	1.12	1.02423
O433Drp1FL011_Basal_8_Lng_LVCC_Processed001_ch01.tif	120	2.405	1.35	1.23464
O433Drp1FL011_Basal_9_Lng_LVCC_Processed001_ch01.tif	104	1.988	1.202	1.0598
O433Drp1FL011_Basal_9_Lng_LVCC_Processed001_ch01.tif	514	1.547	1.027	0.576263
O433Drp1FL011_Basal_9_Lng_LVCC_Processed001_ch01.tif	189	1.875	1.122	0.79496
O433Drp1FL011_Basal_9_Lng_LVCC_Processed001_ch01.tif	84	2.054	1.095	0.98147
O433Drp1FL011_Basal_10_Lng_LVCC_Processed001_ch01.tif	188	2.229	1.229	1.05847
O433Drp1FL011_Basal_10_Lng_LVCC_Processed001_ch01.tif	267	1.807	1.045	0.763877
O433Drp1FL011_Basal_10_Lng_LVCC_Processed001_ch01.tif	162	2.083	1.154	0.909392
O433Drp1FL011_Basal_10_Lng_LVCC_Processed001_ch01.tif	247	3.007	1.32	1.36963
O433Drp1FL011_Basal_10_Lng_LVCC_Processed001_ch01.tif	143	2.043	1.245	0.98554
O433Drp1FL011_Basal_11_Lng_LVCC_Processed001_ch01.tif	474	1.816	1.072	0.754075
O433Drp1FL011_Basal_11_Lng_LVCC_Processed001_ch01.tif	134	2.96	1.799	1.36969
O433Drp1FL011_Basal_11_Lng_LVCC_Processed001_ch01.tif	243	2.029	1.107	0.871466
O433Drp1FL011_Basal_11_Lng_LVCC_Processed001_ch01.tif	182	1.902	1.077	0.868805
O433Drp1FL011_Basal_11_Lng_LVCC_Processed001_ch01.tif	274	1.629	1.044	0.548026
O433Drp1FL011_Basal_12_Lng_LVCC_Processed001_ch01.tif	299	2.208	1.124	1.08225
O433Drp1FL011_Basal_12_Lng_LVCC_Processed001_ch01.tif	227	2.181	1.229	0.987496
O433Drp1FL011_Basal_12_Lng_LVCC_Processed001_ch01.tif	362	1.877	1.105	0.827016
O433Drp1FL011_Basal_13_Lng_LVCC_Processed001_ch01.tif	192	2.911	2.198	1.32139
O433Drp1FL011_Basal_13_Lng_LVCC_Processed001_ch01.tif	275	2.049	1.222	1.02418
O433Drp1FL011_Basal_13_Lng_LVCC_Processed001_ch01.tif	343	1.824	1.064	0.781006
O433Drp1FL011_Basal_13_Lng_LVCC_Processed001_ch01.tif	145	2.34	1.097	1.08259
O433Drp1FL011_Basal_13_Lng_LVCC_Processed001_ch01.tif	429	1.554	1.042	0.562095
O433Drp1FL011_Basal_14_Lng_LVCC_Processed001_ch01.tif	138	2.399	1.261	1.14855
O433Drp1FL011_Basal_14_Lng_LVCC_Processed001_ch01.tif	187	2.107	1.182	0.937072
O433Drp1FL011_Basal_14_Lng_LVCC_Processed001_ch01.tif	184	1.626	1.027	0.618672
O433Drp1FL011_Basal_14_Lng_LVCC_Processed001_ch01.tif	222	2.237	1.09	1.11529
O433Drp1FL011_Basal_14_Lng_LVCC_Processed001_ch01.tif	232	2.293	1.091	1.1485
O433Drp1FL011_Basal_14_Lng_LVCC_Processed001_ch01.tif	178	1.679	1.045	0.624301
O433Drp1FL011_Basal_16_Lng_LVCC_Processed001_ch01.tif	254	2.143	1.264	1.04593
O433Drp1FL011_Basal_16_Lng_LVCC_Processed001_ch01.tif	148	1.814	1.149	0.837032
O433Drp1FL011_Basal_16_Lng_LVCC_Processed001_ch01.tif	131	2.124	1.336	1.0508
O433Drp1FL011_Basal_16_Lng_LVCC_Processed001_ch01.tif	196	2.35	1.413	1.30429
O433Drp1FL011_Basal_16_Lng_LVCC_Processed001_ch01.tif	232	1.709	1.078	0.679124
O433Drp1FL011_Basal_16_Lng_LVCC_Processed001_ch01.tif	71	1.97	1.183	0.960158
O433Drp1FL011_Basal_17_Lng_LVCC_Processed001_ch01.tif	502	1.826	1.078	0.700434
O433Drp1FL011_Basal_17_Lng_LVCC_Processed001_ch01.tif	216	2.593	1.444	1.08191
O433Drp1FL011_Basal_17_Lng_LVCC_Processed001_ch01.tif	233	3.148	1.309	1.46683
O433Drp1FL011_Basal_17_Lng_LVCC_Processed001_ch01.tif	165	2.077	1.218	0.905907
O433Drp1FL011_Basal_18_Lng_LVCC_Processed001_ch01.tif	276	2.834	1.424	1.33578
O433Drp1FL011_Basal_18_Lng_LVCC_Processed001_ch01.tif	150	2.856	1.573	1.3121
O433Drp1FL011_Basal_18_Lng_LVCC_Processed001_ch01.tif	171	1.998	1.047	0.984176
O433Drp1FL011_Basal_19_Lng_LVCC_Processed001_ch01.tif	319	2.039	1.078	0.904315
O433Drp1FL011_Basal_19_Lng_LVCC_Processed001_ch01.tif	393	1.568	1.069	0.545282
O433Drp1FL011_Basal_19_Lng_LVCC_Processed001_ch01.tif	255	1.863	1.024	0.742059
O433Drp1FL011_Basal_19_Lng_LVCC_Processed001_ch01.tif	141	2.217	1.142	0.982616
O433Drp1FL011_Basal_20_Lng_LVCC_Processed001_ch01.tif	362	2.489	1.552	1.2892
O433Drp1FL011_Basal_20_Lng_LVCC_Processed001_ch01.tif	532	1.896	1.068	0.792493
O433Drp1FL011_Basal_21_Lng_LVCC_Processed001_ch01.tif	165	2.796	1.448	1.39919
O433Drp1FL011_Basal_21_Lng_LVCC_Processed001_ch01.tif	318	2.042	1.138	0.885175
O433Drp1FL011_Basal_21_Lng_LVCC_Processed001_ch01.tif	166	2.266	1.151	1.12903
O433Drp1FL011_Basal_21_Lng_LVCC_Processed001_ch01.tif	109	2.278	1.147	1.30396
O433Drp1FL011_Basal_22_Lng_LVCC_Processed001_ch01.tif	292	1.908	1.055	0.755975
O433Drp1FL011_Basal_22_Lng_LVCC_Processed001_ch01.tif	210	2.032	1.171	0.922407
O433Drp1FL011_Basal_22_Lng_LVCC_Processed001_ch01.tif	243	2.663	1.329	1.26968
O433Drp1FL011_Basal_23_Lng_LVCC_Processed001_ch01.tif	432	2.004	1.164	0.970084
O433Drp1FL011_Basal_23_Lng_LVCC_Processed001_ch01.tif	192	1.862	1.078	0.843189

## Sheet: 20220803_OVCA433_basal
Image Name	Count	Mean Form Factor	Branches/mito	Mean Branch Length
433GFP_Basal_4_Lng_SVCC_Processed001_ch01.tif	137	2.315	1.088	1.09622
433GFP_Basal_4_Lng_SVCC_Processed001_ch01.tif	344	2.455	1.471	1.01777
433GFP_Basal_8_Lng_SVCC_Processed001_ch01.tif	216	2.409	1.31	1.16167
433GFP_Basal_8_Lng_SVCC_Processed001_ch01.tif	110	3.388	1.818	1.2873
433GFP_Basal_8_Lng_SVCC_Processed001_ch01.tif	277	1.764	1.054	0.672963
433GFP_Basal_8_Lng_SVCC_Processed001_ch01.tif	257	1.896	1.187	0.696584
433GFP_Basal_8_Lng_SVCC_Processed001_ch01.tif	196	2.272	1.179	1.00928
433GFP_Basal_8_Lng_SVCC_Processed001_ch01.tif	125	3.146	2.024	1.10168
433GFP_Basal_9_Lng_SVCC_Processed001_ch01.tif	302	3.595	1.609	1.48683
433GFP_Basal_9_Lng_SVCC_Processed001_ch01.tif	182	2.453	1.247	1.04457
433GFP_Basal_9_Lng_SVCC_Processed001_ch01.tif	265	1.919	1.121	0.699013
433GFP_Basal_13_Lng_SVCC_Processed001_ch01.tif	158	2.263	1.165	0.889083
433GFP_Basal_13_Lng_SVCC_Processed001_ch01.tif	331	1.875	1.048	0.703923
433GFP_Basal_13_Lng_SVCC_Processed001_ch01.tif	331	2.218	1.344	0.848796
433GFP_Basal_13_Lng_SVCC_Processed001_ch01.tif	130	3.444	1.938	1.21377
433GFP_Basal_13_Lng_SVCC_Processed001_ch01.tif	216	2.938	1.412	1.17961
433GFP_Basal_18_Lng_SVCC_Processed001_ch01.tif	188	2.577	1.303	1.056
433GFP_Basal_18_Lng_SVCC_Processed001_ch01.tif	181	2.698	1.359	1.18398
433GFP_Basal_18_Lng_SVCC_Processed001_ch01.tif	226	2.108	1.181	0.902432
433GFP_Basal_23_Lng_SVCC_Processed001_ch01.tif	233	2.921	1.674	1.17438
433GFP_Basal_23_Lng_SVCC_Processed001_ch01.tif	154	2.619	1.299	1.2362
433GFP_Basal_23_Lng_SVCC_Processed001_ch01.tif	224	2.663	1.531	1.10108
433GFP_Basal_23_Lng_SVCC_Processed001_ch01.tif	153	2.136	1.242	0.967379
433GFP_Basal_23_Lng_SVCC_Processed001_ch01.tif	193	2.413	1.301	1.04639
433GFP_Basal_24_000_Lng_SVCC_Processed001_ch01.tif	231	2.334	1.286	0.909876
433GFP_Basal_24_000_Lng_SVCC_Processed001_ch01.tif	335	1.825	1.134	0.648666
433GFP_Basal_24_000_Lng_SVCC_Processed001_ch01.tif	195	1.929	1.087	0.76917
433GFP_Basal_25_Lng_SVCC_Processed001_ch01.tif	130	2.613	1.562	1.01592
433GFP_Basal_25_Lng_SVCC_Processed001_ch01.tif	194	2.681	1.747	1.02387
433GFP_Basal_25_Lng_SVCC_Processed001_ch01.tif	240	2.053	1.225	0.828941
				0
433_FL001_Basal_17_Lng_SVCC_Processed001_ch01.tif	168	2.807	1.5	1.18982
433_FL001_Basal_17_Lng_SVCC_Processed001_ch01.tif	352	2.52	1.372	1.09306
433_FL001_Basal_17_Lng_SVCC_Processed001_ch01.tif	244	2.342	1.299	1.06136
433_FL001_Basal_17_Lng_SVCC_Processed001_ch01.tif	105	2.171	2.952	1.16536
433Drp1_FL001_Basal_7_Lng_SVCC_Processed001_ch01.tif	239	2.244	1.874	0.963348
433Drp1_FL001_Basal_7_Lng_SVCC_Processed001_ch01.tif	256	2.625	1.691	1.10019
433Drp1_FL001_Basal_7_Lng_SVCC_Processed001_ch01.tif	308	2.653	1.584	1.20933
433Drp1_FL001_Basal_11_Lng_SVCC_Processed001_ch01.tif	179	3.058	1.972	1.31941
433Drp1_FL001_Basal_11_Lng_SVCC_Processed001_ch01.tif	195	2.874	1.446	1.27067
433Drp1_FL001_Basal_11_Lng_SVCC_Processed001_ch01.tif	199	3.473	1.543	1.59751
433Drp1_FL001_Basal_11_Lng_SVCC_Processed001_ch01.tif	197	2.795	1.406	1.26652
433Drp1_FL001_Basal_11_Lng_SVCC_Processed001_ch01.tif	242	2.696	1.38	1.23136
433Drp1_FL001_Basal_11_Lng_SVCC_Processed001_ch01.tif	186	2.422	1.457	1.02586
433Drp1_FL001_Basal_11_Lng_SVCC_Processed001_ch01.tif	161	3.06	1.776	1.33899
433Drp1_FL001_Basal_18_0_Lng_SVCC_Processed001_ch01.tif	291	2.472	1.326	1.08634
433Drp1_FL001_Basal_18_0_Lng_SVCC_Processed001_ch01.tif	191	2.285	1.398	0.976299
433Drp1_FL001_Basal_18_0_Lng_SVCC_Processed001_ch01.tif	425	1.84	1.167	0.747691
433Drp1_FL001_Basal_20_Lng_SVCC_Processed001_ch01.tif	210	2.933	1.5	1.25252
433Drp1_FL001_Basal_20_Lng_SVCC_Processed001_ch01.tif	321	2.84	1.542	1.15888
433Drp1_FL001_Basal_20_Lng_SVCC_Processed001_ch01.tif	206	2.498	2.563	0.913162
433Drp1_FL001_Basal_20_Lng_SVCC_Processed001_ch01.tif	250	2.77	1.412	1.11423
433Drp1_FL001_Basal_20_Lng_SVCC_Processed001_ch01.tif	222	2.718	1.356	1.1619
433Drp1_FL001_Basal_21_Lng_SVCC_Processed001_ch01.tif	236	2.709	1.839	1.02557
433Drp1_FL001_Basal_21_Lng_SVCC_Processed001_ch01.tif	232	3.372	1.578	1.46076
433Drp1_FL001_Basal_21_Lng_SVCC_Processed001_ch01.tif	147	3.176	2.442	1.19572
433Drp1_FL001_Basal_21_Lng_SVCC_Processed001_ch01.tif	188	2.832	1.404	1.29123
433Drp1_FL001_Basal_23_Lng_SVCC_Processed001_ch01.tif	379	2.075	1.132	0.8838
433Drp1_FL001_Basal_23_Lng_SVCC_Processed001_ch01.tif	207	2.679	1.531	1.11628
433Drp1_FL001_Basal_23_Lng_SVCC_Processed001_ch01.tif	356	2.565	1.205	1.14886
433Drp1_FL001_Basal_24_Lng_SVCC_Processed001_ch01.tif	353	2.719	1.467	1.11358
433Drp1_FL001_Basal_24_Lng_SVCC_Processed001_ch01.tif	215	2.934	1.553	1.27583
433Drp1_FL001_Basal_24_Lng_SVCC_Processed001_ch01.tif	182	3.32	1.489	1.51094
433Drp1_FL001_Basal_25_Lng_SVCC_Processed001_ch01.tif	262	2.302	1.256	1.02695
433Drp1_FL001_Basal_25_Lng_SVCC_Processed001_ch01.tif	146	2.43	1.959	1.11503
433Drp1_FL001_Basal_28_Lng_SVCC_Processed001_000_ch01.tif	119	4.48	2.303	1.51892
433Drp1_FL001_Basal_28_Lng_SVCC_Processed001_000_ch01.tif	305	2.445	1.531	1.01592
433Drp1_FL001_Basal_28_Lng_SVCC_Processed001_000_ch01.tif	157	2.944	1.656	1.23559
433Drp1_FL001_Basal_28_Lng_SVCC_Processed001_000_ch01.tif	256	2.311	1.25	0.966856
433Drp1_FL001_Basal_29_Lng_SVCC_Processed001_ch01.tif	222	3.338	1.824	1.21877
433Drp1_FL001_Basal_29_Lng_SVCC_Processed001_ch01.tif	194	2.81	1.582	1.09222
433Drp1_FL001_Basal_29_Lng_SVCC_Processed001_ch01.tif	312	2.298	1.304	0.891418
433Drp1_FL001_Basal_30_Lng_SVCC_Processed001_ch01.tif	217	2.33	1.24	1.00727
433Drp1_FL001_Basal_30_Lng_SVCC_Processed001_ch01.tif	254	2.487	1.26	1.21992
433Drp1_FL001_Basal_30_Lng_SVCC_Processed001_ch01.tif	166	3.42	2.114	1.26413
433Drp1_FL001_Basal_30_Lng_SVCC_Processed001_ch01.tif	301	2.455	1.502	1.04519
433Drp1_FL001_Basal_33_Lng_SVCC_Processed001_ch01.tif	345	2.125	1.267	0.915717
433Drp1_FL001_Basal_33_Lng_SVCC_Processed001_ch01.tif	284	2.272	1.254	0.952913
433Drp1_FL001_Basal_35__Lng_SVCC_Processed001_ch01.tif	256	2.948	1.633	1.37349
433Drp1_FL001_Basal_35__Lng_SVCC_Processed001_ch01.tif	257	2.494	1.245	1.18536
433Drp1_FL001_Basal_35__Lng_SVCC_Processed001_ch01.tif	302	2.748	1.533	1.311
433Drp1_FL001Basal_31_Lng_SVCC_Processed001_ch01.tif	305	2.6	1.4	1.00185
433Drp1_FL001Basal_31_Lng_SVCC_Processed001_ch01.tif	201	2.5	1.657	0.941825
433Drp1_FL001Basal_31_Lng_SVCC_Processed001_ch01.tif	301	2.111	1.286	0.872979
433Drp1_FL001Basal_31_Lng_SVCC_Processed001_ch01.tif	195	3.024	1.303	1.29492
				0
433Drp1_FL011_Basal_2_Lng_SVCC_Processed001_ch01.tif	320	2.212	1.259	0.958485
433Drp1_FL011_Basal_2_Lng_SVCC_Processed001_ch01.tif	245	1.751	1.09	0.625653
433Drp1_FL011_Basal_2_Lng_SVCC_Processed001_ch01.tif	272	1.89	1.213	0.732919
433Drp1_FL011_Basal_3_Lng_SVCC_Processed001_ch01.tif	271	2.039	1.277	0.847493
433Drp1_FL011_Basal_3_Lng_SVCC_Processed001_ch01.tif	110	2.993	1.582	1.25452
433Drp1_FL011_Basal_3_Lng_SVCC_Processed001_ch01.tif	98	2.073	1.582	0.793726
433Drp1_FL011_Basal_12_Lng_SVCC_Processed001_ch01.tif	371	2.184	1.792	0.887728
433Drp1_FL011_Basal_12_Lng_SVCC_Processed001_ch01.tif	239	2.82	1.519	1.27178
433Drp1_FL011_Basal_12_Lng_SVCC_Processed001_ch01.tif	201	1.894	1.134	0.799276
433Drp1_FL011_Basal_12_Lng_SVCC_Processed001_ch01.tif	198	2.051	1.207	0.84582
433Drp1_FL011_Basal_15_Lng_SVCC_Processed001_ch01.tif	297	1.879	1.114	0.728958
433Drp1_FL011_Basal_15_Lng_SVCC_Processed001_ch01.tif	275	2.143	1.207	1.01281
433Drp1_FL011_Basal_15_Lng_SVCC_Processed001_ch01.tif	419	1.747	1.038	0.617847
433Drp1_FL011_Basal_17_Lng_SVCC_Processed001_ch01.tif	575	2.091	1.177	0.895575
433Drp1_FL011_Basal_18_Lng_SVCC_Processed001_ch01.tif	483	1.715	1.095	0.648782
433Drp1_FL011_Basal_18_Lng_SVCC_Processed001_ch01.tif	209	2.811	1.397	1.1706
433Drp1_FL011_Basal_22_Lng_SVCC_Processed001_ch01.tif	347	2.051	1.233	0.788424
433Drp1_FL011_Basal_22_Lng_SVCC_Processed001_ch01.tif	246	2.992	1.78	1.103
433Drp1_FL011_Basal_22_Lng_SVCC_Processed001_ch01.tif	248	2.008	1.137	0.926275
433Drp1_FL011_Basal_22_Lng_SVCC_Processed001_ch01.tif	310	2.725	1.439	1.15937
433Drp1_FL011_Basal_24_Lng_SVCC_Processed001_ch01.tif	340	2.68	1.197	1.29174
433Drp1_FL011_Basal_24_Lng_SVCC_Processed001_ch01.tif	179	1.932	1.112	0.827324
433Drp1_FL011_Basal_24_Lng_SVCC_Processed001_ch01.tif	278	1.839	1.14	0.722794
433Drp1_FL011_Basal_25_Lng_SVCC_Processed001_ch01.tif	215	2.138	1.265	1.00116
433Drp1_FL011_Basal_25_Lng_SVCC_Processed001_ch01.tif	248	2.189	1.5	1.04107
433Drp1_FL011_Basal_25_Lng_SVCC_Processed001_ch01.tif	357	1.615	1.098	0.60474
433Drp1_FL011_Basal_25_Lng_SVCC_Processed001_ch01.tif	136	1.81	1.257	0.738647
433Drp1_FL011_Basal_26_Lng_SVCC_Processed001_ch01.tif	631	1.764	1.149	0.671331
433Drp1_FL011_Basal_26_Lng_SVCC_Processed001_ch01.tif	289	2.318	1.329	0.937952
433Drp1_FL011_Basal_26_Lng_SVCC_Processed001_ch01.tif	418	2.098	1.172	0.827901
433Drp1_FL011_Basal_26_Lng_SVCC_Processed001_ch01.tif	252	2.204	1.286	0.936071
433Drp1_FL011_Basal_27_Lng_SVCC_Processed001_ch01.tif	555	2.033	1.155	0.795546
433Drp1_FL011_Basal_27_Lng_SVCC_Processed001_ch01.tif	355	1.686	1.132	0.63365
433Drp1_FL011_Basal_27_Lng_SVCC_Processed001_ch01.tif	128	2.269	1.289	0.972363
433Drp1_FL011_Basal_27_Lng_SVCC_Processed001_ch01.tif	257	2.374	1.346	0.981943
433Drp1_FL011_Basal_27_Lng_SVCC_Processed001_ch01.tif	334	1.628	1.051	0.546866
433Drp1_FL011_Basal_28_Lng_SVCC_Processed001_ch01.tif	352	2.11	1.276	0.95822
433Drp1_FL011_Basal_28_Lng_SVCC_Processed001_ch01.tif	154	2.012	1.227	0.817013

## Sheet: 20220531_OVCA433_basal
Image Name	Count	Mean Form Factor	Branches/mito	Mean Branch Length
433GFP_Basal_4_Lng_SVCC_Processed001_ch01.tif	336	2.612	1.384	1.12228
GFP_1_Lng_LVCC_SubVolume001_Processed001_ch01.tif	174	1.87	1.241	0.877773
GFP_1_Lng_LVCC_SubVolume001_Processed001_ch01.tif	151	2.393	1.603	1.06844
GFP_1_Lng_LVCC_SubVolume001_Processed001_ch01.tif	191	1.676	1.058	0.663727
GFP_4_Lng_LVCC_SubVolume001_Processed001_ch01.tif	312	2.069	1.385	0.92686
GFP_4_Lng_LVCC_SubVolume001_Processed001_ch01.tif	181	2.573	1.956	0.978986
GFP_4_Lng_LVCC_SubVolume001_Processed001_ch01.tif	392	2.098	1.191	0.874368
GFP_4_Lng_LVCC_SubVolume001_Processed001_ch01.tif	128	2.878	1.695	1.35614
GFP_4_Lng_LVCC_SubVolume001_Processed001_ch01.tif	89	2.645	1.685	1.21552
GFP_4_Lng_LVCC_SubVolume001_Processed001_ch01.tif	205	2.35	1.961	0.898902
GFP_9_000_Lng_LVCC_SubVolume001_Processed001_ch01.tif	130	2.459	1.608	1.12974
GFP_9_000_Lng_LVCC_SubVolume001_Processed001_ch01.tif	198	1.883	1.192	0.889019
GFP_9_000_Lng_LVCC_SubVolume001_Processed001_ch01.tif	125	2.166	1.712	0.962586
GFP_9_000_Lng_LVCC_SubVolume001_Processed001_ch01.tif	145	1.798	1.166	0.792168
GFP_13_Lng_LVCC_SubVolume001_Processed001_ch01.tif	255	1.978	1.173	0.883398
GFP_13_Lng_LVCC_SubVolume001_Processed001_ch01.tif	238	1.96	1.294	0.88534
GFP_13_Lng_LVCC_SubVolume001_Processed001_ch01.tif	172	1.796	1.11	0.774436
GFP_13_Lng_LVCC_SubVolume001_Processed001_ch01.tif	174	1.914	1.23	0.842235
GFP_14_Lng_LVCC_SubVolume001_Processed001_ch01.tif	125	2.571	1.864	1.13147
GFP_14_Lng_LVCC_SubVolume001_Processed001_ch01.tif	168	2.177	1.202	0.990419
GFP_14_Lng_LVCC_SubVolume001_Processed001_ch01.tif	121	2.097	1.223	0.953733
GFP_14_Lng_LVCC_SubVolume001_Processed001_ch01.tif	81	2.096	1.79	0.913471
GFP_14_Lng_LVCC_SubVolume001_Processed001_ch01.tif	121	1.98	1.231	0.93532
GFP_14_Lng_LVCC_SubVolume001_Processed001_ch01.tif	188	2.052	1.394	0.850623
GFP_16_Lng_LVCC_SubVolume001_Processed001_ch01.tif	212	2.175	1.264	1.00298
GFP_16_Lng_LVCC_SubVolume001_Processed001_ch01.tif	264	1.747	1.095	0.741952
GFP_24_000_Lng_LVCC_SubVolume001_Processed001_ch01.tif	313	1.938	1.313	0.81226
GFP_24_000_Lng_LVCC_SubVolume001_Processed001_ch01.tif	239	2.113	1.188	0.953863
GFP_24_000_Lng_LVCC_SubVolume001_Processed001_ch01.tif	187	1.926	1.021	0.810832
GFP_29_Lng_LVCC_SubVolume001_Processed001_ch01.tif	172	2.041	1.198	0.869866
GFP_29_Lng_LVCC_SubVolume001_Processed001_ch01.tif	227	1.707	1.097	0.644146
GFP_29_Lng_LVCC_SubVolume001_Processed001_ch01.tif	146	1.976	1.288	0.809197
GFP_29_Lng_LVCC_SubVolume001_Processed001_ch01.tif	171	1.936	1.111	0.850511
GFP_30_Lng_LVCC_SubVolume001_Processed001_ch01.tif	102	2.731	1.627	1.22884
GFP_30_Lng_LVCC_SubVolume001_Processed001_ch01.tif	205	2.074	1.244	0.871162
GFP_30_Lng_LVCC_SubVolume001_Processed001_ch01.tif	82	2.483	1.293	1.32991
GFP_30_Lng_LVCC_SubVolume001_Processed001_ch01.tif	118	2.165	1.246	0.992388
GFP_30_Lng_LVCC_SubVolume001_Processed001_ch01.tif	106	2.92	1.538	1.37999
GFP_31_Lng_LVCC_SubVolume001_Processed001_ch01.tif	178	2.732	1.674	1.19298
GFP_31_Lng_LVCC_SubVolume001_Processed001_ch01.tif	298	1.676	1.037	0.674153
GFP_31_Lng_LVCC_SubVolume001_Processed001_ch01.tif	122	2.89	1.967	1.16735
GFP_31_Lng_LVCC_SubVolume001_Processed001_ch01.tif	176	2.749	1.699	1.16119
GFP_31_Lng_LVCC_SubVolume001_Processed001_ch01.tif	84	2.021	1.226	0.858802
GFP_32_Lng_LVCC_SubVolume001_Processed001_ch01.tif	141	2.53	1.574	1.19049
GFP_32_Lng_LVCC_SubVolume001_Processed001_ch01.tif	282	2.088	1.209	0.956242
GFP_32_Lng_LVCC_SubVolume001_Processed001_ch01.tif	198	2.044	1.232	0.939936
GFP_32_Lng_LVCC_SubVolume001_Processed001_ch01.tif	217	1.968	1.212	0.913621
GFP_33_Lng_LVCC_SubVolume001_Processed001_ch01.tif	186	2.607	1.527	1.22504
GFP_33_Lng_LVCC_SubVolume001_Processed001_ch01.tif	194	1.749	1.149	0.713773
GFP_33_Lng_LVCC_SubVolume001_Processed001_ch01.tif	179	1.839	1.011	0.784494
GFP_34_Lng_LVCC_SubVolume001_Processed001_ch01.tif	141	2.417	1.858	1.07174
GFP_34_Lng_LVCC_SubVolume001_Processed001_ch01.tif	152	2.304	1.566	1.10947
GFP_34_Lng_LVCC_SubVolume001_Processed001_ch01.tif	113	2.035	1.23	0.889045
GFP_34_Lng_LVCC_SubVolume001_Processed001_ch01.tif	132	1.982	1.227	0.861835
GFP_34_Lng_LVCC_SubVolume001_Processed001_ch01.tif	200	1.799	1.36	0.722622
				0
FL001_1_Lng_LVCC_SubVolume001_Processed001_ch01.tif	183	2.47	1.514	1.09999
FL001_1_Lng_LVCC_SubVolume001_Processed001_ch01.tif	99	2.985	1.717	1.33676
FL001_1_Lng_LVCC_SubVolume001_Processed001_ch01.tif	183	2.697	1.874	1.03425
FL001_1_Lng_LVCC_SubVolume001_Processed001_ch01.tif	208	2.201	1.442	0.874836
FL001_1_Lng_LVCC_SubVolume001_Processed001_ch01.tif	285	1.873	1.144	0.7515
FL001_1_Lng_LVCC_SubVolume001_Processed001_ch01.tif	159	2.59	1.597	1.12528
FL001_2_Lng_LVCC_SubVolume001_Processed001_ch01.tif	263	2.37	1.323	1.04587
FL001_2_Lng_LVCC_SubVolume001_Processed001_ch01.tif	239	2.077	1.314	0.893208
FL001_3_Lng_LVCC_SubVolume001_Processed001_ch01.tif	127	2.642	1.614	1.13777
FL001_3_Lng_LVCC_SubVolume001_Processed001_ch01.tif	141	2.659	1.603	1.17354
FL001_3_Lng_LVCC_SubVolume001_Processed001_ch01.tif	96	2.569	2.344	1.19147
FL001_3_Lng_LVCC_SubVolume001_Processed001_ch01.tif	83	3.107	3.253	1.23555
FL001_3_Lng_LVCC_SubVolume001_Processed001_ch01.tif	139	2.088	1.353	0.973775
FL001_4_Lng_LVCC_SubVolume001_Processed001_ch01.tif	211	2.501	1.521	1.05849
FL001_4_Lng_LVCC_SubVolume001_Processed001_ch01.tif	198	2.281	1.636	0.93754
FL001_4_Lng_LVCC_SubVolume001_Processed001_ch01.tif	158	2.418	1.247	1.12157
FL001_4_Lng_LVCC_SubVolume001_Processed001_ch01.tif	161	2.616	1.242	1.19787
FL001_6_Lng_LVCC_SubVolume001_Processed001_ch01.tif	167	1.771	1.096	0.775687
FL001_6_Lng_LVCC_SubVolume001_Processed001_ch01.tif	83	1.803	1.289	0.803624
FL001_8_Lng_LVCC_SubVolume001_Processed001_ch01.tif	102	2.669	1.745	1.23744
FL001_8_Lng_LVCC_SubVolume001_Processed001_ch01.tif	219	2.276	1.311	1.01028
FL001_8_Lng_LVCC_SubVolume001_Processed001_ch01.tif	275	2.384	1.418	1.10735
FL001_8_Lng_LVCC_SubVolume001_Processed001_ch01.tif	114	2.193	1.404	1.05869
FL001_8_Lng_LVCC_SubVolume001_Processed001_ch01.tif	115	1.967	1.087	0.974583
FL001_8_Lng_LVCC_SubVolume001_Processed001_ch01.tif	134	2.264	1.955	0.950685
FL001_9_Lng_LVCC_SubVolume001_Processed001_ch01.tif	99	4.015	2.535	1.72269
FL001_9_Lng_LVCC_SubVolume001_Processed001_ch01.tif	116	3.23	1.94	1.30856
FL001_9_Lng_LVCC_SubVolume001_Processed001_ch01.tif	84	2.538	1.702	1.18849
FL001_9_Lng_LVCC_SubVolume001_Processed001_ch01.tif	132	2.62	1.47	1.18063
FL001_9_Lng_LVCC_SubVolume001_Processed001_ch01.tif	62	3.308	1.613	1.67423
FL001_9_Lng_LVCC_SubVolume001_Processed001_ch01.tif	124	2.991	2.258	1.19688
FL001_9_Lng_LVCC_SubVolume001_Processed001_ch01.tif	92	2.887	2.043	1.19202
FL001_10_Lng_LVCC_SubVolume001_Processed001_ch01.tif	152	2.984	1.862	1.24658
FL001_10_Lng_LVCC_SubVolume001_Processed001_ch01.tif	108	3.501	2.315	1.34306
FL001_10_Lng_LVCC_SubVolume001_Processed001_ch01.tif	174	3.146	2.103	1.29961
FL001_10_Lng_LVCC_SubVolume001_Processed001_ch01.tif	174	2.705	1.971	1.15475
FL001_10_Lng_LVCC_SubVolume001_Processed001_ch01.tif	207	2.511	1.42	1.10162
FL001_10_Lng_LVCC_SubVolume001_Processed001_ch01.tif	144	2.87	1.326	1.51505
FL001_10_Lng_LVCC_SubVolume001_Processed001_ch01.tif	187	2.573	1.251	1.29144
FL001_11_Lng_LVCC_SubVolume001_Processed001_ch01.tif	61	4.135	3.082	1.46983
FL001_11_Lng_LVCC_SubVolume001_Processed001_ch01.tif	140	3.706	2.314	1.44768
FL001_11_Lng_LVCC_SubVolume001_Processed001_ch01.tif	219	2.505	1.292	1.19363
FL001_11_Lng_LVCC_SubVolume001_Processed001_ch01.tif	188	2.548	1.383	1.19087
FL001_11_Lng_LVCC_SubVolume001_Processed001_ch01.tif	172	3.056	2.407	1.1906
FL001_12_Lng_LVCC_SubVolume001_Processed001_ch01.tif	156	3.039	1.506	1.41661
FL001_12_Lng_LVCC_SubVolume001_Processed001_ch01.tif	184	2.632	1.364	1.18252
FL001_12_Lng_LVCC_SubVolume001_Processed001_ch01.tif	86	2.943	1.5	1.42432
FL001_12_Lng_LVCC_SubVolume001_Processed001_ch01.tif	124	2.689	1.339	1.29579
FL001_12_Lng_LVCC_SubVolume001_Processed001_ch01.tif	236	2.323	1.144	1.07364
FL001_12_Lng_LVCC_SubVolume001_Processed001_ch01.tif	235	2.343	1.421	1.01253
FL001_14_Lng_LVCC_SubVolume001_Processed001_ch01.tif	177	2.989	1.689	1.40133
FL001_14_Lng_LVCC_SubVolume001_Processed001_ch01.tif	84	2.714	1.738	1.30056
FL001_14_Lng_LVCC_SubVolume001_Processed001_ch01.tif	94	2.95	1.926	1.28148
FL001_14_Lng_LVCC_SubVolume001_Processed001_ch01.tif	116	2.567	2.155	0.983208
FL001_16_Lng_LVCC_SubVolume001_Processed001_ch01.tif	228	2.285	1.254	1.07403
FL001_16_Lng_LVCC_SubVolume001_Processed001_ch01.tif	282	2.297	1.106	1.18836
FL001_16_Lng_LVCC_SubVolume001_Processed001_ch01.tif	207	2.152	1.14	1.03397
FL001_17_Lng_LVCC_SubVolume001_Processed001_ch01.tif	304	2.4	1.289	1.1621
FL001_17_Lng_LVCC_SubVolume001_Processed001_ch01.tif	146	2.6	1.685	1.22052
FL001_17_Lng_LVCC_SubVolume001_Processed001_ch01.tif	142	3.698	2.704	1.28496
FL001_17_Lng_LVCC_SubVolume001_Processed001_ch01.tif	260	2.106	1.223	0.974425
FL001_22_Lng_LVCC_SubVolume001_Processed001_ch01.tif	146	2.613	1.397	1.1509
FL001_22_Lng_LVCC_SubVolume001_Processed001_ch01.tif	203	3.869	2.094	1.45721
FL001_22_Lng_LVCC_SubVolume001_Processed001_ch01.tif	112	2.483	1.598	1.00683
FL001_22_Lng_LVCC_SubVolume001_Processed001_ch01.tif	127	2.795	1.567	1.22849
FL001_25_Lng_LVCC_SubVolume001_Processed001_ch01.tif	251	2.169	1.41	0.895813
FL001_25_Lng_LVCC_SubVolume001_Processed001_ch01.tif	202	2.309	1.475	0.947735
FL001_27_Lng_LVCC_SubVolume001_Processed001_ch01.tif	215	1.927	1.2	0.821354
FL001_27_Lng_LVCC_SubVolume001_Processed001_ch01.tif	164	1.975	1.244	0.88577
FL001_27_Lng_LVCC_SubVolume001_Processed001_ch01.tif	154	2.511	1.766	1.09749
FL001_29_Lng_LVCC_SubVolume001_Processed001_ch01.tif	133	2.641	1.774	1.12761
FL001_29_Lng_LVCC_SubVolume001_Processed001_ch01.tif	213	2.543	1.643	1.05055
FL001_29_Lng_LVCC_SubVolume001_Processed001_ch01.tif	230	2.195	1.078	0.906516
FL001_33_Lng_LVCC_SubVolume001_Processed001_ch01.tif	117	3.68	2.085	1.55611
FL001_33_Lng_LVCC_SubVolume001_Processed001_ch01.tif	93	3.109	1.968	1.22405
FL001_33_Lng_LVCC_SubVolume001_Processed001_ch01.tif	252	2.326	1.266	1.00403
FL001_33_Lng_LVCC_SubVolume001_Processed001_ch01.tif	373	2.14	1.228	0.929722
FL001_35_SubVolume001_Processed001_ch01.tif	162	2.749	1.247	1.37944
FL001_35_SubVolume001_Processed001_ch01.tif	152	2.619	1.276	1.22711
FL001_35_SubVolume001_Processed001_ch01.tif	147	2.299	1.415	1.04975
				0
FL011_1_Lng_LVCC_SubVolume001_Processed001_ch01.tif	182	1.7	1.11	0.660039
FL011_1_Lng_LVCC_SubVolume001_Processed001_ch01.tif	231	1.838	1.126	0.723465
FL011_1_Lng_LVCC_SubVolume001_Processed001_ch01.tif	207	1.774	1.14	0.710679
FL011_3_Lng_LVCC_SubVolume001_Processed001_ch01.tif	136	2.318	1.397	1.06594
FL011_3_Lng_LVCC_SubVolume001_Processed001_ch01.tif	91	2.48	2.187	1.0265
FL011_3_Lng_LVCC_SubVolume001_Processed001_ch01.tif	90	2.116	1.544	0.98832
FL011_3_Lng_LVCC_SubVolume001_Processed001_ch01.tif	217	1.76	1.166	0.725822
FL011_3_Lng_LVCC_SubVolume001_Processed001_ch01.tif	237	1.921	1.316	0.826126
FL011_4_Lng_LVCC_SubVolume001_Processed001_ch01.tif	169	2.237	1.361	1.02776
FL011_4_Lng_LVCC_SubVolume001_Processed001_ch01.tif	160	2.079	1.25	0.876636
FL011_4_Lng_LVCC_SubVolume001_Processed001_ch01.tif	146	2.285	1.288	0.984567
FL011_4_Lng_LVCC_SubVolume001_Processed001_ch01.tif	274	1.977	1.332	0.884806
FL011_4_Lng_LVCC_SubVolume001_Processed001_ch01.tif	91	2.081	1.571	0.926251
FL011_7_Lng_LVCC_SubVolume001_Processed001_ch01.tif	174	2.247	1.425	0.943795
FL011_7_Lng_LVCC_SubVolume001_Processed001_ch01.tif	241	2.006	1.174	0.90346
FL011_7_Lng_LVCC_SubVolume001_Processed001_ch01.tif	151	1.794	1.053	0.672574
FL011_7_Lng_LVCC_SubVolume001_Processed001_ch01.tif	169	1.752	1.243	0.676467
FL011_8_Lng_LVCC_SubVolume001_Processed001_ch01.tif	179	1.766	1.078	0.702971
FL011_8_Lng_LVCC_SubVolume001_Processed001_ch01.tif	126	1.779	1.159	0.784688
FL011_8_Lng_LVCC_SubVolume001_Processed001_ch01.tif	104	2.069	1.212	1.01278
FL011_8_Lng_LVCC_SubVolume001_Processed001_ch01.tif	135	1.902	1.363	0.820198
FL011_8_Lng_LVCC_SubVolume001_Processed001_ch01.tif	241	1.758	1.124	0.717764
FL011_8_Lng_LVCC_SubVolume001_Processed001_ch01.tif	156	2.042	1.365	0.899397
FL011_8_Lng_LVCC_SubVolume001_Processed001_ch01.tif	169	1.738	1.13	0.729223
FL011_9_Lng_LVCC_SubVolume001_Processed001_ch01.tif	235	1.824	1.174	0.786515
FL011_9_Lng_LVCC_SubVolume001_Processed001_ch01.tif	124	2.326	2.242	1.0643
FL011_9_Lng_LVCC_SubVolume001_Processed001_ch01.tif	180	2.189	1.539	0.883745
FL011_9_Lng_LVCC_SubVolume001_Processed001_ch01.tif	237	2.131	1.565	0.854154
FL011_11_Lng_LVCC_SubVolume001_Processed001_ch01.tif	178	2.561	1.556	1.09521
FL011_11_Lng_LVCC_SubVolume001_Processed001_ch01.tif	161	2.257	1.64	0.990482
FL011_11_Lng_LVCC_SubVolume001_Processed001_ch01.tif	120	2.018	1.7	0.818828
FL011_11_Lng_LVCC_SubVolume001_Processed001_ch01.tif	186	1.761	1.183	0.715923
FL011_14_Lng_LVCC_SubVolume001_Processed001_ch01.tif	226	1.747	1.199	0.645291
FL011_14_Lng_LVCC_SubVolume001_Processed001_ch01.tif	142	2.161	1.648	0.918159
FL011_14_Lng_LVCC_SubVolume001_Processed001_ch01.tif	211	1.753	1.171	0.63397
FL011_14_Lng_LVCC_SubVolume001_Processed001_ch01.tif	235	1.794	1.196	0.662491
FL011_15_Lng_LVCC_SubVolume001_Processed001_ch01.tif	231	1.887	1.545	0.740152
FL011_15_Lng_LVCC_SubVolume001_Processed001_ch01.tif	140	2.089	1.35	0.972959
FL011_15_Lng_LVCC_SubVolume001_Processed001_ch01.tif	304	1.429	1.079	0.528828
FL011_15_Lng_LVCC_SubVolume001_Processed001_ch01.tif	82	2.546	1.805	1.10086
FL011_15_Lng_LVCC_SubVolume001_Processed001_ch01.tif	97	2.862	2.392	0.980253
FL011_17_Lng_LVCC_SubVolume001_Processed001_ch01.tif	141	1.729	1.227	0.746033
FL011_17_Lng_LVCC_SubVolume001_Processed001_ch01.tif	151	1.838	1.278	0.750365
FL011_21_Lng_LVCC_SubVolume001_Processed001_ch01.tif	257	1.913	1.152	0.794998
FL011_21_Lng_LVCC_SubVolume001_Processed001_ch01.tif	211	2.755	1.436	1.23896
FL011_21_Lng_LVCC_SubVolume001_Processed001_ch01.tif	190	2.112	1.342	0.944232
FL011_21_Lng_LVCC_SubVolume001_Processed001_ch01.tif	244	1.887	1.316	0.760186
FL011_24_Lng_LVCC_SubVolume001_Processed001_ch01.tif	151	2.025	1.344	0.860885
FL011_24_Lng_LVCC_SubVolume001_Processed001_ch01.tif	160	1.619	1.144	0.600436
FL011_24_Lng_LVCC_SubVolume001_Processed001_ch01.tif	172	2.267	1.68	0.903594
FL011_24_Lng_LVCC_SubVolume001_Processed001_ch01.tif	210	1.726	1.1	0.716391
FL011_28_Lng_LVCC_SubVolume001_Processed001_ch01.tif	144	1.898	1.201	0.829381
FL011_28_Lng_LVCC_SubVolume001_Processed001_ch01.tif	152	2.294	1.303	1.13081
FL011_28_Lng_LVCC_SubVolume001_Processed001_ch01.tif	167	2.045	1.329	0.868664
