# Supplementary material for: Drp1 splice variants regulate ovarian cancer mitochondrial dynamics and tumor progression
Source: EMBO Rep. 2024 Aug 27;25(10):16. doi: 10.1038/s44319-024-00232-4 (PMC11467262; doi:10.1038/s44319-024-00232-4)
Supplement: Supplementary file 5 — Source data Fig. 3 [file 44319_2024_232_MOESM5_ESM.zip › Figure 3/3F/3F_ TEMAnalysis _OVCA433.xlsx]

## Sheet: GFP  N1
N1 GFP_79A						Cristae
ImageName	Mito Number	MITOAREA	Mitochondrial Length (major axis)	Cristae number	Cristae Surface Area	VOLUME DENSITY
074_	mito1	1.60895	3.87314	37	0.287687	0.178804
074_	mito2	0.556413	1.25161	11	0.0705225	0.126745
074_	mito3	0.553901	1.125	8	0.0714495	0.128993
074_	mito4	1.21205	1.90299	20	0.134329	0.110828
074_	mito5	1.25099	3.43881	32	0.18918	0.151224
074_	mito6	0.928193	1.39142	24	0.126369	0.136145
074_	mito7	0.404436	1.15187	8	0.0548509	0.135623
074_	mito8	0.492357	1.03209	5	0.0492538	0.100037
075_	mito9	0.272555	0.77127	5	0.0279851	0.102677
075_	mito10	0.683271	2.28471	16	0.071642	0.104852
075_	mito11	0.78124	1.99254	17	0.133209	0.17051
075_	mito12	0.376804	0.867539	8	0.0861942	0.228751
075_	mito13	0.0854088	0.576494	4	0.0100746	0.117958
075_	mito14	0.266275	0.679479	5	0.0312094	0.117207
075_	mito15	0.327819	0.795897	8	0.0682837	0.208297
075_	mito16	0.121833	0.700748	3	0.0212687	0.174572
075_	mito17	0.511197	1.1765	8	0.107463	0.210218
076_	mito18	0.579022	1.53582	14	0.0658903	0.113796
076_	mito19	0.602886	1.43284	13	0.0750002	0.124402
076_	mito20	1.19698	3.04478	26	0.119776	0.100066
076_	mito21	2.08749	3.55859	41	0.285448	0.136742
077_	mito22	0.311491	0.919032	5	0.041418	0.132967
077_	mito23	0.401924	1.39702	9	0.0582091	0.144826
077_	mito24	0.303955	1.06679	4	0.0425374	0.139946
077_	mito25	0.332843	0.976122	10	0.0682837	0.205153
077_	mito26	0.689551	1.33545	13	0.134329	0.194806
077_	mito27	0.708391	1.72277	14	0.0985077	0.139058
078_	mito28	2.7582	2.21866	49	0.491419	0.178166
079_	mito29	1.57504	2.03284	16	0.254105	0.161333
079_	mito30	0.548877	1.04664	5	0.082836	0.150919
079_	mito31	1.03621	1.87165	13	0.15112	0.145839
079_	mito32	0.910609	1.46978	12	0.194777	0.213897
079_	mito33	1.22964	1.97015	11	0.199254	0.162043
079_	mito34	1.0965	2.1459	13	0.249627	0.227659
080_	mito35	0.423276	1.00299	12	0.0671643	0.158677
080_	mito36	0.368012	0.849629	8	0.047015	0.127754
080_	mito37	1.10906	1.74515	23	0.144403	0.130203
080_	mito38	0.508685	1.16082	15	0.0985077	0.193652
080_	mito39	0.621726	1.30075	16	0.11306	0.181849
080_	mito40	3.40002	3.70187	109	0.609925	0.179388
080_	mito41	0.925681	1.69814	27	0.141045	0.152369
081_	mito42	0.813896	1.84142	24	0.180224	0.221434
081_	mito43	0.994762	2.91381	21	0.138806	0.139537
081_	mito44	0.926937	2.96083	27	0.119725	0.129162
082_	mito45	0.916889	1.24254	19	0.221642	0.241733
082_	mito46	2.67782	2.59366	34	0.39515	0.147564
082_	mito47	2.45174	4.42165	45	0.411941	0.16802
082_	mito48	0.653126	1.425	16	0.078348	0.119958
083_	mito49	0.339123	0.850748	8	0.0895524	0.26407
083_	mito50	0.690807	2.43918	22	0.103772	0.150218
083_	mito51	0.202218	0.970525	10	0.0302239	0.149462

## Sheet: Drp1(-17) N1
N1-Drp1(-/17)_79B						Cristae
ImageName	Mito Number	MITOAREA	Mitochondrial Length (major axis)	Cristae number	Cristae Surface Area	VOLUME DENSITY
077_1	mito1	1.78731	2.65747	20	0.174586	0.097681
077_2	mito2	4.15238	2.02948	47	0.546365	0.131579
077_3	mito3	1.66798	2.66419	27	0.270043	0.161898
077_4	mito4	3.3008	3.50598	40	0.42202	0.127854
078_1	mito5	6.49484	6.68285	102	0.999786	0.153935
079_1	mito6	1.50847	2.60821	30	0.282603	0.187344
079_2	mito7	3.76427	8.07875	57	0.62675	0.1665
080_1	mito8	0.996018	1.85933	20	0.190914	0.191677
080_2	mito9	2.18295	2.09105	37	0.386852	0.177215
080_3	mito10	1.1078	1.11493	38	0.277579	0.250567
081_1	mito11	4.70502	4.17762	55	0.926937	0.19701
081_2	mito12	2.57482	2.10112	41	0.532549	0.206829
081_3	mito13	1.5562	2.66419	28	0.325307	0.20904
081_4	mito14	1.1078	1.38359	19	0.208498	0.188209
081_5	mito15	0.237386	0.664927	6	0.0489845	0.206349
082_1	mito16	1.57881	1.67687	28	0.291395	0.184566
082_2	mito17	1.75339	2.76045	32	0.275067	0.156877
082_3	mito18	1.45697	2.31493	30	0.331587	0.227586
082_4	mito19	0.939497	1.33097	28	0.287627	0.30615
082_5	mito20	1.14548	1.76642	20	0.271299	0.236842
083_1	mito21	2.7155	2.67762	33	0.483565	0.178076
083_2	mito22	1.37031	1.64665	19	0.237386	0.173236
084_1	mito23	1.7132	3.5418	32	0.488589	0.285191
085_1	mito24	2.70419	5.40337	52	0.590326	0.2183
085_2	mito25	1.38789	1.50672	33	0.293907	0.211765
085_3	mito26	2.57231	2.49963	67	0.482725	0.187662
086_1	mito27	2.79588	2.66642	75	0.546365	0.195418
086_2	mito28	1.06635	2.08321	22	0.219802	0.206125
086_3	mito29	2.18421	2.41904	58	0.513709	0.235193
086_4	mito30	0.462212	1.25597	12	0.0929449	0.201087
087_1	mito31	3.68891	6.53733	88	0.817664	0.221655
087_2	mito32	1.60142	3.56195	36	0.298931	0.186667
088_1	mito33	3.05588	3.75337	62	0.450827	0.147528
088_2	mito34	2.61879	4.93434	66	0.447044	0.170707
092_1	mito35	0.753607	1.85597	20	0.17961	0.238333
092_2	mito36	5.29283	3.40747	91	1.14887	0.217061
093_1	mito37	1.2535	2.37314	25	0.226082	0.180361
093_2	mito38	1.64538	1.88284	27	0.305211	0.185496
095_1	mito39	3.70147	3.3515	53	0.502405	0.135731
095_2	mito40	0.857856	1.92762	16	0.16705	0.194729
095_3	mito41	1.98952	2.91381	43	0.37178	0.186869
095_4	mito42	3.56959	2.99217	45	0.317771	0.0890218
095_5	mito43	1.21205	3.02687	24	0.177098	0.146114
095_6	mito44	1.87648	2.28135	29	0.227215	0.121085
096_1	mito45	1.40045	1.60635	28	0.295163	0.210762
096_2	mito46	2.37637	3.03695	44	0.311491	0.131078
096_3	mito47	2.5497	5.16718	28	0.188402	0.0738916
096_4	mito48	2.14024	2.86344	38	0.319027	0.149061
094_1	mito49	1.23592	2.79516	25	0.234874	0.190041
094_2	mito50	1.06887	2.50859	14	0.106761	0.0998825
094_3	mito51	1.26606	2.79963	24	0.139417	0.110119
094_4	mito52	0.23613	0.823882	6	0.0540085	0.228723
094_5	mito53	0.385596	1.02761	4	0.0540085	0.140065
094_6	mito54	1.10027	1.73508	24	0.149465	0.135845

## Sheet: Drp1(1617) N1
N1 Drp1(16/17)_79C						Cristae
ImageName	Mito Number	MITOAREA	Mitochondrial Length (major axis)	Cristae number	Cristae Surface Area	VOLUME DENSITY
0-27_	mito1	0.955825	1.92762	14	0.119776	0.125312
0-27_	mito2	0.86288	1.79105	9	0.0761196	0.0882157
0-27_	mito3	0.590326	1.08582	4	0.0201493	0.0341325
0-27_	mito4	1.50596	1.71493	10	0.0962689	0.0639253
0-28_	mito5	0.20473	0.652613	5	0.0324628	0.158564
0-28_	mito6	0.491101	0.951495	5	0.0324628	0.066102
0-28_	mito7	1.74083	2.94404	19	0.212687	0.122175
0-28_	mito8	1.29495	1.67911	14	0.0850748	0.0656975
0-29_	mito9	0.277579	0.751121	4	0.0347016	0.125015
0-29_	mito10	0.46598	1.25373	6	0.0436568	0.0936881
0-29_	mito11	0.388108	0.800935	4	0.0313434	0.0807594
0-29_	mito12	0.852832	1.08358	12	0.0962689	0.112881
0-29_	mito13	0.761143	2.16381	9	0.0694031	0.0911827
0-29_	mito14	0.514965	0.940301	5	0.0604479	0.117383
0-29_	mito15	0.7938	1.66791	13	0.105224	0.132558
0-30_	mito16	1.96315	2.25224	14	0.235075	0.119744
0-30_	mito17	0.65815	1.47538	8	0.125373	0.190494
0-30_	mito18	4.48522	6.26867	39	0.735449	0.163972
0-31_	mito19	0.257482	0.718658	5	0.0257463	0.0999925
0-31_	mito20	0.720951	1.39814	13	0.100746	0.139741
0-31_	mito21	0.21101	0.701867	4	0.0212687	0.100795
0-31_	mito22	1.10403	2.61493	20	0.157836	0.142963
0-31_	mito23	0.395644	1.04552	8	0.047015	0.118832
0-31_	mito24	1.68557	2.19739	26	0.165672	0.0982885
0-32_	mito25	2.00836	4.24814	13	0.156717	0.0780321
0-66_	mito26	0.842784	1.76866	7	0.0458956	0.0544572
0-66_	mito27	0.423276	0.849629	5	0.0503732	0.119008
0-66_	mito28	0.290139	1.39366	5	0.0235075	0.0810216
0-66_	mito29	1.28867	1.96456	16	0.180224	0.139853
0-66_	mito30	1.06007	2.12687	9	0.0850748	0.0802536
0-66_	mito31	1.97319	3.63247	19	0.229478	0.116298
0-66_	mito32	1.16432	2.58583	12	0.0850748	0.073068
0-66_	mito33	1.70315	2.84217	19	0.258583	0.151826
0-66_	mito34	1.49717	3.55411	16	0.116418	0.077759
0-67_	mito35	1.54238	2.23209	16	0.222762	0.144427
0-67_	mito36	0.401924	0.805972	4	0.0537315	0.133686
0-67_	mito37	0.842784	2.0709	13	0.13097	0.155402
0-67_	mito38	0.420764	0.887689	4	0.0335822	0.0798123
0-67_	mito39	1.72827	2.55224	31	0.268657	0.155448
0-70_	mito40	0.406948	0.797017	4	0.0559703	0.137537
0-70_	mito41	0.959593	1.72053	7	0.0940301	0.0979895
0-70_	mito42	0.822688	1.36344	5	0.071642	0.0870828
0-70_	mito43	0.351683	0.84739	5	0.0380598	0.108222
0-70_	mito44	0.507429	1.62314	9	0.0906718	0.178689
0-75_	mito45	0.835248	2.02277	8	0.122015	0.146083
0-75_	mito46	0.346659	1.05336	7	0.0380598	0.10979
0-75_	mito47	0.193426	0.635822	4	0.0212687	0.109958
0-79_	mito48	1.43185	1.71269	5	0.142164	0.099287
0-79_	mito49	4.58193	3.67501	15	0.601121	0.131194
0-79_	mito50	3.01443	2.50747	7	0.24403	0.0809541
0-79_	mito51	5.77891	5.27352	21	0.814927	0.141017

## Sheet: GFP N2
N2 GFP_79D						Cristae
ImageName	Mito Number	MITOAREA	Mitochondrial Length (major axis)	Cristae number	Cristae Surface Area	VOLUME DENSITY
_027_	1	1.17312	3.45896	19	0.151977	0.12955
_027_	2	0.335355	1.1362	8	0.0389364	0.116105
_027_	3	1.45446	2.20411	23	0.113499	0.0780353
_027_	4	0.203474	0.705225	8	0.0301443	0.148148
_028_	5	0.411972	1.33657	9	0.0427044	0.103659
_028_	6	1.4306	4.14852	31	0.174586	0.122037
_030_	7	0.823944	1.72277	9	0.0929449	0.112805
_031_	8	0.803848	1.39702	12	0.117764	0.146501
_033_	9	0.261251	1.25709	5	0.0251202	0.0961538
_033_	10	0.410716	0.867539	8	0.0891769	0.217125
_033_	11	0.733511	1.63769	7	0.0803848	0.109589
_033_	12	1.55369	2.75038	21	0.208498	0.134196
_034_	13	0.411972	0.945898	8	0.0678091	0.164596
_034_	14	0.503661	1.06008	8	0.0741047	0.147132
_034_	15	1.06761	2.02165	23	0.205986	0.192941
_035_	16	1.77977	3.70635	29	0.239898	0.134792
_035_	17	1.38413	2.47053	25	0.203474	0.147005
_037_	18	0.788776	1.40373	11	0.113041	0.143312
_037_	19	0.540085	1.46642	7	0.0615446	0.113953
_040_	20	0.399412	0.878733	7	0.0552645	0.138365
_040_	21	0.67071	1.41269	16	0.118065	0.17603
_044_	22	1.80489	3.00672	23	0.275067	0.152401
_046_	23	0.114297	0.671643	5	0.0150721	0.131868
_046_	24	0.659406	2.61269	21	0.099225	0.150476
_050_	25	0.448396	1.17873	9	0.0439604	0.0980392
_050_	26	1.77977	3.30672	40	0.243666	0.136909
_054_	27	0.322795	0.821644	6	0.0753607	0.233463
_054_	28	1.33012	3.50822	32	0.19845	0.149197
_054_	29	2.43038	4.43285	42	0.369268	0.151938
_060_	30	6.38305	5.28919	55	1.03872	0.162731
_060_	31	0.636798	1.05784	8	0.115553	0.18146
_063_	32	1.77977	2.41792	25	0.3969	0.223006
_066_	33	1.18065	2.84217	12	0.182122	0.154255
_066_	34	0.768679	1.71717	14	0.157002	0.204248
_069_	35	0.410716	0.930226	5	0.0703367	0.171254
_069_	36	3.15887	3.28322	48	0.653126	0.206759
_074_	37	0.577766	2.00933	20	0.138161	0.23913
_074_	38	0.178354	0.765673	7	0.0199227	0.111704
_074_	39	0.855344	2.73023	33	0.136428	0.1595
_074_	40	0.411972	1.38694	12	0.0552645	0.134146
_081_	41	2.12768	2.65187	28	0.42202	0.198347
_081_	42	4.08832	3.68396	49	0.552645	0.135177
_093_	43	0.553901	1.18545	18	0.107917	0.19483
_093_	44	0.351683	0.933584	9	0.0373951	0.106332
_093_	45	1.52103	2.1459	39	0.203474	0.133774
_093_	46	1.1392	4.32538	31	0.124345	0.109151
_118_	47	0.545109	1.23135	15	0.0615446	0.112903
_118_	48	1.51977	3.78247	32	0.17333	0.11405
_120_	49	0.351683	0.873136	5	0.0715927	0.203571
_120_	50	0.545109	1.07575	10	0.0565205	0.103687
_120_	51	2.86999	4.1709	47	0.429556	0.149672
	52			31
	53			21

## Sheet: Drp1(-17) N2
N2 Drp1(-/17) _79E						Cristae
ImageName	Mito Number	MITOAREA	Mitochondrial Length (major axis)	Cristae number	Cristae Surface Area	VOLUME DENSITY
_021_	1	1.30374	2.32277	26	0.288883	0.22158
_021_	2	2.42536	2.47277	53	0.486077	0.200414
_021_	3	0.757375	1.60299	17	0.200962	0.26534
_024_	4	1.59388	3.43881	49	0.299709	0.188038
_025_	5	4.34957	5.02165	57	0.732255	0.168351
_026_	6	3.10863	6.35822	43	0.619214	0.199192
_026_	7	1.89407	3.55075	30	0.410716	0.216844
_026_	8	5.47244	5.30934	56	1.35649	0.247877
_028_	9	1.25476	1.63545	15	0.351683	0.28028
_028_	10	3.03955	4.31643	38	0.606654	0.199587
_028_	11	1.11408	2.38098	18	0.23613	0.21195
_028_	12	0.739791	1.50224	12	0.174586	0.235993
_031_	13	2.01967	2.68433	25	0.394388	0.195274
_036_	14	6.6757	7.26718	56	1.28616	0.192662
_036_	15	1.08645	1.82687	13	0.189658	0.174566
_039_	16	0.563949	1.28396	9	0.0653126	0.115813
_039_	17	2.52082	3.00225	29	0.410716	0.16293
_039_	18	1.6818	2.33284	29	0.277579	0.165049
_039_	19	1.70566	2.13806	19	0.303955	0.178203
_039_	20	0.393132	0.894405	5	0.00376804	0.00958466
_039_	21	1.3992	2.20859	26	0.24869	0.177738
_040_	22	1.04751	2.36642	20	0.187146	0.178657
_040_	23	2.95288	3.16232	44	0.543853	0.184177
_040_	24	0.507429	1.08247	11	0.0791288	0.155941
_047_	25	2.55975	3.76232	44	0.518733	0.20265
_047_	26	3.62108	3.95486	47	0.847808	0.234131
_069_	27	5.58423	4.91643	86	1.4733	0.263833
_069_	28	2.12392	2.92165	49	0.463468	0.218214
_069_	29	4.29305	4.37799	83	0.810128	0.188707
_070_	30	8.02592	7.97576	150	1.45697	0.181534
_071_	31	1.16684	1.35112	26	0.165794	0.142088
_071_	32	3.27317	2.73023	74	0.587544	0.179503
_073_	33	2.64014	7.68584	67	0.535061	0.202664
_073_	34	5.49756	3.49478	96	0.992962	0.180619
_075_	35	1.27736	2.50411	20	0.208498	0.163225
_075_	36	0.301443	0.507091	10	0.0464724	0.154167
_075_	37	1.2736	2.15374	21	0.239898	0.188363
_084_	38	1.72199	3.68732	36	0.342891	0.199125
_084_	39	0.364244	0.773509	6	0.0452164	0.124138
_084_	40	3.18399	5.91046	61	0.684527	0.21499
_086_	41	4.02426	4.32986	76	0.607162	0.150875
_091_	42	0.797568	2.08881	16	0.169562	0.212598
_091_	43	0.841528	1.82911	13	0.194682	0.231343
_091_	44	2.74439	3.42202	42	0.631774	0.230206
_106_	45	1.62905	1.91754	46	0.388046	0.238204
_108_	46	0.457188	1.15411	12	0.0970404	0.212255
_108_	47	0.256226	0.970525	11	0.0452164	0.176471
_108_	48	2.25454	5.18061	52	0.460956	0.204457
_108_	49	1.11911	1.90523	26	0.193426	0.17284
_153_	50	2.18295	6.34703	41	0.423276	0.193901
_153_	51	1.32509	3.31344	24	0.148209	0.111848
_153_	52	3.58089	2.51083	70	0.570229	0.159242

## Sheet: Drp1(1617) N2
N2 Drp1(16/17)_79F						Cristae
ImageName	Mito Number	MITOAREA	Mitochondrial Length (major axis)	Cristae number	Cristae Surface Area	VOLUME DENSITY
_127_	1	0.183378	0.550748	6	0.0339123	0.184932
_126_	2	0.46598	1.125	7	0.0703367	0.150943
_126_	3	0.148209	0.529479	4	0.0163282	0.110169
_125_	4	0.165794	0.493658	4	0.0251202	0.151515
_125_	5	0.300187	0.951495	7	0.0376804	0.125523
_125_	6	1.81745	3.06269	29	0.174586	0.0960608
_125_	7	1.14674	2.59702	19	0.116809	0.101862
_124_	8	0.21729	0.766793	6	0.0263763	0.121387
_124_	9	0.506173	1.75635	9	0.0401924	0.0794045
_122_	10	0.231106	0.664927	3	0.0263763	0.11413
_122_	11	0.301443	0.936942	10	0.0527525	0.175
_122_	12	0.808872	2.3362	17	0.115553	0.142857
_121_	13	0.100481	0.426493	2	0.0138161	0.1375
_120_	14	1.22336	1.66903	20	0.19217	0.157084
_120_	15	1.34016	2.32389	26	0.177098	0.132146
_119_	16	0.416996	1.17426	8	0.0427044	0.10241
_119_	17	0.445884	0.761196	6	0.0590326	0.132394
_119_	18	0.821432	1.50896	11	0.105505	0.12844
_119_	19	0.482309	1.20448	9	0.0715927	0.148438
_118_	20	0.57651	1.28844	7	0.0602886	0.104575
_118_	21	0.737279	1.19217	9	0.110529	0.149915
_116_	22	4.0431	4.74628	37	0.306467	0.0757999
_116_	23	0.575254	1.575	6	0.0452164	0.0786026
_116_	24	0.314003	0.742166	3	0.0276323	0.088
_116_	25	1.1706	3.0168	15	0.116809	0.0997854
_115_	26	1.43813	2.13806	18	0.165794	0.115284
_115_	27	0.430812	1.3612	9	0.0590326	0.137026
_113_	28	0.493613	1.20112	6	0.0439604	0.0890585
_113_	29	0.221058	0.681718	4	0.0263763	0.119318
_113_	30	1.10278	1.73844	10	0.113041	0.102506
_113_	31	0.218546	0.65821	3	0.0326563	0.149425
_112_	32	0.37178	0.90336	4	0.0276323	0.0743243
_112_	33	1.86267	2.8612	29	0.335355	0.18004
_112_	34	0.572742	1.35896	9	0.0690807	0.120614
_111_	35	0.977177	1.78769	9	0.163282	0.167095
_111_	36	0.464724	1.15299	8	0.099225	0.213514
_111_	37	0.985969	1.82351	8	0.104249	0.105732
_111_	38	0.3969	0.861942	5	0.0376804	0.0949367
_016_	39	0.501149	0.873136	6	0.0678247	0.135338
_017_	40	0.404436	1.07687	8	0.0527525	0.130435
_017_	41	0.64559	1.21903	7	0.133137	0.206226
_017_	42	0.483565	1.07687	7	0.0841528	0.174026
_017_	43	3.03327	3.47352	37	0.408204	0.134576
_023_	44	0.849064	1.54814	13	0.125601	0.147929
_050_	45	0.165794	0.644778	6	0.0238642	0.143939
_050_	46	0.325307	1.11045	9	0.0376804	0.11583
_050_	47	0.513709	1.29515	11	0.0565205	0.110024
_053_	48	0.168306	0.521643	5	0.0175842	0.104478
_053_	49	0.234874	0.831718	5	0.0188402	0.0802139
_053_	50	0.381828	0.982838	9	0.0540085	0.141447
_053_	51	0.494869	1.35784	12	0.0929449	0.187817
_053_	52	0.19845	0.587688	5	0.0226082	0.113924
_032_	53	0.879208	1.52799	11	0.105505	0.12
_032_	54	0.675734	0.948136	7	0.0791288	0.1171

## Sheet: GFP N3
N3 GFP_79G
ImageName	Mito Number	MITOAREA	Mitochondrial Length (major axis)	Cristae number	Cristae Surface Area	VOLUME DENSITY
_018_	1	1.44693	3.12202	19	0.187146	0.12934
_018_	2	2.5585	1.93657	13	0.310235	0.121257
_019_	3	1.31002	2.73583	17	0.155745	0.118888
_020_	4	1.1078	2.14366	12	0.110529	0.0997732
_020_	5	1.13041	1.57836	16	0.170818	0.151111
_022_	6	4.53672	8.59032	54	0.685783	0.151163
_026_	7	1.18316	1.84142	25	0.219802	0.185775
_032_	8	0.425788	1.03993	7	0.0577766	0.135693
_032_	9	1.96189	3.32687	22	0.288883	0.147247
_032_	10	0.988482	1.46642	9	0.141929	0.143583
_032_	11	5.18105	4.61867	44	0.642885	0.124084
_041_	12	0.840272	1.12276	5	0.104249	0.124066
_041_	13	1.84508	1.91306	14	0.277579	0.150442
_041_	14	2.08247	2.55224	23	0.312747	0.150181
_046_	15	1.01486	1.22127	6	0.0866648	0.085396
_045_	16	4.11595	4.43508	43	0.712159	0.173024
_047_	17	1.08017	1.81344	13	0.168306	0.155814
_047_	18	0.786264	1.51232	7	0.0904329	0.115016
_047_	19	2.09126	2.5556	21	0.285115	0.136336
_051_	20	0.928193	1.6959	13	0.19217	0.207037
_051_	21	0.743559	1.01866	9	0.106761	0.143581
_051_	22	1.50219	2.50411	23	0.37178	0.247492
_053_	23	1.53485	1.98918	14	0.258738	0.168576
_053_	24	1.20577	1.94777	25	0.330331	0.273958
_119_	25	1.60267	3.77128	31	0.282603	0.176332
_119_	26	1.55243	3.23284	25	0.24869	0.160194
_123_	27	1.7245	2.52538	20	0.325307	0.188638
_115_	28	0.656894	2.30821	18	0.0653126	0.0994264
_115_	29	2.2872	3.26083	36	0.423276	0.185063
_107_	30	1.77851	4.16419	39	0.334099	0.187853
_107_	31	0.871672	1.64217	18	0.190914	0.21902
_107_	32	1.5763	3.32128	30	0.257482	0.163347
_105_	33	1.99706	4.52464	34	0.25497	0.127673
_103_	34	1.60142	1.43172	22	0.303955	0.189804
_103_	35	0.785008	1.45299	10	0.17961	0.2288
_100_	36	0.879208	1.42836	12	0.172074	0.195714
_100_	37	2.70168	3.56083	33	0.609166	0.225477
_100_	38	1.71822	1.92762	22	0.301443	0.175439
_100_	39	2.44797	5.88136	54	0.521245	0.21293
_096_	40	0.949545	1.34888	11	0.203474	0.214286
_096_	41	1.96817	3.18023	26	0.354195	0.179962
_096_	42	3.43771	5.4168	48	0.683271	0.198758
_083_	43	0.785008	1.27164	11	0.169562	0.216
_083_	44	3.18525	4.27501	37	0.537573	0.16877
_083_	45	0.877952	1.39142	8	0.106761	0.121602
_083_	46	3.74292	4.58732	32	0.609166	0.162752
_083_	47	1.80753	2.74478	25	0.352939	0.195261
_083_	48	1.31881	1.725	18	0.239898	0.181905
_068_	49	3.99789	3.87202	49	0.665686	0.16651
_125_	50	0.950801	1.37239	10	0.150721	0.15852
_125_	51	5.19863	3.96717	41	1.13292	0.217927
_125_	52	0.903073	1.46754	10	0.207242	0.229485
_125_	53	3.02699	2.83322	34	0.516221	0.170539
_125_	54	0.443372	1.10485	9	0.0803848	0.181303

## Sheet: Drp1(-17) N3
N3 Drp1(-/17)_79H
ImageName	Mito Number	MITOAREA	Mitochondrial Length (major axis)	Cristae number	Cristae Surface Area	VOLUME DENSITY
_136_	1	1.25978	1.92202	19	0.266275	0.211366
_136_	2	1.68682	4.34889	44	0.293907	0.174237
_136_	3	2.52207	4.8571	59	0.530037	0.210159
_136_	4	1.30751	2.37538	27	0.287627	0.219981
_136_	5	0.563949	1.03881	11	0.131881	0.233853
_129_	6	0.287627	0.638061	5	0.0628006	0.218341
_129_	7	1.5876	2.15709	37	0.386852	0.243671
_129_	8	4.94994	6.36942	112	1.36403	0.275565
_120	9	2.78583	6.03583	58	0.60163	0.21596
_121	10	4.6372	6.26755	109	1.2108	0.261105
_114_	11	0.749839	1.58844	17	0.21729	0.289782
_114_	12	1.01109	2.42351	26	0.222314	0.219876
_114_	13	3.86726	8.45039	90	0.783678	0.202644
_104_	14	1.03747	1.7362	13	0.150721	0.145278
_104_	15	1.09273	1.82351	18	0.163282	0.149425
_104_	16	4.36213	7.10039	64	0.723447	0.165847
_122_	17	1.43813	2.46493	29	0.325307	0.226201
_122_	18	1.15679	1.98135	21	0.288883	0.249729
_122_	19	2.67028	3.31568	48	0.60791	0.227658
_122_	20	1.2736	3.30672	31	0.345403	0.271203
_090_	21	1.44316	2.03172	21	0.399412	0.276762
_090_	22	3.7919	3.09851	54	0.733511	0.193442
_080_	23	2.86245	2.9709	59	0.580278	0.20272
_073_	24	1.45446	2.91157	33	0.336611	0.231434
_073_	25	1.68054	2.22986	31	0.333876	0.198671
_064_	26	2.90013	5.39889	52	0.759887	0.262018
_065	27	10.4588	11.3474	122	2.41154	0.230575
_047_	28	0.861624	1.14179	7	0.135649	0.157434
_047_	29	1.80866	1.88396	19	0.472261	0.261111
_047_	30	2.59995	2.62165	43	0.675734	0.259903
_047_	31	3.61857	3.63135	37	0.816408	0.225616
_047_	32	2.43792	3.39516	25	0.492357	0.201958
_047_	33	1.5675	1.63097	14	0.273811	0.174679
_041_	34	2.0159	3.03807	35	0.45342	0.224922
_041_	35	4.79545	5.84665	91	1.16684	0.243321
_035_	36	2.23821	4.91643	44	0.472261	0.210999
_035_	37	2.13145	3.35598	33	0.498637	0.233942
_035_	38	2.9039	4.53247	45	0.552645	0.190311
_033_	37	3.28322	6.00337	49	0.556413	0.169472
_033_	38	2.06991	3.4556	34	0.395644	0.191141
_031_	39	0.924425	1.87277	21	0.258738	0.279891
_031_	40	4.95246	7.528	109	1.05602	0.213232
_031_	41	0.635542	1.08247	11	0.121833	0.1917
_031_	42	2.01464	2.22202	35	0.285115	0.141521
_028_	43	4.53546	6.00673	76	0.960849	0.211853
_024_	44	0.600374	1.15635	11	0.106761	0.177824
_024_	45	2.18169	2.5556	32	0.370362	0.169759
_024_	46	1.16181	2.01045	19	0.219802	0.189189
_017_	47	0.46598	0.963808	8	0.108017	0.231806
_017_	48	1.91416	3.8765	29	0.390562	0.204038
_017_	49	1.0337	1.76642	15	0.278835	0.269745
_070_	50	3.49171	5.128	56	0.648102	0.185612
_099_	51	0.487333	1.25038	9	0.0778727	0.159794
_099_	52	0.934473	1.97127	21	0.157002	0.168011
_099_	53	1.4733	3.37949	30	0.336611	0.228474

## Sheet: Drp1(1617) N3
N3 Drp1(16/17)_79I	79I
ImageName	Mito Number	MITOAREA	Mitochondrial Length (major axis)	Cristae number	Cristae Surface Area	VOLUME DENSITY
_026_	1	0.155745	0.505971	4	0.0125601	0.0806452
_026_	2	0.449652	1.04888	9	0.0753607	0.167598
_026_	3	0.555157	1.0612	12	0.0916889	0.165158
_170_	4	0.0942009	0.43321	4	0.00879208	0.0933333
_170_	5	0.551389	0.945898	10	0.0690807	0.125285
_170_	6	0.802592	1.59291	8	0.0741047	0.0923318
_170_	7	1.13167	1.8056	18	0.102993	0.09101
_165_	8	0.562693	1.1709	6	0.0653126	0.116071
_165_	9	0.630518	1.08247	6	0.0640566	0.101594
_163_	10	0.511197	1.23358	7	0.0628006	0.12285
_163_	11	1.11534	2.62948	17	0.112937	0.101258
_163_	12	0.20473	0.58433	4	0.0238642	0.116564
_163_	13	0.336611	0.660449	5	0.0540085	0.160448
_163_	14	0.766167	1.92986	13	0.125601	0.163934
_159_	15	0.373036	0.986196	5	0.0389364	0.104377
_159_	16	0.561437	1.37463	12	0.0665686	0.118568
_156_	17	1.57881	2.83098	31	0.178354	0.112967
_156_	18	0.458444	1.17426	11	0.0690807	0.150685
_156_	19	0.78124	1.56493	19	0.111785	0.143087
_120_	20	0.276323	0.849629	5	0.0401924	0.145455
_120_	21	0.386852	1.19888	6	0.0339123	0.0876623
_120_	22	0.577766	1.34888	7	0.0741047	0.128261
_120_	23	0.349171	0.953733	7	0.0439604	0.125899
_117_	24	0.350427	0.915674	3	0.0276323	0.078853
_117_	25	0.226082	0.651494	4	0.0238642	0.105556
_117_	26	0.439604	0.889927	5	0.0590326	0.134286
_117_	27	1.03621	2.17053	14	0.120168	0.115969
_117_	28	2.15155	4.01531	30	0.270043	0.125511
_105_	29	0.288883	0.783584	3	0.0401924	0.13913
_105_	30	0.978433	1.69926	7	0.115553	0.1181
_105_	31	0.599118	1.30747	6	0.0841528	0.140461
_105_	32	1.35021	2.02277	13	0.238642	0.176744
_105_	33	0.724719	1.50224	13	0.146576	0.202252
_098_	34	1.08896	2.23769	10	0.120577	0.110727
_098_	35	1.01611	1.63545	10	0.0854088	0.0840544
_098_	36	0.317771	0.648136	5	0.0339123	0.106719
_098_	37	0.247434	0.7153	3	0.0276323	0.111675
_098_	38	0.488589	1.06008	8	0.0502405	0.102828
_092_	39	2.23193	3.23396	23	0.408204	0.182893
_092_	40	0.487333	0.892166	4	0.0678247	0.139175
_092_	41	0.487333	1.10373	5	0.0778727	0.159794
_092_	42	0.599118	1.13955	7	0.0942009	0.157233
_092_	43	3.07597	3.5709	24	0.513709	0.167007
_083_	44	4.33701	3.75225	49	0.776215	0.178975
_083_	45	0.894281	1.39142	8	0.124345	0.139045
_083_	46	0.542597	0.789181	6	0.0753607	0.138889
_083_	47	0.903073	1.32538	9	0.0753607	0.0834492
_044_	48	1.76721	2.81978	23	0.239898	0.13575
_044_	49	0.746071	1.28844	8	0.0916889	0.122896
_044_	50	0.665686	1.09702	6	0.0778727	0.116981
_044_	51	0.312747	0.707464	6	0.0301443	0.0963855
_044_	52	1.77851	1.94665	15	0.23613	0.132768
