# Supplementary material for: Drp1 splice variants regulate ovarian cancer mitochondrial dynamics and tumor progression
Source: EMBO Rep. 2024 Aug 27;25(10):16. doi: 10.1038/s44319-024-00232-4 (PMC11467262; doi:10.1038/s44319-024-00232-4)
Supplement: Supplementary file 6 — Source data Fig. 4 [file 44319_2024_232_MOESM6_ESM.zip]

Archive with 21 entries (16 files):
- Figure 4/
- Figure 4/.DS_Store
- __MACOSX/Figure 4/._.DS_Store
- Figure 4/4B/
- Figure 4/4C/
- Figure 4/4D/
- Figure 4/4A/
- Figure 4/4B/4B_OCRBarcharts_OVCCA433_ Drp1OE Mitostress.xlsx
- __MACOSX/Figure 4/4B/._4B_OCRBarcharts_OVCCA433_ Drp1OE Mitostress.xlsx
- Figure 4/4C/4C_Metabolomics_SourceData.xlsx
- __MACOSX/Figure 4/4C/._4C_Metabolomics_SourceData.xlsx
- Figure 4/4D/.DS_Store
- __MACOSX/Figure 4/4D/._.DS_Store
- Figure 4/4D/4D_OVCA433_TotalNAD(H).xlsx
- __MACOSX/Figure 4/4D/._4D_OVCA433_TotalNAD(H).xlsx
- Figure 4/4D/4D_OVCA433_NAD_NADH ratio.xlsx
- __MACOSX/Figure 4/4D/._4D_OVCA433_NAD_NADH ratio.xlsx
- Figure 4/4A/.DS_Store
- __MACOSX/Figure 4/4A/._.DS_Store
- Figure 4/4A/4A_OCR_OVCCA433_ Drp1OE Mitostress.xlsx
- __MACOSX/Figure 4/4A/._4A_OCR_OVCCA433_ Drp1OE Mitostress.xlsx
