# Supplementary material for: Drp1 splice variants regulate ovarian cancer mitochondrial dynamics and tumor progression
Source: EMBO Rep. 2024 Aug 27;25(10):16. doi: 10.1038/s44319-024-00232-4 (PMC11467262; doi:10.1038/s44319-024-00232-4)
Supplement: Supplementary file 6 — Source data Fig. 4 [file 44319_2024_232_MOESM6_ESM.zip › Figure 4/4C/4C_Metabolomics_SourceData.xlsx]

## Sheet: metabolites
Area/iSTD
Cell line	Gene expressed	Itaconate	AKG	fumarate	citrate	succinate	malate	lactate	hexose	glutamine	glutamate	F16P	gly 3P	rib 5P	gluc 6P	sed 7P	alanine	hydroxyproline	proline	serine	taurine	threonine	valine	GABA	citrulline	asparagine	leucine	lysine	ornithine	methionine	methylhistidine	histidine	arginine	cysteine	cystine	dimethylarginine	phenylalanine	hypoxanthine	creatinine	glycine	aspartate
OVCA433	GFP	0.0198849	0.232878	0.302905	1.91353	1.70364	2.16456	19.0139	8.8392	8.91396	10.3798	0.011911	0.0755993	0.366636	0.427747	0.0534728	12.2281	23.4203	41.8837	0.497899	2.60295	1.45789	13.9176	0.077436	0.469705	5.86934	29.7863	10.9898	0.722679	6.13168	2.49642	19.5038	228.707	NF	0.117675	0.817872	18.4876	0.254664	9.81202	1.96662	4.43088
		0.0181016	0.279994	0.320571	2.22107	1.53942	1.66236	20.2939	7.614	12.0067	11.1343	0.0103513	0.0899907	0.38274	0.462995	0.0547578	11.7044	22.8494	41.3778	0.367716	2.41108	1.29879	13.4525	0.080163	0.489689	5.53948	28.4141	10.1436	0.573674	6.36118	2.95231	19.2585	244.721	NF	0.0396163	0.948977	20.1209	0.136922	9.38943	1.79054	3.71874
		0.0236978	0.234154	0.385087	2.78631	1.97226	2.29457	22.7342	9.78034	11.6265	14.3719	0.0159781	0.101355	0.435722	0.487072	0.062182	7.76424	21.5126	32.0725	0.274661	2.10401	1.23589	12.2273	0.0800582	0.425015	5.20178	24.1797	8.92812	0.559847	5.39644	2.51713	16.1561	211.431	0.000947199	0.0823605	0.814082	17.0296	0.0946665	11.3118	1.72697	4.66042
		0.0141873	0.121276	0.260951	1.67894	1.10187	1.74077	13.6548	6.50597	10.5483	10.1786	0.0127522	0.0595164	0.321369	0.401828	0.048093	12.2838	23.1487	42.8755	0.565068	3.20042	1.45563	12.4332	0.0735501	0.391996	5.98893	26.2874	8.80483	0.768483	5.20337	2.48357	18.6036	197.844	0.000481462	0.018856	0.774221	15.8173	0.254582	7.39777	1.34335	3.37677
		0.0139647	0.166539	0.255099	1.49708	1.23412	1.7963	15.0061	7.18124	28.3614	11.4289	0.0133496	0.067105	0.325684	0.373754	0.0479494	13.1661	25.0827	44.4562	0.640489	3.44575	1.62766	13.9633	0.109967	0.459757	6.43126	29.3685	10.114	0.873289	5.84817	2.64146	20.0833	210.955	NF	0.0200518	0.812225	17.4729	0.157316	7.99986	1.5209	3.34951
		0.0167508	0.164938	0.291685	1.91337	1.22681	1.99057	14.2902	6.77041	8.60418	10.8438	0.00962443	0.0667149	0.356861	0.39796	0.0514764	9.81428	24.4336	35.8283	0.581705	4.55419	1.61413	13.328	0.10956	0.405383	6.03988	25.3631	8.60381	0.996828	5.05748	2.10854	17.4309	174.75	NF	0.0197607	0.706748	15.1356	0.365524	10.0318	1.29517	3.33339
	Drp1(16/17)	0.0142954	0.191716	0.266141	1.46967	1.23144	1.70511	13.4953	6.70203	9.0491	11.7468	0.00642709	0.0681891	0.312334	0.401221	0.0509178	12.866	25.0322	44.4384	0.576627	4.07958	1.53517	13.114	0.0923628	0.384846	5.8346	24.0183	7.75331	1.14922	4.41561	2.03713	16.4828	156.522	NF	0.00527416	0.612317	13.3627	0.295346	8.12191	1.19691	3.39077
		0.0157567	0.239258	0.290978	1.56393	1.35783	1.40456	17.0204	7.03792	7.48701	10.0002	0.00508495	0.0628705	0.304325	0.410804	0.0513766	15.4017	22.7849	41.7375	0.509844	2.98709	1.45356	13.2332	0.114822	0.454292	5.64744	27.5421	9.69173	0.766456	5.75493	2.63739	19.568	229.408	NF	0.0243412	0.769467	17.3529	0.255983	8.6809	1.54708	3.08881
		0.0231068	0.384058	0.336012	2.45179	1.70678	2.55046	18.8461	7.84508	5.95022	11.9953	0.0105118	0.0889806	0.384936	0.49446	0.0651889	15.3645	22.9979	42.389	0.414347	2.81658	1.35882	12.7972	0.0754575	0.453566	5.33722	25.9821	8.9286	0.643845	5.7227	2.74742	19.1129	240.329	NF	0.0195784	0.805753	17.5748	0.30484	8.33409	1.65254	3.89732
		0.0148377	0.212239	0.25989	1.92124	1.30199	1.66146	15.005	6.70062	6.53779	10.0167	0.0113876	0.0617646	0.29511	0.391318	0.0482718	15.1893	22.6252	40.2125	0.479135	2.95796	1.31599	12.6944	0.0742679	0.399192	5.2129	24.6859	8.66914	0.645648	5.0211	2.39782	18.1018	216.109	NF	0.0278225	0.759746	16.0722	0.480977	7.21971	1.51752	3.01753
		0.0179939	0.247551	0.311628	2.01076	1.56651	1.91873	17.9849	8.59484	7.63854	11.3982	0.0142377	0.0748748	0.363285	0.458922	0.0542316	11.1045	23.3381	36.6186	0.457094	3.22675	1.37366	13.2049	0.0910279	0.387205	5.60095	24.0958	8.89827	0.831419	5.08393	2.52757	17.1322	205.156	NF	0.0149875	0.724525	15.629	0.192187	10.4036	1.50658	3.05484
		0.0162826	0.228078	0.291198	1.77293	1.38741	1.82024	16.883	6.89685	8.14561	11.1884	0.0159222	0.0752881	0.345891	0.423111	0.0516089	15.558	22.7446	42.7144	0.483024	3.19035	1.38381	13.0643	0.079358	0.431701	5.45557	27.0689	9.52544	0.719492	5.52922	2.5838	19.9778	225.997	NF	0.0171719	0.78024	16.9533	0.245273	8.22987	1.73782	3.0346
	Drp1(-/17)	0.0207985	0.295078	0.298747	1.89252	1.72946	1.70901	18.0257	7.90595	9.87434	11.5418	0.00629352	0.0877967	0.322096	0.457081	0.0587297	14.7243	20.9186	37.7704	0.276321	2.45312	1.06587	12.5195	0.065957	0.425626	4.64215	23.2569	8.30295	0.50349	5.13964	2.73427	18.197	255.608	NF	0.033847	0.862008	16.4609	0.106765	8.91123	2.12212	3.58666
		0.0310086	0.411793	0.360049	2.59841	2.40174	2.34681	24.3452	10.6646	5.35758	13.3938	0.00834235	0.0989848	0.403745	0.559118	0.0729021	13.6922	19.9876	36.1066	0.179401	1.95187	0.92303	12.3329	0.06345	0.462981	4.31636	24.4439	7.52976	0.433657	5.74629	3.25819	21.2898	280.439	NF	0.158331	0.931335	17.6908	0.125072	10.2218	2.31815	4.14723
		0.0341171	0.478315	0.438572	3.36968	2.52785	2.00161	29.1372	11.2724	8.43635	14.8473	0.0189672	0.141471	0.511922	0.610684	0.075664	14.5136	20.9888	38.2552	0.156874	1.96057	0.914913	12.4564	0.0672729	0.479214	4.21314	24.4918	6.95186	0.347153	5.86071	3.4975	21.3363	295.964	NF	0.152762	1.07298	18.2486	0.347198	9.92299	2.38267	4.68131
		0.0243546	0.269742	0.31081	1.92191	1.65635	1.83414	19.2651	8.34842	7.98527	12.3566	0.0152229	0.0813717	0.33341	0.450671	0.0567735	11.5887	21.6369	33.5825	0.393709	3.28795	1.21675	12.9061	0.0817454	0.343285	4.70088	20.0679	7.69928	0.651411	4.28446	2.3169	14.9336	201.321	NF	0.0490472	0.643185	13.56	0.321739	9.74467	2.06914	3.57034
		0.0313118	0.425385	0.397891	2.69179	2.44751	2.94033	25.3549	10.9182	7.36675	16.7363	0.018901	0.126834	0.640345	0.583966	0.0718766	16.4612	23.387	43.6382	0.301049	2.86875	1.19717	13.9435	0.0753269	0.431375	4.958	24.2014	8.88312	0.554213	5.38579	2.90792	19.3133	276.02	NF	0.0430411	0.890404	16.6875	0.213167	9.55221	2.73193	4.61358
		0.0337413	0.447903	0.406402	2.93003	2.23768	2.53766	23.1376	10.6508	10.742	16.053	0.00998986	0.121747	0.619185	0.651142	0.0754843	16.389	22.9764	40.364	0.269177	2.67005	1.10386	13.4725	0.0665476	0.467879	4.77382	25.1408	8.12562	0.474089	5.57388	3.1518	20.5386	295.716	0.00144287	0.194604	0.933706	18.6219	0.559499	9.07938	3.04718	4.69752
	AVERAGE	0.021344	0.279494	0.321368	2.14472	1.68504	2.0044	19.083	8.34605	9.70175	12.2007	0.0119586	0.0861363	0.390311	0.469103	0.0583865	13.323	22.7703	39.7956	0.412452	2.93161	1.30737	13.0589	0.0821295	0.431261	5.32021	25.4664	8.80796	0.678605	5.41759	2.66651	18.7233	230.389	0.000957176	0.0577294	0.814433	16.7933	0.261762	9.13139	1.85962	3.75835
	SD	0.00697518	0.105887	0.054901	0.541776	0.455918	0.394081	4.39099	1.63881	5.00481	2.05111	0.00409406	0.0238776	0.10168	0.0813968	0.00975376	2.37642	1.36841	3.74221	0.143802	0.679674	0.210681	0.55728	0.0155644	0.0394998	0.620731	2.35613	1.02299	0.201375	0.539313	0.378964	1.76724	39.2219	0.000480781	0.0580754	0.113402	1.70809	0.125107	1.10465	0.505138	0.623679
Z-score
Cell line	Gene expressed	Itaconate	AKG	fumarate	citrate	succinate	malate	lactate	hexose	glutamine	glutamate	F16P	gly 3P	rib 5P	gluc 6P	sed 7P	alanine	hydroxyproline	proline	serine	taurine	threonine	valine	GABA	citrulline	asparagine	leucine	lysine	ornithine	methionine	methylhistidine	histidine	arginine	cysteine	cystine	dimethylarginine	phenylalanine	hypoxanthine	creatinine	glycine	aspartate
OVCA433	GFP	-0.20918	-0.440246	-0.336291	-0.426725	0.0408116	0.406407	-0.0157353	0.300921	-0.157408	-0.887739	-0.0116363	-0.441293	-0.232838	-0.508077	-0.503774	-0.46073	0.474968	0.557981	0.594197	-0.48356	0.714468	1.54082	-0.301549	0.973249	0.884661	1.8335	2.13281	0.218863	1.32407	-0.448834	0.441614	-0.0428812		1.0322	0.0303247	0.99197	-0.056738	0.616153	0.211827	1.07833
		-0.464849	0.00471729	-0.0145069	0.140918	-0.319397	-0.867954	0.275786	-0.446694	0.46054	-0.519893	-0.392597	0.161422	-0.0744537	-0.0750411	-0.372037	-0.681096	0.0578208	0.422779	-0.311098	-0.765851	-0.0407221	0.706151	-0.126343	1.47918	0.35325	1.25109	1.30561	-0.521072	1.74961	0.754165	0.302795	0.365403		-0.311888	1.18644	1.94815	-0.997865	0.233593	-0.136748	-0.0635107
		0.337459	-0.428197	1.16063	1.18424	0.629988	0.736318	0.831532	0.875202	0.38457	1.05858	0.981797	0.637342	0.446604	0.22076	0.389135	-2.33913	-0.919133	-2.06379	-0.958201	-1.21765	-0.339252	-1.49227	-0.133075	-0.158133	-0.190782	-0.546095	0.117462	-0.589739	-0.0392178	-0.394163	-1.45269	-0.483339	-0.0207524	0.424124	-0.00309463	0.138366	-1.33562	1.97389	-0.262608	1.44637
		-1.02603	-1.49422	-1.10047	-0.859727	-1.2791	-0.668983	-1.23621	-1.12282	0.169155	-0.985838	0.193847	-1.11485	-0.678033	-0.826512	-1.05534	-0.4373	0.276501	0.823017	1.06129	0.395494	0.703713	-1.12277	-0.551216	-0.994065	1.07732	0.348461	-0.00305858	0.446321	-0.397209	-0.482727	-0.0677784	-0.829753	-0.989462	-0.66936	-0.354594	-0.571363	-0.0573885	-1.56939	-1.02204	-0.611819
		-1.05794	-1.06675	-1.20705	-1.19541	-0.989038	-0.528066	-0.928457	-0.710767	3.72834	-0.37624	0.339752	-0.797037	-0.635588	-1.17141	-1.07006	-0.0660202	1.68984	1.24541	1.58577	0.756441	1.52029	1.62276	1.78855	0.721397	1.78991	1.65616	1.27672	0.966773	0.798392	-0.0660951	0.76952	-0.495491		-0.64877	-0.0194662	0.397885	-0.834853	-1.02434	-0.670548	-0.655525
		-0.658513	-1.08188	-0.540651	-0.427024	-1.00507	-0.035101	-1.09151	-0.961453	-0.219303	-0.661537	-0.570134	-0.813376	-0.328969	-0.874031	-0.708456	-1.47647	1.21548	-1.06014	1.17698	2.38729	1.45607	0.482911	1.76237	-0.655149	1.1594	-0.0438459	-0.199565	1.58025	-0.667722	-1.47235	-0.731322	-1.41857		-0.653782	-0.949578	-0.970494	0.82938	0.815141	-1.11743	-0.681364
	Drp1(16/17)	-1.01052	-0.828975	-1.00593	-1.24599	-0.994904	-0.759484	-1.27254	-1.00318	-0.130405	-0.221264	-1.3511	-0.751633	-0.766887	-0.83397	-0.765724	-0.192292	1.65295	1.24066	1.14167	1.689	1.08128	0.0987652	0.657484	-1.17508	0.828692	-0.614617	-1.03095	2.33701	-1.85787	-1.66079	-1.26783	-1.8833		-0.903227	-1.78229	-2.00842	0.26844	-0.913851	-1.31193	-0.589366
		-0.801025	-0.379992	-0.553541	-1.07201	-0.717698	-1.52214	-0.46973	-0.798218	-0.442522	-1.07281	-1.67893	-0.974379	-0.845655	-0.716229	-0.718684	0.8747	0.0106908	0.518903	0.677263	0.0816159	0.693904	0.312639	2.10047	0.583064	0.527174	0.880991	0.863901	0.436257	0.625496	-0.0768355	0.477942	-0.0250086		-0.57491	-0.39651	0.327642	-0.0461894	-0.407818	-0.618727	-1.07353
		0.252731	0.987506	0.266744	0.566787	0.0477001	1.38564	-0.0539377	-0.305692	-0.749586	-0.100119	-0.353385	0.11912	-0.0528591	0.311526	0.697414	0.859058	0.166346	0.693016	0.013178	-0.169241	0.244237	-0.469652	-0.428667	0.564678	0.0274139	0.218877	0.117932	-0.172612	0.565741	0.213519	0.22046	0.253437		-0.656922	-0.0765403	0.457571	0.344324	-0.721775	-0.409955	0.222835
		-0.932779	-0.635156	-1.11979	-0.4125	-0.840163	-0.870235	-0.928712	-1.00404	-0.632184	-1.06476	-0.13948	-1.02069	-0.936281	-0.955627	-1.03701	0.785323	-0.106049	0.111409	0.463711	0.0387687	0.0409538	-0.654181	-0.5051	-0.811893	-0.172874	-0.331247	-0.135701	-0.163662	-0.735168	-0.709004	-0.351721	-0.364077		-0.514966	-0.482233	-0.422159	1.75221	-1.73058	-0.677244	-1.18782
		-0.480295	-0.30167	-0.177403	-0.247266	-0.259972	-0.217392	-0.250067	0.151816	-0.412245	-0.391232	0.556688	-0.471636	-0.265793	-0.125073	-0.425981	-0.933564	0.414953	-0.848983	0.310441	0.434234	0.314642	0.261887	0.571714	-1.11536	0.452286	-0.581714	0.0882769	0.758855	-0.618666	-0.366616	-0.900336	-0.643328		-0.735973	-0.792822	-0.681582	-0.556124	1.15167	-0.698909	-1.12799
		-0.725634	-0.485579	-0.549522	-0.686248	-0.652806	-0.467325	-0.501018	-0.884299	-0.31093	-0.493506	0.968128	-0.454326	-0.436861	-0.565037	-0.694874	0.940488	-0.0187543	0.779951	0.490758	0.380673	0.362857	0.00963597	-0.178064	0.0111183	0.218069	0.680161	0.70135	0.203038	0.206984	-0.218258	0.709834	-0.11196		-0.698358	-0.301516	0.0936849	-0.131803	-0.816122	-0.241122	-1.16044
	Drp1(-/17)	-0.0782059	0.147178	-0.412032	-0.465505	0.0974379	-0.749564	-0.240783	-0.26855	0.034485	-0.321202	-1.38373	0.0695354	-0.670883	-0.147697	0.0351814	0.589672	-1.35319	-0.54118	-0.946653	-0.704009	-1.14627	-0.967988	-1.03906	-0.142669	-1.09235	-0.937766	-0.493663	-0.869598	-0.515374	0.178814	-0.297839	0.643		-0.41123	0.419531	-0.194553	-1.23892	-0.199302	0.519656	-0.275279
		1.38557	1.24943	0.704568	0.837417	1.57199	0.868864	1.19841	1.4148	-0.868	0.581712	-0.883291	0.538098	0.132118	1.10589	1.4882	0.155362	-2.03351	-0.985796	-1.62064	-1.44149	-1.82426	-1.30274	-1.20014	0.803019	-1.6172	-0.433975	-1.24947	-1.21638	0.609476	1.56132	1.45225	1.27608		1.73226	1.03086	0.525482	-1.09258	0.987072	0.907724	0.623538
		1.83123	1.87767	2.13484	2.26101	1.84862	-0.0070775	2.28974	1.78567	-0.252837	1.29035	1.71189	2.31745	1.19602	1.73939	1.77137	0.501017	-1.30191	-0.411636	-1.77729	-1.42869	-1.86279	-1.08117	-0.95452	1.21399	-1.78349	-0.413649	-1.81438	-1.64594	0.821646	2.1928	1.47854	1.67192		1.63637	2.27989	0.852023	0.682904	0.716611	1.03545	1.47987
		0.431613	-0.0921006	-0.192301	-0.411259	-0.062931	-0.432045	0.0414825	0.00144782	-0.342967	0.0760313	0.797329	-0.199544	-0.559609	-0.226452	-0.165369	-0.729777	-0.828268	-1.66029	-0.13034	0.524282	-0.430116	-0.274188	-0.0246747	-2.22726	-0.997737	-2.29126	-1.08376	-0.135042	-2.10105	-0.922536	-2.14442	-0.741114		-0.149499	-1.51009	-1.89288	0.479404	0.555181	0.41477	-0.301443
		1.42903	1.3778	1.39384	1.00978	1.67238	2.37497	1.42836	1.56952	-0.466552	2.2113	1.69573	1.70443	2.45904	1.41114	1.38307	1.32056	0.450631	1.02683	-0.774699	-0.0924887	-0.523052	1.58732	-0.437058	0.0028609	-0.583518	-0.536885	0.0734713	-0.617712	-0.0589513	0.637025	0.333834	1.16342		-0.252917	0.669927	-0.0618894	-0.388431	0.380953	1.72688	1.37128
		1.77735	1.59046	1.54887	1.44951	1.21215	1.35316	0.923394	1.40633	0.207852	1.87817	-0.480876	1.49137	2.25093	2.23644	1.75295	1.29019	0.150632	0.151871	-0.996334	-0.384831	-0.965962	0.742065	-1.00112	0.927041	-0.880227	-0.138188	-0.666999	-1.0156	0.289807	1.28056	1.02715	1.66557	1.01021	2.35685	1.05177	1.07058	2.37985	-0.0470833	2.35096	1.50587
