# Supplementary material for: Drp1 splice variants regulate ovarian cancer mitochondrial dynamics and tumor progression
Source: EMBO Rep. 2024 Aug 27;25(10):16. doi: 10.1038/s44319-024-00232-4 (PMC11467262; doi:10.1038/s44319-024-00232-4)
Supplement: Supplementary file 6 — Source data Fig. 4 [file 44319_2024_232_MOESM6_ESM.zip › Figure 4/4D/4D_OVCA433_TotalNAD(H).xlsx]

## Sheet: TotalNAD(H)
Total AND(H)
	N1	N2	N3	N4
GFP	7.93399e+06	8.5272e+06	8.45e+06	7.61203e+06
Drp1 (-/17)	9.99471e+06	1.02673e+07	1.00213e+07	9.32183e+06
Drp1 (16/17)	7.21547e+06	7.8217e+06	7.94425e+06	6.61088e+06
OVCA433
N1	Total AND(H)
Luciferase Readings -Promega Readings				Blank		BCA Protein
GFP	1409000	2078000	2358000	50902		GFP	0.237996	0.237025	0.24175
Drp1 (-/17)	2445000	3385000	3377000			Drp1 (-/17)	0.305469	0.296396	0.305207
Drp1 (16/17)	2285000	1465000	1850000			Drp1 (16/17)	0.247365	0.252513	0.256473
Subtract Blank
GFP	1358098	2027098	2307098
Drp1 (-/17)	2394098	3334098	3326098
Drp1 (16/17)	2234098	1414098	1799098
Normalized by protein				Average
GFP	5.70639e+06	8.55225e+06	9.54334e+06	7.93399e+06
Drp1 (-/17)	7.83746e+06	1.12488e+07	1.08979e+07	9.99471e+06
Drp1 (16/17)	9.03157e+06	5.60009e+06	7.01476e+06	7.21547e+06
OVCA433
N2	Total AND(H)
Luciferase Readings -Promega Readings						Blank		BCA Protein
GFP	4577000	4424000	4667000	4511000		61163.3		GFP	0.554805	0.48996	0.547898	0.513931
Drp1 (-/17)	4780000	4600000	4657000	4615000				Drp1 (-/17)	0.430518	0.46699	0.48532	0.417038
Drp1 (16/17)	4704000	4873000	4771000	4772000				Drp1 (16/17)	0.624654	0.684784	0.582268	0.564981
Subtract Blank
GFP	4.51584e+06	4.36284e+06	4.60584e+06	4.44984e+06
Drp1 (-/17)	4.71884e+06	4.53884e+06	4.59584e+06	4.55384e+06
Drp1 (16/17)	4.64284e+06	4.81184e+06	4.70984e+06	4.71084e+06
Normalized by protein						Average
GFP	8.1395e+06	8.90448e+06	8.40638e+06	8.65843e+06		8.5272e+06
Drp1 (-/17)	1.09608e+07	9.71935e+06	9.4697e+06	1.09195e+07		1.02673e+07
Drp1 (16/17)	7.53057e+06	7.11611e+06	8.19381e+06	8.44631e+06		7.8217e+06
OVCA433
N3	Total AND(H)
Luciferase Readings -Promega Readings						Blank		BCA Protein
GFP	4738000	4694000	4684000	4628000		18620		GFP	0.531773	0.575674	0.567616	0.536949
Drp1 (-/17)	4965000	4856000	4754000	4901000				Drp1 (-/17)	0.542791	0.477784	0.431139	0.502769
Drp1 (16/17)	4937000	4705000	4685000	4738000				Drp1 (16/17)	0.637633	0.57211	0.592253	0.599754
Subtract Blank
GFP	4719380	4675380	4665380	4609380
Drp1 (-/17)	4946380	4837380	4735380	4882380
Drp1 (16/17)	4918380	4686380	4666380	4719380
Normalized by protein						Average
GFP	8.87481e+06	8.12157e+06	8.21925e+06	8.58439e+06		8.45e+06
Drp1 (-/17)	9.14716e+06	1.01636e+07	1.10266e+07	9.74801e+06		1.00213e+07
Drp1 (16/17)	7.7427e+06	8.22394e+06	7.91046e+06	7.89991e+06		7.94425e+06
OVCA433
N4	Total AND(H)
Luciferase Readings -Promega Readings						Blank		BCA Protein
GFP	5145000	5005000	4973000	4903000		22546.7		GFP	0.679973	0.604595	0.670765	0.669148
Drp1 (-/17)	5196000	5067000	5227000	5090000				Drp1 (-/17)	0.514434	0.594434	0.533262	0.574434
Drp1 (16/17)	4731000	4615000	4748000	4422000				Drp1 (16/17)	0.783329	0.686643	0.716638	0.626573
Subtract Blank
GFP	5.12245e+06	4.98245e+06	4.95045e+06	4.88045e+06
Drp1 (-/17)	5.17345e+06	5.04445e+06	5.20445e+06	5.06745e+06
Drp1 (16/17)	4.70845e+06	4.59245e+06	4.72545e+06	4.39945e+06
Normalized by protein						Average
GFP	7.53331e+06	8.24098e+06	7.38031e+06	7.29353e+06		7.61203e+06
Drp1 (-/17)	1.01004e+07	8.52407e+06	9.80193e+06	8.86089e+06		9.32183e+06
Drp1 (16/17)	6.03961e+06	6.72111e+06	6.62538e+06	7.05744e+06		6.61088e+06
