# Supplementary material for: Drp1 splice variants regulate ovarian cancer mitochondrial dynamics and tumor progression
Source: EMBO Rep. 2024 Aug 27;25(10):16. doi: 10.1038/s44319-024-00232-4 (PMC11467262; doi:10.1038/s44319-024-00232-4)
Supplement: Supplementary file 6 — Source data Fig. 4 [file 44319_2024_232_MOESM6_ESM.zip › Figure 4/4D/4D_OVCA433_NAD_NADH ratio.xlsx]

## Sheet: Sheet1
OVCA433	NAD+ _NAD(H) values
NAD+ Levels	N1	N2	N3		NAD(H) Levels	N1	N2	N3		NAD+/NADH ratio	N1	N2	N3
GFP	1.28923e+07	1.1367e+07	9.41607e+06		GFP	2.08281e+06	1.85994e+06	1.5382e+06		GFP	6.23334	6.07904	6.14585
Drp1(-/17)	1.61692e+07	1.75853e+07	1.56102e+07		Drp1(-/17)	3.13585e+06	3.55003e+06	2.86337e+06		Drp1(-/17)	5.16288	4.96407	5.45702
Drp1(16/17)	1.26193e+07	1.41874e+07	1.17185e+07		Drp1(16/17)	1.7497e+06	2.00366e+06	1.64948e+06		Drp1(16/17)	7.22196	7.10859	7.08102
N1	OVC433
								BCA Protein
NAD+	1989000	2303000	2357000	GFP		BLANK		GFP	0.157692	0.175642	0.165023
	3154000	3502000	3464000	Drp1(-/17)		73560		Drp1(-/17)	0.202555	0.213791	0.196398
	2118000	2466000	2288000	Drp1(16/17)				Drp1(16/17)	0.175124	0.173188	0.179022
NADH	353500	462200	446600	GFP
	654500	775900	712700	Drp1(-/17)
	375200	405100	362200	Drp1(16/17)
SUBTRACT BLANK
NAD+	1915440	2229440	2283440	GFP
	3080440	3428440	3390440	Drp1(-/17)
	2044440	2392440	2214440	Drp1(16/17)
NADH	279940	388640	373040	GFP
	580940	702340	639140	Drp1(-/17)
	301640	331540	288640	Drp1(16/17)
Divide by protein						Average
NAD+	1915440	2229440	2283440	GFP		1.28923e+07	NAD+
	3080440	3428440	3390440	Drp1(-/17)		1.61692e+07
	2044440	2392440	2214440	Drp1(16/17)		1.26193e+07
NADH	279940	388640	373040	GFP		2.08281e+06	NADH
	580940	702340	639140	Drp1(-/17)		3.13585e+06
	301640	331540	288640	Drp1(16/17)		1.7497e+06
NAD+/NADH				Average
GFP	6.84232	5.73652	6.12117	6.23334
Drp1(-/17)	5.30251	4.88145	5.30469	5.16288
Drp1(16/17)	6.77775	7.21614	7.67198	7.22196
N2	OVC433
								BCA Protein
NAD+	2651000	2861000	2996000	GFP		BLANK		GFP	0.206474	0.203711	0.370002
	3612000	3538000	3533000	Drp1(-/17)		70653.3		Drp1(-/17)	0.193366	0.198168	0.204331
	2919000	3160000	3371000	Drp1(16/17)				Drp1(16/17)	0.220634	0.223076	0.208837
NADH	510160	497088	573060	GFP
	771900	813800	739527	Drp1(-/17)
	537800	503800	478300	Drp1(16/17)
SUBTRACT BLANK
NAD+	2.58035e+06	2.79035e+06	2.92535e+06	GFP
	3.54135e+06	3.46735e+06	3.46235e+06	Drp1(-/17)
	2.84835e+06	3.08935e+06	3.30035e+06	Drp1(16/17)
NADH	439507	426435	502407	GFP
	701247	743147	668874	Drp1(-/17)
	467147	433147	407647	Drp1(16/17)
Divide by protein						Average
NAD+	1.24972e+07	1.36976e+07	7.90631e+06	GFP		1.1367e+07	NAD+
	1.83142e+07	1.7497e+07	1.69448e+07	Drp1(-/17)		1.75853e+07
	1.29098e+07	1.38489e+07	1.58034e+07	Drp1(16/17)		1.41874e+07
NADH	2.12862e+06	2.09333e+06	1.35785e+06	GFP		1.85994e+06	NADH
	3.62652e+06	3.75009e+06	3.27348e+06	Drp1(-/17)		3.55003e+06
	2.11729e+06	1.9417e+06	1.95198e+06	Drp1(16/17)		2.00366e+06
NAD+/NADH				Average
GFP	5.87101	6.54343	5.82267	6.07904
Drp1(-/17)	5.05007	4.66576	5.17638	4.96407
Drp1(16/17)	6.09733	7.13233	8.0961	7.10859
N3	OVC433
								BCA Protein
NAD+	1906600	2532900	2237600	GFP		BLANK		GFP	0.189849	0.266058	0.231496
	4172000	3828000	3432900	Drp1(-/17)		73463.3		Drp1(-/17)	0.269426	0.255055	0.198806
	2273000	3096310	2544000	Drp1(16/17)				Drp1(16/17)	0.210129	0.220681	0.224798
NADH	395300	468000	406000	GFP
	798300	776000	698780	Drp1(-/17)
	404200	459600	438700	Drp1(16/17)
SUBTRACT BLANK
NAD+	1.83314e+06	2.45944e+06	2.16414e+06	GFP
	4.09854e+06	3.75454e+06	3.35944e+06	Drp1(-/17)
	2.19954e+06	3.02285e+06	2.47054e+06	Drp1(16/17)
NADH	321837	394537	332537	GFP
	724837	702537	625317	Drp1(-/17)
	330737	386137	365237	Drp1(16/17)
Divide by protein						Average
NAD+	9.65576e+06	9.24397e+06	9.34848e+06	GFP		9.41607e+06	NAD+
	1.52121e+07	1.47205e+07	1.68981e+07	Drp1(-/17)		1.56102e+07
	1.04675e+07	1.36978e+07	1.09901e+07	Drp1(16/17)		1.17185e+07
NADH	1.69522e+06	1.48289e+06	1.43647e+06	GFP		1.5382e+06	NADH
	2.6903e+06	2.75445e+06	3.14536e+06	Drp1(-/17)		2.86337e+06
	1.57397e+06	1.74975e+06	1.62474e+06	Drp1(16/17)		1.64948e+06
NAD+/NADH				Average
GFP	5.69586	6.23373	6.50796	6.14585
Drp1(-/17)	5.65443	5.34426	5.37238	5.45702
Drp1(16/17)	6.65042	7.82844	6.76421	7.08102
