# Supplementary material for: Drp1 splice variants regulate ovarian cancer mitochondrial dynamics and tumor progression
Source: EMBO Rep. 2024 Aug 27;25(10):16. doi: 10.1038/s44319-024-00232-4 (PMC11467262; doi:10.1038/s44319-024-00232-4)
Supplement: Supplementary file 6 — Source data Fig. 4 [file 44319_2024_232_MOESM6_ESM.zip › Figure 4/4A/4A_OCR_OVCCA433_ Drp1OE Mitostress.xlsx]

## Sheet: OCR Relative to GFP
OVCA433 OCR Replicates
	GFP N1				GFP N2				GFP N3		GFP N4					GFP Average
Time																N1	N2	N3	N4
1.59851	159.131	140.738	110.57	123.458	192.379	151.318	125.984	136.325	104.993	97.6143	110.132	124.25	127.774	118.386		133.474	151.501	101.304	120.136
8.19999	146.099	128.689	101.096	112.75	178.635	141.253	118.452	131.15	96.7828	90.1848	104.803	114.695	111.912	108.218		122.158	142.373	93.4838	109.907
14.8012	145.162	128.091	100.769	113.958	179.973	144.046	120.092	131.729	97.3069	90.4586	103.233	112.334	108.999	105.429		121.995	143.96	93.8827	107.499
21.4712	64.1214	58.1347	49.0779	45.1329	87.8964	67.7147	59.7821	64.3169	37.8279	32.1637	32.8584	36.8145	44.3053	41.8255		54.1167	69.9275	34.9958	38.9509
28.0671	72.4084	63.1213	44.5537	49.0641	95.426	73.4321	66.3469	72.2825	41.1681	33.5201	37.3112	41.3435	51.952	47.0874		57.2869	76.8719	37.3441	44.4235
34.6581	73.9681	65.5835	45.6751	51.7914	101.734	78.0771	69.6755	74.8674	43.6592	35.9573	40.3947	44.7432	57.0025	51.2558		59.2545	81.0884	39.8083	48.3491
41.3255	251.114	206.717	160.272	203.512	388.27	283.616	222.542	280.611	137.965	128.254	150.245	155.581	160.963	113.932		205.404	293.76	133.11	145.181
47.9234	200.268	171.331	132.511	161.268	336.085	236.823	176.54	229.849	118.956	114.514	126.66	145.597	135.594	101.956		166.345	244.824	116.735	127.452
54.5157	195.959	168.871	129.4	146.075	311.763	226.542	168.17	214.178	114.132	114.054	122.466	137.936	143.582	112.859		160.076	230.164	114.093	129.211
61.185	30.9596	28.3011	23.6647	23.1714	44.4078	31.922	27.4802	26.16	31.8199	25.0568	21.5646	20.5767	39.4723	33.7322		26.5242	32.4925	28.4383	28.8365
67.787	31.019	29.0866	24.7047	25.1729	48.7269	36.1417	31.4963	29.8906	27.2625	22.4477	21.571	20.7168	34.1835	32.1573		27.4958	36.5639	24.8551	27.1571
74.3823	34.2427	31.1035	25.144	26.7728	46.7455	35.9269	33.0031	31.7	26.0587	22.4861	21.511	20.8728	30.8401	28.3185		29.3157	36.8439	24.2724	25.3856
	Drp1(-/17) N1				Drp1(-/17) N2				Drp1(-/17) N3		Drp1(-/17) N4					Drp1(-/17) Average
Time																N1	N2	N3	N4
1.59851	161.876	155.384	144.175	127.601	192.458	198.779	186.267	161.142	170.345	188.48	133.81	131.32	137.816	126.557		147.259	184.661	179.413	132.376
8.19999	152.216	145.05	132.185	116.976	181.803	188.501	171.548	148.597	158.859	176.52	122.633	123.844	126.293	121.439		136.607	172.612	167.69	123.552
14.8012	152.048	144.435	132.438	117.07	182.392	188.195	169.651	146.25	158.136	178.269	119.81	123.436	121.347	120.09		136.498	171.622	168.203	121.171
21.4712	64.4079	64.4578	57.2072	55.6781	70.51	64.0377	70.1507	62.6585	59.7394	63.495	44.2933	40.2618	37.7627	46.9347		60.4377	66.8392	61.6172	42.3131
28.0671	71.8828	70.7067	61.9113	59.3306	78.9735	71.9655	78.6599	71.1243	62.0509	68.041	45.8518	43.2814	43.9793	54.3216		65.9578	75.1808	65.046	46.8586
34.6581	76.275	73.5353	65.0573	61.1923	84.1573	76.6266	86.122	78.1674	66.4579	70.7466	50.5801	46.4896	48.4203	57.8409		69.015	81.2683	68.6022	50.8327
41.3255	267.325	255.373	228.328	211.994	403.504	370.243	418.313	349.91	188.351	249.395	136.071	134.896	104.455	140.013		240.755	385.492	218.873	128.858
47.9234	215.601	209.913	176.81	171.223	319.268	284.02	345.505	295.755	176.476	224.487	134.595	126.734	101.638	129.414		193.387	311.137	200.481	123.095
54.5157	205.07	196.436	155.112	157.197	290.902	255.277	329.31	280.629	181.075	220.444	137.267	126.53	93.25	137.061		178.454	289.029	200.76	123.527
61.185	29.6899	30.7791	24.1883	24.36	27.6748	21.6463	31.5423	31.4451	54.3606	40.8623	29.1323	24.0866	26.9863	28.8041		27.2543	28.0771	47.6114	27.2523
67.787	33.173	32.9165	28.7227	27.5985	34.8138	30.1297	34.7512	33.6282	43.8467	40.9673	27.8118	22.6089	26.8861	30.7439		30.6027	33.3307	42.407	27.0127
74.3823	35.3184	34.5263	29.7129	28.204	37.8096	33.6263	35.006	33.028	43.1045	41.0007	28.3209	25.3474	25.4573	27.0737		31.9404	34.8675	42.0526	26.5498
	Drp1(16//17) N1				Drp1(16/17) N2				Drp1(16/17) N3		Drp1(16//17) N4					Drp1(16/17) Average
Time																N1	N2	N3	N4
1.59851	144.105	128.113	104.97	109.812	115.827	118.181	109.62	111.601	59.3432	66.2489	106.476	110.137	100.368	108.01		121.75	113.807	62.796	106.248
8.19999	133.429	115.903	95.2989	101.456	109.684	112.74	103.476	104.09	55.2058	61.1564	97.4713	99.7201	93.0291	100.147		111.522	107.497	58.1811	97.5918
14.8012	132.922	114.041	94.9421	99.8661	110.052	114.079	103.556	104.014	55.5838	62.6585	96.4899	98.4941	89.6618	98.1517		110.443	107.925	59.1212	95.6994
21.4712	48.351	45.6095	46.1867	44.2593	43.5329	46.3623	45.3079	46.3905	16.2364	20.4506	31.8279	31.1531	31.6235	33.6668		46.1016	45.3984	18.3435	32.0678
28.0671	54.3082	48.989	47.2265	47.4523	47.3048	48.1837	51.4501	51.2511	16.2743	20.8554	33.036	33.5109	34.3291	38.0758		49.494	49.5474	18.5648	34.738
34.6581	57.8293	50.8806	49.1217	50.3239	49.5963	52.0045	55.1108	54.9735	18.1113	23.1676	35.7754	34.3081	35.7787	40.2257		52.0389	52.9213	20.6394	36.522
41.3255	191.367	203.031	151.67	159.952	165.744	169.465	178.698	169.436	74.2502	72.919	123.356	131.585	99.655	101.105		176.505	170.836	73.5846	113.925
47.9234	153.831	165.433	127.068	127.846	138.789	146.849	147.285	143.647	65.3848	63.9168	110.286	110.079	74.8531	88.0324		143.544	144.142	64.6508	95.8125
54.5157	143.813	154.339	127.104	125.257	134.946	141.336	134.462	136.162	62.4742	69.5873	109.741	108.112	83.2745	98.2046		137.628	136.727	66.0308	99.833
61.185	22.7495	19.9873	25.0543	23.4052	19.5729	18.1021	17.8317	20.0134	10.9256	14.7281	24.5509	21.2731	22.1675	22.4007		22.7991	18.88	12.8269	22.598
67.787	26.5704	21.7757	25.0648	23.8793	21.1901	19.297	20.0952	19.7874	10.3575	14.2777	22.4025	20.7575	22.1032	22.9435		24.3225	20.0924	12.3176	22.0517
74.3823	28.7712	23.9865	25.7763	22.9687	22.2819	19.9957	20.173	20.6168	10.0236	14.6137	21.2024	19.6595	20.6812	20.2071		25.3757	20.7669	12.3186	20.4375
OCR Average	GFP				Drp1(-/17)				Drp1(16/17)
	N1	N2	N3	N4	N1	N2	N3	N4	N1	N2	N3	N4
Time
1.59851	133.475	151.502	101.3	120.135	147.257	184.662	179.415	132.377	121.748	113.808	62.795	106.25
8.19999	122.16	142.373	93.48	109.907	136.61	172.613	167.69	123.55	111.522	107.498	58.185	97.5925
14.8012	121.995	143.96	93.885	107.498	136.5	171.623	168.205	121.172	110.442	107.925	59.12	95.6975
21.4712	54.115	69.9275	34.995	38.9525	60.44	66.84	61.62	42.31	46.1025	45.3975	18.345	32.0675
28.0671	57.285	76.8725	37.345	44.4225	65.9575	75.18	65.045	46.8575	49.495	49.545	18.565	34.74
34.6581	59.255	81.09	39.81	48.3475	69.015	81.27	68.605	50.8325	52.0375	52.92	20.64	36.525
41.3255	205.403	293.76	133.11	145.18	240.755	385.49	218.87	128.857	176.505	170.838	73.585	113.927
47.9234	166.345	244.825	116.735	127.453	193.385	311.135	200.485	123.095	143.545	144.143	64.65	95.8125
54.5157	160.077	230.162	114.09	129.213	178.455	289.03	200.76	123.528	137.627	136.727	66.03	99.83
61.185	26.5225	32.4925	28.44	28.835	27.255	28.0775	47.61	27.2525	22.8	18.8775	12.83	22.5975
67.787	27.495	36.565	24.855	27.1575	30.6025	33.33	42.41	27.0125	24.3225	20.095	12.32	22.05
74.3823	29.3125	36.845	24.275	25.385	31.94	34.87	42.05	26.55	25.3775	20.7675	12.315	20.4375
OCR Relative to GFP		Plotted on 4A
Time	GFP				Drp1(-/17)				Drp1(16/17)
	N1	N2	N3	N4	N1	N2	N3	N4	N1	N2	N3	N4
1.59851	100	100	100	100	110.326	121.887	177.113	110.191	91.2137	75.1192	61.9891	88.4422
8.19999	91.5228	93.9737	92.2804	91.4867	102.349	113.934	165.538	102.843	83.5531	70.9543	57.4383	81.2357
14.8012	91.3991	95.0215	92.6802	89.4806	102.266	113.28	166.046	100.864	82.744	71.2364	58.3613	79.6583
21.4712	40.5432	46.156	34.5459	32.4239	45.2819	44.1181	60.8292	35.2187	34.5402	29.9649	18.1096	26.6929
28.0671	42.9181	50.7401	36.8657	36.9772	49.4156	49.6229	64.2103	39.004	37.0819	32.7024	18.3268	28.9175
34.6581	44.3941	53.5239	39.2991	40.2443	51.7063	53.6427	67.7246	42.3128	38.9867	34.9301	20.3751	30.4033
41.3255	153.888	193.898	131.402	120.847	180.375	254.445	216.061	107.261	132.238	112.762	72.6407	94.8329
47.9234	124.626	161.598	115.237	106.091	144.885	205.366	197.912	102.464	107.544	95.142	63.8203	79.754
54.5157	119.931	151.92	112.626	107.556	133.699	190.776	198.184	102.824	103.111	90.2477	65.1826	83.0982
61.185	19.8708	21.4468	28.075	24.0022	20.4196	18.5327	46.999	22.6849	17.0819	12.4602	12.6654	18.8101
67.787	20.5994	24.1349	24.536	22.6058	22.9275	21.9996	41.8657	22.4851	18.2225	13.2638	12.1619	18.3544
74.3823	21.961	24.3197	23.9635	21.1304	23.9296	23.0161	41.5104	22.1001	19.0129	13.7077	12.157	17.0121

## Sheet: OVCA433-N1-20220511
Unassigned Well
Unselected Well
OCR Data
ECAR Data
PER Data
	P1		P2			P1		P2			P1		P2
OCR (pmol/min):
Time	Group Name: GFP		Group Name: GFP			Group Name: Drp1(-/17)		Group Name: Dpr1(-/17)			Group Name: Drp1(16/17)		Group Name: Drp1(16/17)
	B01	C01	D01	E01		D01	E01	F01	G01		F01	G01	B01	C01
1.59851	159.131	140.738	110.57	123.458		161.876	155.384	144.175	127.601		144.105	128.113	104.97	109.812
8.19999	146.099	128.689	101.096	112.75		152.216	145.05	132.185	116.976		133.429	115.903	95.2989	101.456
14.8012	145.162	128.091	100.769	113.958		152.048	144.435	132.438	117.07		132.922	114.041	94.9421	99.8661
21.4712	64.1214	58.1347	49.0779	45.1329		64.4079	64.4578	57.2072	55.6781		48.351	45.6095	46.1867	44.2593
28.0671	72.4084	63.1213	44.5537	49.0641		71.8828	70.7067	61.9113	59.3306		54.3082	48.989	47.2265	47.4523
34.6581	73.9681	65.5835	45.6751	51.7914		76.275	73.5353	65.0573	61.1923		57.8293	50.8806	49.1217	50.3239
41.3255	251.114	206.717	160.272	203.512		267.325	255.373	228.328	211.994		191.367	203.031	151.67	159.952
47.9234	200.268	171.331	132.511	161.268		215.601	209.913	176.81	171.223		153.831	165.433	127.068	127.846
54.5157	195.959	168.871	129.4	146.075		205.07	196.436	155.112	157.197		143.813	154.339	127.104	125.257
61.185	30.9596	28.3011	23.6647	23.1714		29.6899	30.7791	24.1883	24.36		22.7495	19.9873	25.0543	23.4052
67.787	31.019	29.0866	24.7047	25.1729		33.173	32.9165	28.7227	27.5985		26.5704	21.7757	25.0648	23.8793
74.3823	34.2427	31.1035	25.144	26.7728		35.3184	34.5263	29.7129	28.204		28.7712	23.9865	25.7763	22.9687
ECAR (mpH/min):
Time	Group Name: GFP		Group Name: GFP			Group Name: Drp1(-/17)		Group Name: Dpr1(-/17)			Group Name: Drp1(16/17)		Group Name: Drp1(16/17)
	B01	C01	D01	E01		D01	E01	F01	G01		F01	G01	B01	C01
1.59851	55.6115	53.8278	48.3836	55.3015		61.1873	66.4185	56.2866	52.302		62.757	54.7985	46.5875	47.6587
8.19999	61.5622	60.016	51.7743	59.2808		67.6291	73.2743	59.551	55.6278		69.5761	58.6211	49.7365	51.7492
14.8012	63.7889	61.6598	53.0401	60.5359		66.9578	75.2164	60.6444	57.034		72.228	60.5683	50.6162	53.1232
21.4712	95.7286	93.5486	71.3796	83.0119		96.008	105.262	81.5877	78.7483		105.996	86.339	71.4967	77.0183
28.0671	91.9502	89.5806	77.3459	83.3004		90.0561	102.932	81.5545	82.5502		101.38	82.4848	73.7119	77.7176
34.6581	91.5082	89.1402	77.7417	84.1285		89.0279	103.178	81.3955	82.8317		101.49	83.3278	73.6888	78.576
41.3255	82.6738	81.1354	69.2349	75.8861		84.7142	93.3946	75.8822	75.4135		92.0429	75.8206	65.2005	68.5639
47.9234	74.2723	72.8485	64.5776	70.9361		76.3017	85.3439	70.5742	69.7551		84.384	71.3335	60.912	63.1273
54.5157	74.4756	71.5554	64.4165	70.6462		75.3456	84.7831	70.6632	69.4248		83.0615	70.8996	60.5394	62.1141
61.185	81.7624	79.5393	71.2489	73.0151		79.8638	88.2933	72.7458	73.0989		90.7976	74.9568	65.1165	69.3048
67.787	79.7527	76.3349	69.6588	72.9337		76.7111	85.5212	71.559	71.0693		86.7336	72.3128	64.8979	68.4195
74.3823	79.0435	75.1701	68.6523	71.9441		76.1061	85.3124	70.7435	69.6961		86.179	73.6947	63.7428	66.9905
PER (pmol/min)
Time	Group Name: GFP		Group Name: GFP			Group Name: Drp1(-/17)		Group Name: Dpr1(-/17)			Group Name: Drp1(16/17)		Group Name: Drp1(16/17)
	B01	C01	D01	E01		D01	E01	F01	G01		F01	G01	B01	C01
1.59851	0	0	0	0		0	0	0	0		0	0	0	0
8.19999	0	0	0	0		0	0	0	0		0	0	0	0
14.8012	0	0	0	0		0	0	0	0		0	0	0	0
21.4712	0	0	0	0		0	0	0	0		0	0	0	0
28.0671	0	0	0	0		0	0	0	0		0	0	0	0
34.6581	0	0	0	0		0	0	0	0		0	0	0	0
41.3255	0	0	0	0		0	0	0	0		0	0	0	0
47.9234	0	0	0	0		0	0	0	0		0	0	0	0
54.5157	0	0	0	0		0	0	0	0		0	0	0	0
61.185	0	0	0	0		0	0	0	0		0	0	0	0
67.787	0	0	0	0		0	0	0	0		0	0	0	0
74.3823	0	0	0	0		0	0	0	0		0	0	0	0
	Group Name: GFP		Group Name: GFP			Group Name: Drp1(-/17)		Group Name: Dpr1(-/17)			Group Name: Drp1(16/17)		Group Name: Drp1(16/17)
ATP-linked OCR
Measurement 3* - 6**	81.0404	69.9562	56.2153	68.8252		87.6404	79.9774	75.2309	61.3916		84.5705	68.4312	48.7554	55.6068
*(Basal OCR) **(OCR after ATPsynthase inhibition)
Spare Resp Capacity	105.952	78.6257	59.5033	89.5539		115.277	110.937	95.8897	94.9244		58.445	88.9907	56.7281	60.0861
Measurement 7* - 3**
*(choose measurment that gave maximum OCR after FCCP addition) **(Basal OCR)
Proton leak (Oligo - Anti A)	39.7254	34.48	20.5311	25.0187		40.9566	39.0089	35.3444	32.9883		29.0581	26.8942	23.3453	27.3552
Measurement 6-12
Basal Mitochondrial OCR (Basal - Antimycin A rate)
Measurement 3-12	110.919	96.9873	75.625	87.1853		116.73	109.909	102.725	88.8657		104.15	90.0543	69.1657	76.8974
removes any OCR measurement due to non mitochondrial oxygen consumption (ie remaining OCR after Antimycin A)	110.919	96.9873	75.625	87.1853		116.73	109.909	102.725	88.8657		104.15	90.0543	69.1657	76.8974						0	0	0	0	0	0	0
OCR/ECAR	2.27566	2.07738	1.89986	1.88249		2.27081	1.92026	2.18385	2.05263		1.8403	1.88284	1.87573	1.8799
Measurement3 - basal ocr/basal ECAR
ECAR/OCR	0.439433	0.481375	0.526354	0.531212		0.440372	0.520762	0.457908	0.48718		0.543388	0.531112	0.533127	0.531944
Measurement3 - basal ECAR/basal OCR

## Sheet: OVCA433-N2-20220513
Unassigned Well
Unselected Well
OCR Data
ECAR Data
PER Data
OCR (pmol/min):	P1		P2			P1		P2			P1		P2
Time	Group Name: GFP		Group Name: GFP			Group Name: Drp1(16/17)		Group Name: Drp1(16/17)			Group Name: Drp1(-/17)		Group Name: Drp1(-/17)
	B01	C01	D01	E01		D01	E01	F01	G01		F01	G01	B01	C01
1.59706	192.379	151.318	125.984	136.325		115.827	118.181	109.62	111.601		192.458	198.779	186.267	161.142
8.20631	178.635	141.253	118.452	131.15		109.684	112.74	103.476	104.09		181.803	188.501	171.548	148.597
14.8068	179.973	144.046	120.092	131.729		110.052	114.079	103.556	104.014		182.392	188.195	169.651	146.25
21.4773	87.8964	67.7147	59.7821	64.3169		43.5329	46.3623	45.3079	46.3905		70.51	64.0377	70.1507	62.6585
28.0851	95.426	73.4321	66.3469	72.2825		47.3048	48.1837	51.4501	51.2511		78.9735	71.9655	78.6599	71.1243
34.6826	101.734	78.0771	69.6755	74.8674		49.5963	52.0045	55.1108	54.9735		84.1573	76.6266	86.122	78.1674
41.3527	388.27	283.616	222.542	280.611		165.744	169.465	178.698	169.436		403.504	370.243	418.313	349.91
47.9463	336.085	236.823	176.54	229.849		138.789	146.849	147.285	143.647		319.268	284.02	345.505	295.755
54.54	311.763	226.542	168.17	214.178		134.946	141.336	134.462	136.162		290.902	255.277	329.31	280.629
61.2103	44.4078	31.922	27.4802	26.16		19.5729	18.1021	17.8317	20.0134		27.6748	21.6463	31.5423	31.4451
67.8094	48.7269	36.1417	31.4963	29.8906		21.1901	19.297	20.0952	19.7874		34.8138	30.1297	34.7512	33.6282
74.4054	46.7455	35.9269	33.0031	31.7		22.2819	19.9957	20.173	20.6168		37.8096	33.6263	35.006	33.028
ECAR (mpH/min):
Time	Group Name: GFP		Group Name: GFP			Group Name: Drp1(16/17)		Group Name: Drp1(16/17)			Group Name: Drp1(-/17)		Group Name: Drp1(-/17)
	B01	C01	D01	E01		D01	E01	F01	G01		F01	G01	B01	C01
1.59706	73.4405	58.1453	54.1198	49.8722		54.399	60.836	55.7279	55.9638		55.3165	47.5611	60.5321	50.5605
8.20631	77.8117	60.9857	56.8266	53.3986		57.9067	65.15	57.6952	58.4893		56.3935	45.624	64.3215	54.7119
14.8068	78.596	61.6163	56.2391	53.0328		59.354	67.0132	58.6778	58.697		57.0373	46.8054	64.4565	55.0651
21.4773	109.827	84.5915	76.0585	72.6741		86.5988	99.8426	80.2528	83.5848		80.8142	65.6299	93.4164	82.6349
28.0851	103.738	76.9445	70.7532	66.0196		88.3847	100.814	76.1842	79.7416		74.6585	56.8031	84.6607	77.6221
34.6826	99.4777	73.5564	70.6904	63.7355		89.6671	102.562	75.588	80.9727		68.6422	52.868	79.9224	74.3291
41.3527	106.367	80.1142	73.4318	70.1132		81.3133	90.8105	74.2125	75.6937		75.6228	61.7033	88.1332	79.3096
47.9463	96.0131	72.8634	66.4022	61.8206		77.7073	86.6816	67.8841	69.722		69.7319	57.1151	78.9182	69.3233
54.54	92.2565	70.4958	65.1954	59.7647		77.6088	86.2393	67.9422	68.8676		67.9397	56.6738	75.8924	66.0015
61.2103	86.2766	64.875	64.5489	56.7665		80.7823	90.887	67.4122	69.7687		57.1614	44.7874	69.7405	62.161
67.8094	84.1693	62.518	61.5491	53.2944		78.889	87.4061	65.2045	68.0749		54.2438	42.0952	66.1125	62.7149
74.4054	83.7682	62.6601	60.1319	50.6927		77.2158	85.8289	62.9885	65.9892		54.3428	42.8529	64.4032	61.4202
PER (pmol/min)
Time	Group Name: GFP		Group Name: GFP			Group Name: Drp1(16/17)		Group Name: Drp1(16/17)			Group Name: Drp1(-/17)		Group Name: Drp1(-/17)
	B01	C01	D01	E01		D01	E01	F01	G01		F01	G01	B01	C01
1.59706	0	0	0	0		0	0	0	0		0	0	0	0
8.20631	0	0	0	0		0	0	0	0		0	0	0	0
14.8068	0	0	0	0		0	0	0	0		0	0	0	0
21.4773	0	0	0	0		0	0	0	0		0	0	0	0
28.0851	0	0	0	0		0	0	0	0		0	0	0	0
34.6826	0	0	0	0		0	0	0	0		0	0	0	0
41.3527	0	0	0	0		0	0	0	0		0	0	0	0
47.9463	0	0	0	0		0	0	0	0		0	0	0	0
54.54	0	0	0	0		0	0	0	0		0	0	0	0
61.2103	0	0	0	0		0	0	0	0		0	0	0	0
67.8094	0	0	0	0		0	0	0	0		0	0	0	0
74.4054	0	0	0	0		0	0	0	0		0	0	0	0
	Group Name: GFP		Group Name: GFP			Group Name: Drp1(16/17)		Group Name: Drp1(16/17)			Group Name: Drp1(-/17)		Group Name: Drp1(-/17)
ATP-linked OCR					Average					Average					average
Measurement 3* - 6**	92.0763	76.3309	60.3097	67.4122	74.0323	66.5193	67.717	58.2479	57.6237	62.527	111.882	124.158	99.5004	83.5915	104.783
*(Basal OCR) **(OCR after ATPsynthase inhibition)
Spare Resp Capacity	208.298	139.571	102.45	148.882	149.8	55.6916	55.3861	75.1427	65.4222	62.9106	221.112	182.047	248.662	203.66	213.87
Measurement 7* - 3**
*(choose measurment that gave maximum OCR after FCCP addition) **(Basal OCR)
Proton leak (Oligo - Anti A)	54.9883	42.1502	36.6724	43.1674	44.2446	27.3144	32.0087	34.9378	34.3566	32.1544	46.3477	43.0003	51.116	45.1394	46.4008
Measurement 6-12
Basal Mitochondrial OCR (Basal - Antimycin A rate)
Measurement 3-12	133.227	108.119	87.0887	100.029	107.116	87.7703	94.0836	83.3828	83.3974	87.1585	144.582	154.569	134.645	113.222	136.755
removes any OCR measurement due to non mitochondrial oxygen consumption (ie remaining OCR after Antimycin A)
OCR/ECAR
Measurement3 - basal ocr/basal ECAR	2.28984	2.33778	2.13538	2.48392	2.31173	1.85417	1.70234	1.76482	1.77205	1.77334	3.19776	4.02081	2.63203	2.65595	3.12664
ECAR/OCR
Measurement3 - basal ECAR/basal OCR	0.436711	0.427756	0.4683	0.40259	0.433839	0.539326	0.587427	0.56663	0.564317	0.564425	0.312719	0.248706	0.379935	0.376514	0.329469

## Sheet: OVCA433-N3-20220518
Unassigned Well	Note:
Unselected Well	For N3 only had one plate for the run
OCR Data
ECAR Data
PER Data
OCR (pmol/min):
Time	Group Name: GFP			Group Name: Drp1(-/17)			Group Name: Drp1(16/17)
	B01	C01		D01	E01		F01	G01
1.59997	104.993	97.6143		170.345	188.48		59.3432	66.2489
8.20257	96.7828	90.1848		158.859	176.52		55.2058	61.1564
14.8011	97.3069	90.4586		158.136	178.269		55.5838	62.6585
21.487	37.8279	32.1637		59.7394	63.495		16.2364	20.4506
28.0785	41.1681	33.5201		62.0509	68.041		16.2743	20.8554
34.6709	43.6592	35.9573		66.4579	70.7466		18.1113	23.1676
41.3385	137.965	128.254		188.351	249.395		74.2502	72.919
47.9367	118.956	114.514		176.476	224.487		65.3848	63.9168
54.5305	114.132	114.054		181.075	220.444		62.4742	69.5873
61.2031	31.8199	25.0568		54.3606	40.8623		10.9256	14.7281
67.8048	27.2625	22.4477		43.8467	40.9673		10.3575	14.2777
74.4008	26.0587	22.4861		43.1045	41.0007		10.0236	14.6137
ECAR (mpH/min):
Time	Group Name: GFP			Group Name: Drp1(-/17)			Group Name: Drp1(16/17)
	B01	C01		D01	E01		F01	G01
1.59997	43.2712	39.4168		64.5539	73.0006		23.3706	23.8273
8.20257	46.1304	41.896		70.0664	78.7718		25.7113	25.8151
14.8011	46.0521	42.4167		71.3542	79.8999		26.4436	26.5917
21.487	74.6158	69.9993		119.436	134.247		43.6455	44.4833
28.0785	75.0468	69.3032		120.116	133.421		43.3269	44.9092
34.6709	75.8058	70.8583		120.784	135.009		43.8707	45.5499
41.3385	67.9857	64.6908		107.059	120.841		38.6451	40.21
47.9367	63.6973	62.2879		101.722	115.875		35.4392	38.3469
54.5305	63.8749	62.4967		100.164	114.074		34.6334	37.8334
61.2031	67.9323	66.5451		110.347	124.244		39.5633	40.0536
67.8048	68.1275	65.7364		107.615	121.17		38.2505	38.9043
74.4008	67.3476	65.7833		106.491	119.805		37.9645	38.5552
PER (pmol/min)
Time	Group Name: GFP			Group Name: Drp1(-/17)			Group Name: Drp1(16/17)
	B01	C01		D01	E01		F01	G01
1.59997	0	0		0	0		0	0
8.20257	0	0		0	0		0	0
14.8011	0	0		0	0		0	0
21.487	0	0		0	0		0	0
28.0785	0	0		0	0		0	0
34.6709	0	0		0	0		0	0
41.3385	0	0		0	0		0	0
47.9367	0	0		0	0		0	0
54.5305	0	0		0	0		0	0
61.2031	0	0		0	0		0	0
67.8048	0	0		0	0		0	0
74.4008	0	0		0	0		0	0
ATP-linked OCR	Group Name: GFP		average	Group Name: Drp1(-/17)		average	Group Name: Drp1(16/17)		average
Measurement 3* - 6**	59.4789	58.295	58.8869	98.397	114.774	106.585	39.3475	42.2079	40.7777
*(Basal OCR) **(OCR after ATPsynthase inhibition)
Spare Resp Capacity
Measurement 7* - 3**	40.6586	37.7956	39.2271	30.2144	71.1257	50.6701	18.6664	10.2605	14.4634
*(choose measurment that gave maximum OCR after FCCP addition) **(Basal OCR)
Proton leak (Oligo - Anti A)	17.6005	13.4712	15.5358	23.3534	29.7459	26.5496	8.08771	8.55387	8.32079
Measurement 6-12
Basal Mitochondrial OCR (Basal - Antimycin A rate)
Measurement 3-12	71.2481	67.9725	69.6103	115.032	137.268	126.15	45.5602	48.0448	46.8025
removes any OCR measurement due to non mitochondrial oxygen consumption (ie remaining OCR after Antimycin A)
OCR/ECAR
Measurement3 - basal ocr/basal ECAR	2.11298	2.13262	2.1228	2.21622	2.23115	2.22369	2.10197	2.35632	2.22915
ECAR/OCR
Measurement3 - basal ECAR/basal OCR	0.473266	0.468907	0.471086	0.451219	0.448199	0.449709	0.475743	0.424391	0.450067

## Sheet: OVCA433-N4-20220519
Unassigned Well
Unselected Well
OCR Data
ECAR Data
PER Data
OCR (pmol/min):	P1		P2			P1		P2			P1		P2
Time	Group Name: Drp1(16/17)		Group Name: Drp1(16/17)			Group Name: Drp1(-/17)		Group Name: Drp1(-/17)			Group Name: GFP		Group Name: GFP
	B01	C01	D01	E01		D01	E01	F01	G01		F01	G01	B01	C01
1.60007	106.476	110.137	100.368	108.01		133.81	131.32	137.816	126.557		110.132	124.25	127.774	118.386
8.2034	97.4713	99.7201	93.0291	100.147		122.633	123.844	126.293	121.439		104.803	114.695	111.912	108.218
14.8029	96.4899	98.4941	89.6618	98.1517		119.81	123.436	121.347	120.09		103.233	112.334	108.999	105.429
21.4785	31.8279	31.1531	31.6235	33.6668		44.2933	40.2618	37.7627	46.9347		32.8584	36.8145	44.3053	41.8255
28.0739	33.036	33.5109	34.3291	38.0758		45.8518	43.2814	43.9793	54.3216		37.3112	41.3435	51.952	47.0874
34.668	35.7754	34.3081	35.7787	40.2257		50.5801	46.4896	48.4203	57.8409		40.3947	44.7432	57.0025	51.2558
41.3337	123.356	131.585	99.655	101.105		136.071	134.896	104.455	140.013		150.245	155.581	160.963	113.932
47.9311	110.286	110.079	74.8531	88.0324		134.595	126.734	101.638	129.414		126.66	145.597	135.594	101.956
54.5221	109.741	108.112	83.2745	98.2046		137.267	126.53	93.25	137.061		122.466	137.936	143.582	112.859
61.196	24.5509	21.2731	22.1675	22.4007		29.1323	24.0866	26.9863	28.8041		21.5646	20.5767	39.4723	33.7322
67.7928	22.4025	20.7575	22.1032	22.9435		27.8118	22.6089	26.8861	30.7439		21.571	20.7168	34.1835	32.1573
74.3921	21.2024	19.6595	20.6812	20.2071		28.3209	25.3474	25.4573	27.0737		21.511	20.8728	30.8401	28.3185
ECAR (mpH/min):
Time	Group Name: Drp1(16/17)		Group Name: Drp1(16/17)			Group Name: Drp1(-/17)		Group Name: Drp1(-/17)			Group Name: GFP		Group Name: GFP
	B01	C01	D01	E01		D01	E01	F01	G01		F01	G01	B01	C01
1.60007	32.3194	32.0756	32.9876	35.3395		63.7247	51.1346	60.2289	69.1961		37.7981	38.3269	40.4982	41.1806
8.2034	35.8484	35.4131	37.4116	39.5235		68.0438	54.4436	66.0038	71.9862		40.7789	41.3308	44.5035	46.079
14.8029	36.8466	36.8305	38.7955	41.3144		69.5066	54.9865	68.7619	72.8961		41.145	42.2769	46.2727	47.294
21.4785	65.74	64.0079	62.7831	66.0599		109.381	91.4297	107.788	108.143		73.2501	73.5718	71.7691	74.8132
28.0739	65.0569	63.0921	61.9641	64.982		109.312	90.9269	108.369	107.983		71.3876	71.7129	70.9961	72.3992
34.668	66.62	63.6679	63.1276	66.4454		110.854	90.5312	109.077	109.048		71.3799	73.2785	71.6729	73.7295
41.3337	50.1458	52.1172	51.0271	55.2994		92.4067	75.7272	93.0102	96.6778		59.6504	59.1137	62.7734	66.198
47.9311	45.4492	46.5116	48.2386	51.7109		84.6525	67.5496	92.3765	89.049		52.3996	53.174	59.3632	61.9476
54.5221	44.9015	46.0876	46.6659	49.2717		81.9895	66.3374	109.243	86.967		52.3583	53.8798	57.568	59.8523
61.196	51.3325	50.7947	52.1564	55.0866		92.0205	77.1277	113.54	94.3174		60.6101	59.6832	62.8453	66.4076
67.7928	49.5777	49.5172	50.4126	53.145		89.5813	72.8377	107.855	91.9859		57.7412	57.0265	61.2603	63.2265
74.3921	49.2291	48.2902	49.5499	52.2949		88.3897	70.7351	102.812	92.7386		56.5029	55.6695	60.7647	62.033
PER (pmol/min)
Time	Group Name: Drp1(16/17)		Group Name: Drp1(16/17)			Group Name: Drp1(-/17)		Group Name: Drp1(-/17)			Group Name: GFP		Group Name: GFP
	B01	C01	D01	E01		D01	E01	F01	G01		F01	G01	B01	C01
1.60007	0	0	0	0		0	0	0	0		0	0	0	0
8.2034	0	0	0	0		0	0	0	0		0	0	0	0
14.8029	0	0	0	0		0	0	0	0		0	0	0	0
21.4785	0	0	0	0		0	0	0	0		0	0	0	0
28.0739	0	0	0	0		0	0	0	0		0	0	0	0
34.668	0	0	0	0		0	0	0	0		0	0	0	0
41.3337	0	0	0	0		0	0	0	0		0	0	0	0
47.9311	0	0	0	0		0	0	0	0		0	0	0	0
54.5221	0	0	0	0		0	0	0	0		0	0	0	0
61.196	0	0	0	0		0	0	0	0		0	0	0	0
67.7928	0	0	0	0		0	0	0	0		0	0	0	0
74.3921	0	0	0	0		0	0	0	0		0	0	0	0
	Group Name: Drp1(16/17)		Group Name: Drp1(16/17)			Group Name: Drp1(-/17)		Group Name: Drp1(-/17)			Group Name: GFP		Group Name: GFP
ATP-linked OCR					average					average					average
Measurement 3* - 6**	64.6619	67.3411	58.0383	64.4849	63.6315	75.5163	83.1742	83.5841	73.1556	78.8575	70.3749	75.5197	64.6941	63.6031	68.5479
*(Basal OCR) **(OCR after ATPsynthase inhibition)
Spare Resp Capacity
Measurement 7* - 3**	123.356	131.585	99.655	101.105	113.925	136.071	134.896	104.455	140.013	128.858	150.245	155.581	160.963	113.932	145.181
*(choose measurment that gave maximum OCR after FCCP addition) **(Basal OCR)
Proton leak (Oligo - Anti A)	14.5731	14.6486	15.0976	20.0186	16.0844	22.2592	21.1422	22.9629	30.7672	24.2829	18.8838	23.8704	26.1624	22.9373	22.9635
Measurement 6-12
Basal Mitochondrial OCR (Basal - Antimycin A rate)
Measurement 3-12	75.2875	78.8347	68.9806	77.9446	75.2619	91.4887	98.0886	95.8894	93.0166	94.6208	81.7224	91.4614	78.1592	77.1101	82.1133
removes any OCR measurement due to non mitochondrial oxygen consumption (ie remaining OCR after Antimycin A)
OCR/ECAR	2.61869	2.67425	2.31114	2.37573	2.49495	1.72371	2.24484	1.76474	1.64742	1.84518	2.50901	2.65711	2.35559	2.22922	2.43773
Measurement3 - basal ocr/basal ECAR
ECAR/OCR	0.38187	0.373936	0.432687	0.420924	0.402354	0.580143	0.445465	0.566656	0.607011	0.549819	0.398563	0.376349	0.424523	0.448588	0.412006
Measurement3 - basal ECAR/basal OCR
