# Supplementary material for: Drp1 splice variants regulate ovarian cancer mitochondrial dynamics and tumor progression
Source: EMBO Rep. 2024 Aug 27;25(10):16. doi: 10.1038/s44319-024-00232-4 (PMC11467262; doi:10.1038/s44319-024-00232-4)
Supplement: Supplementary file 7 — Source data Fig. 5 [file 44319_2024_232_MOESM7_ESM.zip]

Archive with 107 entries (96 files):
- Figure 5/
- Figure 5/5G/
- Figure 5/5A/
- Figure 5/5F/
- Figure 5/5H/
- Figure 5/.DS_Store
- __MACOSX/Figure 5/._.DS_Store
- Figure 5/5C/
- Figure 5/5D/
- Figure 5/5E/
- Figure 5/5B/
- Figure 5/5G/5G_OmentalTumorWeights.xlsx
- __MACOSX/Figure 5/5G/._5G_OmentalTumorWeights.xlsx
- Figure 5/5A/5A ProliferationRate.xlsx
- __MACOSX/Figure 5/5A/._5A ProliferationRate.xlsx
- Figure 5/5F/5F_PeritonealTumorWeights.xlsx
- __MACOSX/Figure 5/5F/._5F_PeritonealTumorWeights.xlsx
- Figure 5/5H/5H_iv_Drp1(1617)_Zoom1Omentum.png
- __MACOSX/Figure 5/5H/._5H_iv_Drp1(1617)_Zoom1Omentum.png
- Figure 5/5H/.DS_Store
- __MACOSX/Figure 5/5H/._.DS_Store
- Figure 5/5H/5H_iii_GFP_Omentum.tiff
- __MACOSX/Figure 5/5H/._5H_iii_GFP_Omentum.tiff
- Figure 5/5H/5H_v_Drp1(-17)_Zoom2Omentum.png
- __MACOSX/Figure 5/5H/._5H_v_Drp1(-17)_Zoom2Omentum.png
- Figure 5/5H/5H_i_GFP.jpeg
- __MACOSX/Figure 5/5H/._5H_i_GFP.jpeg
- Figure 5/5H/5H_i_Drp1(-17).jpeg
- __MACOSX/Figure 5/5H/._5H_i_Drp1(-17).jpeg
- Figure 5/5H/5H_v_GFP_Zoom2Omentum.png
- __MACOSX/Figure 5/5H/._5H_v_GFP_Zoom2Omentum.png
- Figure 5/5H/5H_iii_Drp1(1617)_Omentum.tiff
- __MACOSX/Figure 5/5H/._5H_iii_Drp1(1617)_Omentum.tiff
- Figure 5/5H/5H_v_Drp1(1617)_Zoom2Omentum.png
- __MACOSX/Figure 5/5H/._5H_v_Drp1(1617)_Zoom2Omentum.png
- Figure 5/5H/5H_iii_Drp1(-17)_Omentum.tiff
- __MACOSX/Figure 5/5H/._5H_iii_Drp1(-17)_Omentum.tiff
- Figure 5/5H/5H_iv_Drp1(-17)_Zoom1Omentum.png
- Figure 5/5H/5H_iv_GFP_Zoom1Omentum.png
- __MACOSX/Figure 5/5H/._5H_iv_GFP_Zoom1Omentum.png
- Figure 5/5H/5H_ii_GFP_Drp1(-17)_Drp1(1617)_OmentalTissue.jpeg
- __MACOSX/Figure 5/5H/._5H_ii_GFP_Drp1(-17)_Drp1(1617)_OmentalTissue.jpeg
- Figure 5/5H/5H_i_Drp1(1617).jpeg
- __MACOSX/Figure 5/5H/._5H_i_Drp1(1617).jpeg
- Figure 5/5C/5C_Skov3_GFP.tiff
- __MACOSX/Figure 5/5C/._5C_Skov3_GFP.tiff
- Figure 5/5C/.DS_Store
- __MACOSX/Figure 5/5C/._.DS_Store
- Figure 5/5C/5C_Skov3_Drp1(1617).tiff
- __MACOSX/Figure 5/5C/._5C_Skov3_Drp1(1617).tiff
- Figure 5/5C/5C_OVCA433_Drp1(-17).tiff
- __MACOSX/Figure 5/5C/._5C_OVCA433_Drp1(-17).tiff
- Figure 5/5C/5C migrations replicates/
- Figure 5/5C/5C_Migration_CrystalViolet.xlsx
- __MACOSX/Figure 5/5C/._5C_Migration_CrystalViolet.xlsx
- Figure 5/5C/5C_OVCA433_Drp1(1617).tiff
- __MACOSX/Figure 5/5C/._5C_OVCA433_Drp1(1617).tiff
- Figure 5/5C/5C_Skov3_Drp1(-17).tiff
- __MACOSX/Figure 5/5C/._5C_Skov3_Drp1(-17).tiff
- Figure 5/5C/5C_OVCA433_GFP.tiff
- __MACOSX/Figure 5/5C/._5C_OVCA433_GFP.tiff
- Figure 5/5D/5D_Day20_MouseLuciferase.png
- __MACOSX/Figure 5/5D/._5D_Day20_MouseLuciferase.png
- Figure 5/5D/5D_Day27_MouseLuciferase.png
- __MACOSX/Figure 5/5D/._5D_Day27_MouseLuciferase.png
- Figure 5/5D/5D_Day30_MouseLuciferase.png
- __MACOSX/Figure 5/5D/._5D_Day30_MouseLuciferase.png
- Figure 5/5D/5D_MouseLuciferase.pptx
- __MACOSX/Figure 5/5D/._5D_MouseLuciferase.pptx
- Figure 5/5D/5D_Day51_MouseLuciferase.png
- __MACOSX/Figure 5/5D/._5D_Day51_MouseLuciferase.png
- Figure 5/5D/5D_Day47_MouseLuciferase.png
- __MACOSX/Figure 5/5D/._5D_Day47_MouseLuciferase.png
- Figure 5/5D/5D_Day44_MouseLuciferase.png
- __MACOSX/Figure 5/5D/._5D_Day44_MouseLuciferase.png
- Figure 5/5D/5D_Day1_MouseLuciferase.png
- __MACOSX/Figure 5/5D/._5D_Day1_MouseLuciferase.png
- Figure 5/5D/5D_Day13_MouseLuciferase.png
- __MACOSX/Figure 5/5D/._5D_Day13_MouseLuciferase.png
- Figure 5/5D/5D_Day41_MouseLuciferase.png
- __MACOSX/Figure 5/5D/._5D_Day41_MouseLuciferase.png
- Figure 5/5E/5E_SurvivalData.xlsx
- __MACOSX/Figure 5/5E/._5E_SurvivalData.xlsx
- Figure 5/5B/Thumbs.db
- Figure 5/5B/5B_OVCA433_Drp1(1617).tiff
- __MACOSX/Figure 5/5B/._5B_OVCA433_Drp1(1617).tiff
- Figure 5/5B/5B_SKOV3_GFP.tiff
- __MACOSX/Figure 5/5B/._5B_SKOV3_GFP.tiff
- Figure 5/5B/.DS_Store
- __MACOSX/Figure 5/5B/._.DS_Store
- Figure 5/5B/5B_OVCA433_Drp1(-17).tiff
- __MACOSX/Figure 5/5B/._5B_OVCA433_Drp1(-17).tiff
- Figure 5/5B/5B_ClongencityReplicates.xlsx
- __MACOSX/Figure 5/5B/._5B_ClongencityReplicates.xlsx
- Figure 5/5B/5B replicates/
- Figure 5/5B/5B_SKOV3_Drp1(-17).tiff
- __MACOSX/Figure 5/5B/._5B_SKOV3_Drp1(-17).tiff
- Figure 5/5B/5B_SKOV3_Drp1(1617).tiff
- __MACOSX/Figure 5/5B/._5B_SKOV3_Drp1(1617).tiff
- Figure 5/5B/5B_OVCA433_GFP.tiff
- __MACOSX/Figure 5/5B/._5B_OVCA433_GFP.tiff
- Figure 5/5C/5C migrations replicates/5C_OVCA433_SKOV3_Drp1 Migration Assay Replicates.pptx
- __MACOSX/Figure 5/5C/5C migrations replicates/._5C_OVCA433_SKOV3_Drp1 Migration Assay Replicates.pptx
- Figure 5/5B/5B replicates/Skov3_Drp1O.E_Clonogencity Replicates .pptx
- __MACOSX/Figure 5/5B/5B replicates/._Skov3_Drp1O.E_Clonogencity Replicates .pptx
- Figure 5/5B/5B replicates/OVCA433_Drp1O.E_Clonogencity Replicates.pptx
- __MACOSX/Figure 5/5B/5B replicates/._OVCA433_Drp1O.E_Clonogencity Replicates.pptx
