# Supplementary material for: Drp1 splice variants regulate ovarian cancer mitochondrial dynamics and tumor progression
Source: EMBO Rep. 2024 Aug 27;25(10):16. doi: 10.1038/s44319-024-00232-4 (PMC11467262; doi:10.1038/s44319-024-00232-4)
Supplement: Supplementary file 7 — Source data Fig. 5 [file 44319_2024_232_MOESM7_ESM.zip › Figure 5/5A/5A ProliferationRate.xlsx]

## Sheet: OVCA433
500 Seeded Cells -	DAY1	DAY2	DAY3		DAY1	DAY2	DAY3		DAY1	DAY2	DAY3
n1	GFP				Drp1(-/17)				Drp1(16/17)
	4748.67	7609.67	17064.7		4756.67	8795.67	18491.7		5056.67	7568.67	17537.7
	4720.67	7347.67	16126.7		4255.67	8314.67	19023.7		5118.67	8413.67	17369.7
	5415.67	7325.67	16645.7		4157.67	8474.67	18200.7		5244.67	8219.67	18339.7
	5379.67	7547.67	15415.7		4514.67	8845.67	19332.7		5022.67	7975.67	16812.7
Average	5066.17	7457.67	16313.2		4421.17	8607.67	18762.2		5110.67	8044.42	17514.9
Rate	1	1.47205	3.22002		1	1.94692	4.24371		1	1.57404	3.42713
500 Seeded Cells -	DAY1	DAY2	DAY3		DAY1	DAY2	DAY3		DAY1	DAY2	DAY3
n2	GFP				Drp1(-/17)				Drp1(16/17)
	4174	5792	14546		3483	6629	16042		4410	5891	14774
	4168	6166	14922		3383	6889	16405		3810	5369	14441
	3932	5505	15443		3762	6615	15944		3824	5437	15560
	4270	6475	15223		3538	6533	17305		3884	5137	13776
Average	4136	5984.5	15033.5		3541.5	6666.5	16424		3982	5458.5	14637.8
Rate	1	1.44693	3.63479		1	1.88239	4.63758		1	1.37079	3.67598
500 Seeded Cells -	DAY1	DAY2	DAY3		DAY1	DAY2	DAY3		DAY1	DAY2	DAY3
n3	GFP				Drp1(-/17)				Drp1(16/17)
	3835.67	5633.67	13418.7		4866.67	8120.67	21650.7		4932.67	7194.67	18872.7
	4255.67	5580.67	15446.7		4894.67	8765.67	21479.7		4990.67	6600.67	16833.7
	3741.67	5264.67	14745.7		4710.67	8309.67	21759.7		4880.67	7108.67	17496.7
	3899.67	5006.67	15871.7		5160.67	8915.67	21141.7		5130.67	6649.67	18455.7
Average	3933.17	5371.42	14870.7		4908.17	8527.92	21507.9		4983.67	6888.42	17914.7
Rate	1	1.36567	3.78084		1	1.7375	4.38207		1	1.3822	3.59468
OVCA433	DAY1	DAY2	DAY3		DAY1	DAY2	DAY3		DAY1	DAY2	DAY3
RATE	GFP				Drp1(-/17)				Drp1(16/17)
N1	1	1.47205	3.22002		1	1.94692	4.24371		1	1.57404	3.42713
N2	1	1.44693	3.63479		1	1.88239	4.63758		1	1.37079	3.67598
N3	1	1.36567	3.78084		1	1.7375	4.38207		1	1.3822	3.59468

## Sheet: SKOV3
500 Seeded Cells -	DAY1	DAY2	DAY3			DAY1	DAY2	DAY3			DAY1	DAY2	DAY3
n1	GFP					DRP1(-1/17)					DRP1(16/17)
	1939.5	2007.5	4675.5			1621.5	4049.5	6121.5			1559.5	2143.5	4858.5
	1525.5	2808.5	4621.5			1871.5	3846.5	6649.5			1184.5	2559.5	4164.5
	1733.5	2850.5	4697.5			1258.5	3918.5	6351.5			1547.5	2461.5	4507.5
	1603.5	2149.5	4655.5			1451.5	4078.5	6266.5			1577.5	2129.5	3828.5
Average	1700.5	2454	4662.5			1550.75	3973.25	6347.25			1467.25	2323.5	4339.75
Rate	1	1.4431	2.74184			1	2.56215	4.09302			1	1.58357	2.95774
500 Seeded Cells -	DAY1	DAY2	DAY3			DAY1	DAY2	DAY3			DAY1	DAY2	DAY3
n2	GFP					DRP1(-1/17)					DRP1(16/17)
	1647.5	2141.5	4136.5			1601.5	3427.5	5818.5			1581.5	2174.5	4213.5
	1304.5	1765.5	4237.5			1537.5	2777.5	5946.5			1945.5	2066.5	4818.5
	1226.5	2103.5	4167.5			1703.5	3011.5	5964.5			1852.5	2522.5	4616.5
	1421.5	2255.5	4003.5			1628.5	3443.5	5704.5			1441.5	2616.5	4191.5
Average	1400	2066.5	4136.25			1617.75	3165	5858.5			1705.25	2345	4460
Rate	1	1.47607	2.95446			1	1.95642	3.62139			1	1.37516	2.61545
500 Seeded Cells -	DAY1	DAY2	DAY3			DAY1	DAY2	DAY3			DAY1	DAY2	DAY3
n3	GFP					DRP1(-1/17)					DRP1(16/17)
	1200.5	1933.5	3403.5			912.5	2715.5	5304.5			1577.5	1945.5	4322.5
	868.5	1685.5	3946.5			1092.5	2431.5	5510.5			1325.5	1352.5	4420.5
	1050.5	1931.5	2908.5			1379.5	2563.5	4565.5			1069.5	2190.5	4278.5
	1094.5	2005.5	3598.5			1160.5	2223.5	4549.5			1764.5	2200.5	3829.5
Average	1053.5	1889	3464.25			1136.25	2483.5	4982.5			1434.25	1922.25	4212.75
Rate	1	1.79307	3.28832			1	2.1857	4.38504			1	1.34025	2.93725
SKOV3	DAY1	DAY2	DAY3			DAY1	DAY2	DAY3			DAY1	DAY2	DAY3
RATE	GFP					DRP1(-1/17)					DRP1(16/17)
N1	1	1.4431	2.74184			1	2.56215	4.09302			1	1.58357	2.95774
N2	1	1.47607	2.95446			1	1.95642	3.62139			1	1.37516	2.61545
N3	1	1.79307	3.28832			1	2.1857	4.38504			1	1.34025	2.93725
