# Supplementary material for: Drp1 splice variants regulate ovarian cancer mitochondrial dynamics and tumor progression
Source: EMBO Rep. 2024 Aug 27;25(10):16. doi: 10.1038/s44319-024-00232-4 (PMC11467262; doi:10.1038/s44319-024-00232-4)
Supplement: Supplementary file 7 — Source data Fig. 5 [file 44319_2024_232_MOESM7_ESM.zip › Figure 5/5F/5F_PeritonealTumorWeights.xlsx]

## Sheet: Luciferase Total Flux Readings
Day	GFP										Drp1(-/17)										Drp1(16/17)
1	373000000	505000000	349000000	553000000	377000000	750000000	601000000	474000000	396000000	332000000	2020000000	933000000	1700000000	1800000000	1810000000	967000000	902000000	724000000	1820000000	2560000000	1460000000	1.21e+007*	660000000	1100000000	1670000000	2130000000	571000000	974000000	1190000000	302000000
7	957000000	1250000000	782000000	329000000	419000000	832000000	550000000	794000000	444000000	566000000	1060000000	1240000000	1120000000	730000000	1230000000	696000000	1220000000	725000000	906000000	1730000000	618000000	655000000	245000000	597000000	484000000	1930000000	641000000	731000000	949000000	234000000
13	1860000000	1690000000	1170000000	1580000000	1030000000	1200000000	2030000000	1070000000	1040000000	716000000	1860000000	639000000	747000000	486000000	552000000	664000000	947000000	521000000	3.78e+007*	1140000000	875000000	990000000	1020000000	1150000000	548000000	551000000	510000000	1590000000	1340000000	252000000
16	1540000000	4290000000	2450000000	2870000000	2940000000	2610000000	3780000000	1460000000	1790000000	2480000000	2940000000	813000000	2920000000	1170000000	980000000	957000000	2070000000	505000000	2400000000	1090000000	1760000000	1730000000	621000000	2190000000	708000000	2210000000	2420000000	1490000000	1440000000	235000000
20	6460000000	9500000000	9780000000	13200000000	8940000000	3680000000	9390000000	5890000000	9470000000	6170000000	7220000000	4150000000	4970000000	2210000000	1760000000	1870000000	2430000000	1310000000	1520000000	3080000000	2220000000	2600000000	2840000000	2730000000	639000000	2140000000	6250000000	1950000000	3690000000	452000000
23	13700000000	17800000000	1760000000	13400000000	14000000000	7020000000	8670000000	5790000000	6140000000	11800000000	8370000000	3090000000	4860000000	4030000000	1530000000	3360000000	5730000000	2210000000	1960000000	4060000000	2320000000	3910000000	1780000000	3750000000	1340000000	4430000000	4440000000	2840000000	3270000000	3.57e+007*
27	17000000000	20700000000	24400000000	28500000000	17800000000	16000000000	18500000000	14000000000	31000000000	20600000000	14700000000	4940000000	2940000000	5610000000	4080000000	5590000000	3190000000	2450000000	4190000000	6690000000	4320000000	5610000000	2890000000	9420000000	4610000000	4160000000	10400000000	3080000000	203000000	1420000000
30	38900000000	14600000000	49600000000	18100000000	35000000000	28100000000	41500000000	30600000000	26900000000	27900000000	12700000000	8460000000	6050000000	9990000000	2410000000	2780000000	5110000000	2050000000	7970000000	8270000000	4990000000	10900000000	3500000000	14000000000	3920000000	2450000000	5510000000	4780000000	6330000000	3880000000
35	21400000000	4440000000		10700000000	22600000000		61600000000	3150000000		2820000000	23600000000	15400000000	10300000000	17500000000	249000000	9900000000	10900000000	9930000000	12100000000	17200000000	12000000000	112000000	12400000000	16400000000	465000000	1.84e+007*	1.02e+007*	111000000	8120000000	4500000000
37										22700000000	41800000000	25500000000	13000000000	31000000000	9680000000	14800000000	12600000000	12100000000	20700000000	22200000000	17800000000	750000000	8490000000	25000000000	13600000000	8020000000	21500000000	31200000000	23000000000	8880000000
41											51500000000	18200000000	7300000000	21100000000	18700000000	10800000000	25200000000	13800000000	25300000000	30100000000	23500000000	23000000000	15900000000	20500000000	29500000000	12300000000	9020000000	21200000000	20100000000	11900000000
44												27900000000	11100000000	4840000000	31600000000	18500000000	23000000000	29800000000	19200000000	21200000000	43200000000	14400000000	8330000000	17500000000	17800000000	18000000000	12500000000	19100000000	4970000000	8500000000
47															16800000000	11400000000	31100000000	40600000000	32200000000		60400000000	21900000000	14900000000		27400000000	12000000000	24800000000	35100000000	22900000000	17600000000
49															1990000000		33600000000	34500000000			47800000000		23800000000		33700000000	26500000000	18900000000	73900000000	22100000000	34200000000
51																										36500000000	26000000000			16300000000
Notes:	Values highlighted in blue * did not have sufficent Luciferase signal due to bad injections on those days
	should be omitted from analysis

## Sheet: Surival, Tumor Weight & Ascites
	Days	GFP	Drp1(-/17)	Drp1(16/17)	Ascites Volumes (ml)		Omentum Tumor Weight (mg)		Peritoneal Tumor Weight (mg)
GFP-1	33	1			2		131		496
GFP-2	35	1			2.4		150		791
GFP-3	35	1			2		266		893
GFP-4	35	1			3.5		107.6		1241
GFP-5	35	1			3.1		218.4		641
GFP-6	36	1			2		246		439
GFP-7	36	1			2.3		126		955
GFP-8	36	1			3.5		208.6		825
GFP-9	36	1			4		282		295
GFP-10	38	1			3		191.8		628
Drp1(-17)-1	42		1		2		232.7		472
Drp1(-17)-2	44		1		2.75		234		493
Drp1(-17)-3	44		1		3		178.6		389
Drp1(-17)-4	46		1		3		226.1		535
Drp1(-17)-5	46		1		2.4		250		512
Drp1(-17)-6	47		1		2.6		207.6		362
Drp1(-17)-7	48		1		3.5		238		454
Drp1(-17)-8	49		1		3		248		322
Drp1(-17)-9	50		1		4		207		489
Drp1(-17)-10	50		1		4.5		182		405
Drp1(16/17)-1	46			1	2.1		2.1		133
Drp1(16/17)-2	49			1	3		3		187.6
Drp1(16/17)-3	49			1	6		6		235.2
Drp1(16/17)-4	50			1	4.5		4.5		147
Drp1(16/17)-5	51			1	3		3		88
Drp1(16/17)-6	51			1	3		3		228
Drp1(16/17)-7	51			1	4		4		175
Drp1(16/17)-8	53			1	3		3		121
Drp1(16/17)-9	53			1	4		4		144
Drp1(16/17)-10	54			1	4.5		4.5		187
									5F_Panel
					Ascites volume and tumor weights are from day of nhecropsy (ie different days as mice met endpoints for survival study)
