# Supplementary material for: Drp1 splice variants regulate ovarian cancer mitochondrial dynamics and tumor progression
Source: EMBO Rep. 2024 Aug 27;25(10):16. doi: 10.1038/s44319-024-00232-4 (PMC11467262; doi:10.1038/s44319-024-00232-4)
Supplement: Supplementary file 7 — Source data Fig. 5 [file 44319_2024_232_MOESM7_ESM.zip › Figure 5/5C/5C_Migration_CrystalViolet.xlsx]

## Sheet: Crystal Violet
Crystal Violet	OVC433			Skov3
Absorbance Readings	n1	n2	n3	n1	n2	n3
	1	2	3	4	5	6	7	8	9	10	11	12
A	0.634027	0.788726	0.886175	0.198857	0.208405	0.253079	GFP-1
B	0.589112	0.686175	0.728726	0.190701	0.222366	0.277629	GFP-2
C	1.34614	1.13287	1.87832	0.853544	0.964436	0.752678	Drp1(-/17)-1
D	1.23614	1.09936	1.67832	0.774252	0.927174	0.692519	Drp1(-/17)-2
E	0.795544	0.763287	0.986505	0.422373	0.348248	0.513678	Drp1(16/17)-1
F	0.675146	0.652039	0.825146	0.409107	0.31174	0.439291	Drp1(16/17)-2
G	0.0384165	0.0346671	0.0384165	0.0367461	0.0354975	0.0384165
H	0.0384165	0.0392541	0.0396736	0.0388351	0.0392541	0.0384165
Cell Migration (absorbance OD560 nm)
OVCA433
	GFP		Drp1(-/17)		Drp1(16/17)
N1	0.634027	0.589112	1.34614	1.23614	0.795544	0.675146
N2	0.788726	0.686175	1.13287	1.09936	0.763287	0.652039
N3	0.886175	0.728726	1.87832	1.67832	0.986505	0.825146
Skov3
	GFP		Drp1(-/17)		Drp1(16/17)
N1	0.198857	0.190701	0.853544	0.774252	0.422373	0.409107
N2	0.208405	0.222366	0.964436	0.927174	0.348248	0.31174
N3	0.253079	0.277629	0.752678	0.692519	0.513678	0.439291
