# Supplementary material for: Drp1 splice variants regulate ovarian cancer mitochondrial dynamics and tumor progression
Source: EMBO Rep. 2024 Aug 27;25(10):16. doi: 10.1038/s44319-024-00232-4 (PMC11467262; doi:10.1038/s44319-024-00232-4)
Supplement: Supplementary file 7 — Source data Fig. 5 [file 44319_2024_232_MOESM7_ESM.zip › Figure 5/5E/5E_SurvivalData.xlsx]

## Sheet: Surival, Tumor Weight & Ascites
	Days	GFP	Drp1(-/17)	Drp1(16/17)	Ascites Volumes (ml)		Omentum Tumor Weight (mg)		Peritoneal Tumor Weight (mg)
GFP-1	33	1			2		131		496
GFP-2	35	1			2.4		150		791
GFP-3	35	1			2		266		893
GFP-4	35	1			3.5		107.6		1241
GFP-5	35	1			3.1		218.4		641
GFP-6	36	1			2		246		439
GFP-7	36	1			2.3		126		955
GFP-8	36	1			3.5		208.6		825
GFP-9	36	1			4		282		295
GFP-10	38	1			3		191.8		628
Drp1(-17)-1	42		1		2		232.7		472
Drp1(-17)-2	44		1		2.75		234		493
Drp1(-17)-3	44		1		3		178.6		389
Drp1(-17)-4	46		1		3		226.1		535
Drp1(-17)-5	46		1		2.4		250		512
Drp1(-17)-6	47		1		2.6		207.6		362
Drp1(-17)-7	48		1		3.5		238		454
Drp1(-17)-8	49		1		3		248		322
Drp1(-17)-9	50		1		4		207		489
Drp1(-17)-10	50		1		4.5		182		405
Drp1(16/17)-1	46			1	2.1		2.1		133
Drp1(16/17)-2	49			1	3		3		187.6
Drp1(16/17)-3	49			1	6		6		235.2
Drp1(16/17)-4	50			1	4.5		4.5		147
Drp1(16/17)-5	51			1	3		3		88
Drp1(16/17)-6	51			1	3		3		228
Drp1(16/17)-7	51			1	4		4		175
Drp1(16/17)-8	53			1	3		3		121
Drp1(16/17)-9	53			1	4		4		144
Drp1(16/17)-10	54			1	4.5		4.5		187
	5E_Panel	Note: Panel 5E added in Revison
					Ascites volume and tumor weights are from day of nhecropsy (ie different days as mice met endpoints for survival study)
