# Supplementary material for: Drp1 splice variants regulate ovarian cancer mitochondrial dynamics and tumor progression
Source: EMBO Rep. 2024 Aug 27;25(10):16. doi: 10.1038/s44319-024-00232-4 (PMC11467262; doi:10.1038/s44319-024-00232-4)
Supplement: Supplementary file 7 — Source data Fig. 5 [file 44319_2024_232_MOESM7_ESM.zip › Figure 5/5B/5B_ClongencityReplicates.xlsx]

## Sheet: SKOV3 N1 2022.08.05
GFP								Average
Total	22	32	28	30	32	12		26
FL001
Total	25	36	30	23	31	29		29
FL011
Total	8	19	20	16	19	18		16.6667
Skov3 N2
10 days
Normal RPMI
Total	22	32	28	30	32	12
Total	25	36	30	23	31	29
Total	8	19	20	16	19	18	0	0

## Sheet: SKOV3 N2 2022.08.05
GFP								average
Total	20	29	23	21	27	26		24.3333
FL001
Total	13	22	23	20	33	23		22.3333
FL011
Total	7	18	12	9	13	14		12.1667
Skov3 N2
10 days
Normal RPMI
Total	20	29	23	21	27	26
Total	13	22	23	20	33	23
Total	7	18	12	9	13	14

## Sheet: SKOV3 N3 2022.09.20 
GFP								average
Total	26	36	27	24	27	28		28
FL001
Total	31	41	35	37	33	39		36
FL011
Total	16	15	19	16	14	12		15.3333
Skov3 N3
10 days
Normal RPMI
Total	26	36	27	24	27	28
Total	31	41	35	37	33	39	0	0
Total	16	15	19	16	14	12

## Sheet: OVCA433 N1 2022.05.26
GFP						Average
39	36	27	29	36	35	33.6667
FL001
19	22	38	32	36	40	31.1667
FL011
26	23	24	18	22	28	23.5
OVCA433
N1
Normal RPMI
7 days

## Sheet: OVCA433 N2 2022.05.27
GFP						Average
26	21	24	26	38	29	27.3333
FL001						#DIV/0!
43	47	31	41	34	35	38.5
FL011						#DIV/0!
21	22	26	27	22	24	23.6667
OVCA433
N2
Normal RPMI
7 days

## Sheet: OVCA433 N3 2022.06.01
GFP						average
38	40	33	35	36	35	36.1667
FL001
28	34	35	38	37	33	34.1667
FL011
18	24	20	23	22	19	21
OVCA433
N3
Normal RPMI
7 days
