# Supplementary material for: Drp1 splice variants regulate ovarian cancer mitochondrial dynamics and tumor progression
Source: EMBO Rep. 2024 Aug 27;25(10):16. doi: 10.1038/s44319-024-00232-4 (PMC11467262; doi:10.1038/s44319-024-00232-4)
Supplement: Supplementary file 8 — Source data Fig. 6 [file 44319_2024_232_MOESM8_ESM.zip]

Archive with 29 entries (22 files):
- Figure 6/
- Figure 6/6F/
- Figure 6/6A/
- Figure 6/.DS_Store
- __MACOSX/Figure 6/._.DS_Store
- Figure 6/6B/
- Figure 6/6E/
- Figure 6/6D/
- Figure 6/6C/
- Figure 6/6F/6F_SKOV3_Xenograft Study_SurvivalProb .xlsx
- __MACOSX/Figure 6/6F/._6F_SKOV3_Xenograft Study_SurvivalProb .xlsx
- Figure 6/6A/.DS_Store
- __MACOSX/Figure 6/6A/._.DS_Store
- Figure 6/6A/6A_CellCViabilty_ChemoDrugs_Drp1OE_Skov3_OVCA433.xlsx
- __MACOSX/Figure 6/6A/._6A_CellCViabilty_ChemoDrugs_Drp1OE_Skov3_OVCA433.xlsx
- Figure 6/6B/6B_CASPASE_GLO_SKOV3_OVCA433.xlsx
- __MACOSX/Figure 6/6B/._6B_CASPASE_GLO_SKOV3_OVCA433.xlsx
- Figure 6/6E/.DS_Store
- __MACOSX/Figure 6/6E/._.DS_Store
- Figure 6/6E/6E_SKOV3_Xenograft Study_ LymphNodeMets .xlsx
- __MACOSX/Figure 6/6E/._6E_SKOV3_Xenograft Study_ LymphNodeMets .xlsx
- Figure 6/6E/6E_XengraftStudy_Lymphnodemets_Salinegroup.jpeg
- __MACOSX/Figure 6/6E/._6E_XengraftStudy_Lymphnodemets_Salinegroup.jpeg
- Figure 6/6D/6D_SKOV3_Xenograft Study_ finaltumorvolumeandweight .xlsx
- __MACOSX/Figure 6/6D/._6D_SKOV3_Xenograft Study_ finaltumorvolumeandweight .xlsx
- Figure 6/6D/6D_SKOV3_Xenograft tumor_untreated.jpeg
- __MACOSX/Figure 6/6D/._6D_SKOV3_Xenograft tumor_untreated.jpeg
- Figure 6/6C/6C_SKOV3Xenograft Study_ Tumorvolume measurement.xlsx
- __MACOSX/Figure 6/6C/._6C_SKOV3Xenograft Study_ Tumorvolume measurement.xlsx
