# Supplementary material for: Drp1 splice variants regulate ovarian cancer mitochondrial dynamics and tumor progression
Source: EMBO Rep. 2024 Aug 27;25(10):16. doi: 10.1038/s44319-024-00232-4 (PMC11467262; doi:10.1038/s44319-024-00232-4)
Supplement: Supplementary file 8 — Source data Fig. 6 [file 44319_2024_232_MOESM8_ESM.zip › Figure 6/6A/6A_CellCViabilty_ChemoDrugs_Drp1OE_Skov3_OVCA433.xlsx]

## Sheet: IC50
IC50
Cisplatin (uM)	OVCA433-GFP	OVCA433-Drp1(-/17)	OVCA433-Drp1(16/17)	SKOV3-GFP	SKOV3-Drp1(-/17)	SKOV3-Drp1(16/17)
n1	2.931	4.561	1.502	1.705	2.132	1.282
n2	2.778	5.614	1.509	1.526	2.603	0.859
n3	2.927	6.141	1.509	1.5	2.264	1.015
Paclitaxel (nM)	OVCA433-GFP	OVCA433-Drp1(-/17)	OVCA433-Drp1(16/17)	SKOV3-GFP	SKOV3-Drp1(-/17)	SKOV3-Drp1(16/17)
n1	0.5942	0.9668	0.3876	2.991	6.939	1.689
n2	0.4871	1.052	0.406	2.009	6.453	1.492
n3	0.5231	1.082	0.3828	2.268	4.535	1.334

## Sheet: Skov3-Paclitaxel
Skov3 paclitaxel
8605
8479
8327
8255
Blank	8416.5
Paclitaxel(nM)	GFP				Drp1(-/17)				Drp1(16/17)
0	18932	19421	19382	19599	12856	12397	12571	12533	19585	19282	18440	18429		n1
0.078	18708	19592	19102	19097	13068	12523	12579	12490	18949	18704	17617	18150
0.15	17697	18823	18749	18429	12841	12320	12760	12482	18289	17698	17134	17389
0.3125	17497	17302	18210	17963	12410	12192	12237	12262	17758	16971	16477	16063
0.625	16392	17037	17301	16450	12052	11920	12037	11897	16066	16090	15270	15317
1.25	15297	15302	14860	15763	11873	11054	11542	11205	13845	14428	13573	14120
2.5	12497	12736	12438	12933	10964	10494	10896	10717	11531	12108	11685	11092
5	10198	10062	10758	10459	9370	9325	9596	9514	10207	9974	10088	9830
0	18274	17707	18974	17799	11949	11853	11744	11166	17982	16450	17623	16988		n2
0.078	18026	17372	19186	17696	11853	12023	11896	11232	17186	15540	17032	15748
0.15	17175	16879	16884	16520	11792	11634	11683	10960	16718	15140	16818	15510
0.3125	16511	16220	16525	16040	11636	11430	11504	10815	15632	14904	15717	14985
0.625	15496	15649	15910	14756	11316	11209	11295	10645	14294	14186	14587	13979
1.25	13720	13891	14386	14271	10991	10744	10940	10330	13741	12618	12687	12629
2.5	11720	11186	11867	12076	10320	10073	10356	9840	11184	11068	11634	11346
5	10270	9855	9978	10140	9175	9282	9192	8968	10055	9871	9935	9415
0	14125	14807	14434	14228	17345	16984	17665	17671	14330	14216	14185	14272		n3
0.078	13896	14649	14068	13957	17701	16930	17491	17753	13933	13595	13621	13571
0.15	13703	14048	13818	13343	17104	16602	17232	17095	13215	12986	13397	13367
0.3125	13087	13090	13030	13249	16104	16102	17232	16655	12791	12405	12834	12642
0.625	12952	13060	12582	12018	15579	15185	16089	15674	12039	12065	12195	11856
1.25	11890	12050	11695	11378	14431	13862	15363	14732	11392	11654	11597	10864
2.5	10951	11006	10650	10503	12650	12962	12906	13491	10649	10512	10096	10008
5	9363	9085	9299	9108	10331	10032	10919	10679	9234	9094	8960	9388
Blank subraction
Paclitaxel(nM)	GFP				Drp1(-/17)				Drp1(16/17)
0	10515.5	11004.5	10965.5	11182.5	4439.5	3980.5	4154.5	4116.5	11168.5	10865.5	10023.5	10012.5		n1
0.078	10291.5	11175.5	10685.5	10680.5	4651.5	4106.5	4162.5	4073.5	10532.5	10287.5	9200.5	9733.5
0.15	9280.5	10406.5	10332.5	10012.5	4424.5	3903.5	4343.5	4065.5	9872.5	9281.5	8717.5	8972.5
0.3125	9080.5	8885.5	9793.5	9546.5	3993.5	3775.5	3820.5	3845.5	9341.5	8554.5	8060.5	7646.5
0.625	7975.5	8620.5	8884.5	8033.5	3635.5	3503.5	3620.5	3480.5	7649.5	7673.5	6853.5	6900.5
1.25	6880.5	6885.5	6443.5	7346.5	3456.5	2637.5	3125.5	2788.5	5428.5	6011.5	5156.5	5703.5
2.5	4080.5	4319.5	4021.5	4516.5	2547.5	2077.5	2479.5	2300.5	3114.5	3691.5	3268.5	2675.5
5	1781.5	1645.5	2341.5	2042.5	953.5	908.5	1179.5	1097.5	1790.5	1557.5	1671.5	1413.5
0	9857.5	9290.5	10557.5	9382.5	3532.5	3436.5	3327.5	2749.5	9565.5	8033.5	9206.5	8571.5		n2
0.078	9609.5	8955.5	10769.5	9279.5	3436.5	3606.5	3479.5	2815.5	8769.5	7123.5	8615.5	7331.5
0.15	8758.5	8462.5	8467.5	8103.5	3375.5	3217.5	3266.5	2543.5	8301.5	6723.5	8401.5	7093.5
0.3125	8094.5	7803.5	8108.5	7623.5	3219.5	3013.5	3087.5	2398.5	7215.5	6487.5	7300.5	6568.5
0.625	7079.5	7232.5	7493.5	6339.5	2899.5	2792.5	2878.5	2228.5	5877.5	5769.5	6170.5	5562.5
1.25	5303.5	5474.5	5969.5	5854.5	2574.5	2327.5	2523.5	1913.5	5324.5	4201.5	4270.5	4212.5
2.5	3303.5	2769.5	3450.5	3659.5	1903.5	1656.5	1939.5	1423.5	2767.5	2651.5	3217.5	2929.5
5	1853.5	1438.5	1561.5	1723.5	758.5	865.5	775.5	551.5	1638.5	1454.5	1518.5	998.5
0	5708.5	6390.5	6017.5	5811.5	8928.5	8567.5	9248.5	9254.5	5913.5	5799.5	5768.5	5855.5		n3
0.078	5479.5	6232.5	5651.5	5540.5	9284.5	8513.5	9074.5	9336.5	5516.5	5178.5	5204.5	5154.5
0.15	5286.5	5631.5	5401.5	4926.5	8687.5	8185.5	8815.5	8678.5	4798.5	4569.5	4980.5	4950.5
0.3125	4670.5	4673.5	4613.5	4832.5	7687.5	7685.5	8815.5	8238.5	4374.5	3988.5	4417.5	4225.5
0.625	4535.5	4643.5	4165.5	3601.5	7162.5	6768.5	7672.5	7257.5	3622.5	3648.5	3778.5	3439.5
1.25	3473.5	3633.5	3278.5	2961.5	6014.5	5445.5	6946.5	6315.5	2975.5	3237.5	3180.5	2447.5
2.5	2534.5	2589.5	2233.5	2086.5	4233.5	4545.5	4489.5	5074.5	2232.5	2095.5	1679.5	1591.5
5	946.5	668.5	882.5	691.5	1914.5	1615.5	2502.5	2262.5	817.5	677.5	543.5	971.5
relative to NT control (divided by NT average)
Paclitaxel(nM)	GFP				Drp1(-/17)				Drp1(16/17)
0	96.3222	100.802	100.444	102.432	106.393	95.3927	99.5626	98.652	106.19	103.309	95.3031	95.1985		n1
0.078	94.2704	102.368	97.8795	97.8337	111.473	98.4123	99.7544	97.6215	100.143	97.8132	87.478	92.5458
0.15	85.0096	95.3238	94.646	91.7148	106.033	93.5474	104.092	97.4298	93.8674	88.2482	82.8857	85.3102
0.3125	83.1776	81.3914	89.7087	87.4462	95.7043	90.4799	91.5583	92.1575	88.8186	81.3359	76.6389	72.7026
0.625	73.0558	78.964	81.3822	73.5871	87.1248	83.9614	86.7653	83.4102	72.7312	72.9594	65.1628	65.6097
1.25	63.0256	63.0714	59.0226	67.2941	82.8351	63.2077	74.9026	66.8264	51.614	57.1571	49.0278	54.2287
2.5	37.3775	39.5667	36.837	41.3713	61.0509	49.7873	59.4212	55.1315	29.6126	35.0986	31.0768	25.4386
5	16.3186	15.0728	21.4482	18.7094	22.8506	21.7722	28.2667	26.3016	17.024	14.8087	15.8926	13.4395
0	100.875	95.0727	108.038	96.0141	108.309	105.366	102.024	84.3017	108.155	90.833	104.096	96.9161		n2
0.078	98.3371	91.6445	110.208	94.9601	105.366	110.578	106.684	86.3253	99.1548	80.5439	97.4136	82.8957
0.15	89.6285	86.5995	86.6506	82.9257	103.495	98.6509	100.153	77.9856	93.8632	76.0211	94.9939	80.2047
0.3125	82.8336	79.8557	82.9769	78.0137	98.7122	92.3961	94.665	73.5398	81.5841	73.3527	82.5452	74.2686
0.625	72.4468	74.0125	76.6834	64.8741	88.9008	85.6201	88.2569	68.3275	66.4556	65.2345	69.7685	62.894
1.25	54.2724	56.0223	61.0878	59.911	78.9361	71.3629	77.3724	58.6693	60.203	47.5054	48.2856	47.6298
2.5	33.8058	28.3412	35.3101	37.4488	58.3627	50.7895	59.4665	43.6456	31.2915	29.9799	36.3796	33.1232
5	18.9675	14.7206	15.9793	17.6371	23.2562	26.5369	23.7774	16.9094	18.5262	16.4457	17.1693	11.2898
0	95.428	106.829	100.593	97.1498	99.2083	95.1971	102.764	102.831	101.358	99.4044	98.873	100.364		n3
0.078	91.5998	104.188	94.4751	92.6195	103.164	94.5971	100.831	103.742	94.5537	88.7603	89.206	88.349
0.15	88.3735	94.1408	90.2959	82.3554	96.5305	90.9525	97.9527	96.4305	82.2471	78.322	85.3666	84.8524
0.3125	78.0759	78.126	77.123	80.784	85.419	85.3968	97.9527	91.5414	74.9796	68.3635	75.7167	72.4258
0.625	75.8191	77.6245	69.6339	60.2056	79.5855	75.2076	85.2524	80.6411	62.0902	62.5359	64.7641	58.9536
1.25	58.0659	60.7406	54.8061	49.5069	66.8296	60.5072	77.1855	70.1742	51.0006	55.4913	54.5143	41.9506
2.5	42.3688	43.2882	37.337	34.8796	47.0402	50.507	49.8847	56.3849	38.2654	35.9172	28.7869	27.2786
5	15.8225	11.1752	14.7526	11.5597	21.2728	17.9505	27.8063	25.1396	14.0121	11.6125	9.31568	16.6517
Average-Row Stats
Paclitaxel(nM)	GFP			Drp1(-/17)			Drp1(16/17)
0	100	100	100	100	100	100	100	100	100
0.078	98.0879	98.7874	95.7205	101.815	102.238	100.583	94.4949	90.002	90.2173
0.15	91.6736	86.4511	88.7914	100.276	95.0713	95.4665	87.5779	86.2707	82.697
0.3125	85.431	80.92	78.5272	92.475	89.8283	90.0775	79.874	77.9377	72.8714
0.625	76.7473	72.0042	70.8208	85.3154	82.7763	80.1716	69.1158	66.0881	62.0859
1.25	63.1034	57.8234	55.7799	71.9429	71.5852	68.6741	53.0069	50.9059	50.7392
2.5	38.7881	33.7265	39.4684	56.3477	53.0661	50.9542	30.3067	32.6936	32.562
5	17.8873	16.8261	13.3275	24.7978	22.62	23.0423	15.2912	15.8577	12.898
	N1	N2	N3	N1	N2	N3	N1	N2	N3
Plotted non-linear fit

## Sheet: Skov3_cisplatin
Skov3-cisplatin
8317
8181
7864
7926
Blank	8417
Cisplatin (uM)	GFP				Drp1(-/17)				Drp1(16/17)
0	17367	16573	17769	16253	11178	12375	11493	13042	21140	20895	19739	19803		n1
1	14049	13729	14887	13617	10369	11067	10519	11756	15900	15421	14698	15188
1.875	12301	12449	12678	11889	9750	10693	10118	10737	12876	12269	11834	12830
3.75	10701	10855	10471	10553	9414	9695	9687	9890	11725	11224	11566	11074
5	10811	10007	10359	9968	9187	9482	9207	9486	10817	9880	10104	10671
7.5	9863	9888	10303	9738	9072	9164	9102	9206	9518	9780	9406	9732
10	9178	9624	10003	9468	8908	9017	8997	8991	9062	8989	8659	9294
20	8707	8892	8904	9002	8597	8935	8622	8828	8838	8941	8521	9240
0	17325	17830	16407	16731	12133	12117	12778	12355	23770	22775	23305	21328		n2
1	14054	14952	13322	12984	10918	11357	11522	11500	15323	16114	14768	14668
1.875	12594	12680	12029	11829	10288	10523	10759	10768	13062	12730	12994	11851
3.75	10977	10667	11156	10615	9840	10195	10294	9963	11624	11634	12087	11002
5	10459	10337	10297	10015	9531	9618	9662	9372	10853	10911	11300	10405
7.5	9994	9846	9776	9640	9384	9240	9238	9310	9826	9941	10406	10211
10	10095	9596	9630	9220	9065	8974	9183	9109	9206	9843	9582	9550
20	9030	9214	9120	9062	8715	8607	8956	8921	8807	9394	8733	9232
0	15728	14983	14847	14570	15596	13677	15102	15902	13070	13441	14873	13563		n3
1	12844	12473	11604	12036	13873	12306	12795	13637	10625	11306	11529	11081
1.875	11993	10933	11488	10952	11970	11591	11980	12398	9889	10281	10692	10003
3.75	10199	10622	10188	9948	11152	10377	10968	11567	9406	9378	9852	9766
5	9858	9908	9986	9761	10396	9864	10433	10885	9212	9127	9376	9329
7.5	9642	9424	9252	9516	9902	9784	10094	10428	9082	8966	9281	9218
10	9228	9278	9195	9412	9787	9514	9603	9569	8675	8645	9093	8895
20	8697	8493	8591	8913	9284	8948	9229	9098	8787	8723	8545	8684
Blank subraction
Cisplatin (uM)	GFP				Drp1(-/17)				Drp1(16/17)
0	8950	8156	9352	7836	2761	3958	3076	4625	12723	12478	11322	11386		n1
1	5632	5312	6470	5200	1952	2650	2102	3339	7483	7004	6281	6771
1.875	3884	4032	4261	3472	1333	2276	1701	2320	4459	3852	3417	4413
3.75	2284	2438	2054	2136	997	1278	1270	1473	3308	2807	3149	2657
5	2394	1590	1942	1551	770	1065	790	1069	2400	1463	1687	2254
7.5	1446	1471	1886	1321	655	747	685	789	1101	1363	989	1315
10	761	1207	1586	1051	491	600	580	574	645	572	242	877
20	290	475	487	585	180	518	205	411	421	524	104	823
0	8908	9413	7990	8314	3716	3700	4361	3938	15353	14358	14888	12911		n2
1	5637	6535	4905	4567	2501	2940	3105	3083	6906	7697	6351	6251
1.875	4177	4263	3612	3412	1871	2106	2342	2351	4645	4313	4577	3434
3.75	2560	2250	2739	2198	1423	1778	1877	1546	3207	3217	3670	2585
5	2042	1920	1880	1598	1114	1201	1245	955	2436	2494	2883	1988
7.5	1577	1429	1359	1223	967	823	821	893	1409	1524	1989	1794
10	1678	1179	1213	803	648	557	766	692	789	1426	1165	1133
20	613	797	703	645	298	190	539	504	390	977	316	815
0	7311	6566	6430	6153	7179	5260	6685	7485	4653	5024	6456	5146		n3
1	4427	4056	3187	3619	5456	3889	4378	5220	2208	2889	3112	2664
1.875	3576	2516	3071	2535	3553	3174	3563	3981	1472	1864	2275	1586
3.75	1782	2205	1771	1531	2735	1960	2551	3150	989	961	1435	1349
5	1441	1491	1569	1344	1979	1447	2016	2468	795	710	959	912
7.5	1225	1007	835	1099	1485	1367	1677	2011	665	549	864	801
10	811	861	778	995	1370	1097	1186	1152	258	228	676	478
20	280	76	174	496	867	531	812	681	370	306	128	267
relative to NT control (divided by NT average)
Cisplatin (uM)	GFP				Drp1(-/17)				Drp1(16/17)
0	104.391	95.1303	109.08	91.3979	76.5881	109.792	85.3259	128.294	106.226	104.181	94.5292	95.0636		n1
1	65.6908	61.9584	75.4651	60.652	54.147	73.509	58.3079	92.6214	62.4768	58.4775	52.4411	56.5322
1.875	45.3024	47.0286	49.6997	40.4969	36.9764	63.1345	47.1845	64.3551	37.2289	32.161	28.5291	36.8449
3.75	26.6402	28.4365	23.9575	24.914	27.656	35.4508	35.2288	40.8599	27.619	23.4361	26.2915	22.1837
5	27.9233	18.5455	22.6512	18.0906	21.3592	29.5423	21.914	29.6533	20.038	12.2148	14.085	18.819
7.5	16.8659	17.1575	21.998	15.4079	18.1692	20.7212	19.0014	21.8863	9.19243	11.3799	8.25732	10.9791
10	8.87619	14.0783	18.4989	12.2587	13.62	16.6436	16.0888	15.9223	5.38521	4.77572	2.0205	7.32222
20	3.38252	5.54033	5.68029	6.82335	4.99307	14.3689	5.68655	11.4008	3.515	4.37496	0.868313	6.87136
0	102.908	108.742	92.3032	96.0462	94.5848	94.1775	111.002	100.235	106.785	99.8644	103.551	89.8		n2
1	65.1206	75.4946	56.6643	52.7596	63.6589	74.833	79.0328	78.4728	48.0334	53.535	44.1732	43.4777
1.875	48.2542	49.2477	41.7271	39.4166	47.6233	53.6048	59.6118	59.8409	32.3074	29.9983	31.8345	23.8845
3.75	29.574	25.9928	31.6419	25.3921	36.2202	45.2561	47.776	39.3509	22.3057	22.3752	25.526	17.9795
5	23.5899	22.1805	21.7184	18.4606	28.3551	30.5695	31.6895	24.308	16.9431	17.3465	20.0522	13.8272
7.5	18.2181	16.5083	15.6996	14.1285	24.6134	20.9481	20.8972	22.7299	9.80003	10.5999	13.8341	12.4778
10	19.3848	13.6202	14.013	9.27653	16.4938	14.1775	19.4973	17.6137	5.48774	9.91828	8.10294	7.88037
20	7.08159	9.20722	8.1213	7.45126	7.58511	4.83614	13.7194	12.8285	2.71257	6.79534	2.19788	5.66858
0	110.522	99.2593	97.2033	93.0159	107.918	79.071	100.492	112.518	87.4665	94.4405	121.359	96.7339		n3
1	66.9237	61.3152	48.1784	54.709	82.0174	58.4614	65.8123	78.4697	41.5057	54.3071	58.499	50.0775
1.875	54.059	38.0348	46.4248	38.322	53.4105	47.7132	53.5608	59.8444	27.6705	35.0392	42.7652	29.8134
3.75	26.9388	33.3333	26.7725	23.1444	41.1139	29.4637	38.3479	47.3524	18.5911	18.0648	26.975	25.3583
5	21.7838	22.5397	23.7188	20.3175	29.7493	21.752	30.3055	37.1002	14.9443	13.3465	18.0272	17.1437
7.5	18.5185	15.223	12.6228	16.6138	22.3233	20.5494	25.2095	30.2304	12.5006	10.32	16.2414	15.0571
10	12.26	13.0159	11.7611	15.0416	20.5945	16.4907	17.8286	17.3174	4.84985	4.28592	12.7074	8.98538
20	4.2328	1.1489	2.63039	7.49811	13.0332	7.98226	12.2064	10.2371	6.95521	5.75215	2.40613	5.01903
Average-Row Stats
Cisplatin(uM)	GFP			Drp1(-/17)			Drp1(16/17)
0	100	100	100	100	100	100	100	100	100
1	65.9416	62.5098	57.7816	69.6463	73.9994	71.1902	57.4819	47.3048	51.0973
1.875	45.6319	44.6614	44.2101	52.9126	55.1702	53.6322	33.691	29.5062	33.8221
3.75	25.987	28.1502	27.5472	34.7989	42.1508	39.0695	24.8826	22.0466	22.2473
5	21.8026	21.4873	22.09	25.6172	28.7305	29.7267	16.2892	17.0422	15.8654
7.5	17.8573	16.1386	15.7445	19.9445	22.2971	24.5782	9.95218	11.6779	13.5298
10	13.428	14.0736	13.0197	15.5687	16.9456	18.0578	4.8759	7.84732	7.70715
20	5.35663	7.96535	3.87755	9.11233	9.74227	10.8648	3.90742	4.3436	5.03313
	N1	N2	N3	N1	N2	N3	N1	N2	N3
Plotted non-linear fit

## Sheet: OVCA433-Paclitaxel
OVCA433 paclitaxel
7777
7763
7324
7300
Blank	7541
Paclitaxel(nM)	GFP				Drp1(-/17)				Drp1(16/17)
0	22739	21696	19675	22739	21533	21266	22198	23122	13298	14087	14784	13736		n1
0.078	19092	19822	17617	19829	19946	19860	20920	22071	12054	12845	13297	12873
0.15	18786	19280	17035	19186	19162	19547	19486	20398	11557	12441	12329	11800
0.3125	17579	17187	16204	17798	17892	18455	18036	18887	10931	11240	12074	11002
0.625	14164	15068	13285	14624	16137	16599	16773	16965	10157	10246	10589	10600
1.25	11746	12405	12328	12476	14050	14286	14470	14394	9490	9187	9282	9591
2.5	10920	9950	9870	10792	12059	12457	12059	11926	8936	9074	8968	8854
5	9380	9707	9015	9142	10448	10134	10057	10743	8309	8449	8021	8275
0	26751	29730	26370	26858	32438	32514	35258	36661	14694	13928	12273	12904		n2
0.078	22718	25596	23185	24195	31505	31255	33435	33770	12955	12971	11720	11893
0.15	21731	23532	22797	23331	29541	30205	31643	32494	12592	11944	11164	11092
0.3125	19173	20193	18597	20403	27895	25470	28560	30190	11236	11582	10453	10730
0.625	17074	17701	16369	15697	24688	22145	26314	25610	10871	9970	9874	9752
1.25	13366	15193	12957	14603	18599	20470	21085	19881	9338	8939	9083	9134
2.5	12039	13010	11383	12095	16773	14927	17079	15361	8976	8711	8364	8724
5	10145	8990	9936	9258	11947	12427	12179	14061	7938	8189	8083	8234
0	24774	24423	22645	23894	17479	17651	16722	16998	12505	12199	13710	13414		n3
0.078	21389	20919	19232	20895	17246	17385	15935	16049	11247	11467	12850	12086
0.15	20973	19840	18963	19774	16067	16682	15260	15198	11097	11153	11739	11925
0.3125	18493	17727	17349	18639	14695	15075	14302	14899	10277	10543	10707	11097
0.625	16303	14505	16223	14926	14197	14485	13749	13290	9479	9703	9981	10085
1.25	12373	13390	12353	12397	12767	13192	11970	12324	8905	8915	9388	8868
2.5	11398	10733	10739	11424	11067	10613	10678	10679	8576	8593	9068	8848
5	9842	9979	9074	9510	9633	10071	9394	9602	8105	7915	8288	7964
Blank subraction
Paclitaxel(nM)	GFP				Drp1(-/17)				Drp1(16/17)
0	15198	14155	12134	15198	13992	13725	14657	15581	5757	6546	7243	6195		n1
0.078	11551	12281	10076	12288	12405	12319	13379	14530	4513	5304	5756	5332
0.15	11245	11739	9494	11645	11621	12006	11945	12857	4016	4900	4788	4259
0.3125	10038	9646	8663	10257	10351	10914	10495	11346	3390	3699	4533	3461
0.625	6623	7527	5744	7083	8596	9058	9232	9424	2616	2705	3048	3059
1.25	4205	4864	4787	4935	6509	6745	6929	6853	1949	1646	1741	2050
2.5	3379	2409	2329	3251	4518	4916	4518	4385	1395	1533	1427	1313
5	1839	2166	1474	1601	2907	2593	2516	3202	768	908	480	734
0	19210	22189	18829	19317	24897	24973	27717	29120	7153	6387	4732	5363		n2
0.078	15177	18055	15644	16654	23964	23714	25894	26229	5414	5430	4179	4352
0.15	14190	15991	15256	15790	22000	22664	24102	24953	5051	4403	3623	3551
0.3125	11632	12652	11056	12862	20354	17929	21019	22649	3695	4041	2912	3189
0.625	9533	10160	8828	8156	17147	14604	18773	18069	3330	2429	2333	2211
1.25	5825	7652	5416	7062	11058	12929	13544	12340	1797	1398	1542	1593
2.5	4498	5469	3842	4554	9232	7386	9538	7820	1435	1170	823	1183
5	2604	1449	2395	1717	4406	4886	4638	6520	397	648	542	693
0	17233	16882	15104	16353	9938	10110	9181	9457	4964	4658	6169	5873		n3
0.078	13848	13378	11691	13354	9705	9844	8394	8508	3706	3926	5309	4545
0.15	13432	12299	11422	12233	8526	9141	7719	7657	3556	3612	4198	4384
0.3125	10952	10186	9808	11098	7154	7534	6761	7358	2736	3002	3166	3556
0.625	8762	6964	8682	7385	6656	6944	6208	5749	1938	2162	2440	2544
1.25	4832	5849	4812	4856	5226	5651	4429	4783	1364	1374	1847	1327
2.5	3857	3192	3198	3883	3526	3072	3137	3138	1035	1052	1527	1307
5	2301	2438	1533	1969	2092	2530	1853	2061	564	374	747	423
relative to NT control (divided by NT average)
Paclitaxel(nM)	GFP				Drp1(-/17)				Drp1(16/17)
0	107.245	99.8853	85.6241	107.245	96.5715	94.7287	101.161	107.539	89.4604	101.721	112.552	96.2667		n1
0.078	81.5101	86.6614	71.1017	86.7108	85.6182	85.0246	92.3406	100.285	70.1294	82.421	89.4449	82.8561
0.15	79.3508	82.8367	66.9948	82.1734	80.2071	82.8643	82.4433	88.7378	62.4063	76.1431	74.4027	66.1824
0.3125	70.8336	68.0674	61.1308	72.3789	71.4416	75.3274	72.4355	78.309	52.6786	57.4803	70.4402	53.7819
0.625	46.7355	53.1146	40.5328	49.9815	59.3288	62.5175	63.7184	65.0436	40.6511	42.0341	47.3641	47.5351
1.25	29.6728	34.323	33.7797	34.824	44.9245	46.5534	47.8233	47.2988	30.2863	25.5779	27.0541	31.8558
2.5	23.8441	16.9992	16.4347	22.9408	31.1828	33.9298	31.1828	30.2649	21.6775	23.8219	22.1747	20.4032
5	12.977	15.2845	10.4013	11.2975	20.0638	17.8966	17.3652	22.0999	11.9343	14.1098	7.45892	11.4059
0	96.5994	111.58	94.6835	97.1375	93.3285	93.6134	103.899	109.159	121.058	108.094	80.0846	90.7637		n2
0.078	76.3191	90.7914	78.6674	83.7463	89.831	88.8939	97.0658	98.3216	91.6268	91.8976	70.7256	73.6535
0.15	71.3558	80.4123	76.7163	79.4016	82.4688	84.9579	90.3483	93.5384	85.4834	74.5166	61.3158	60.0973
0.3125	58.4927	63.6218	55.5962	64.6779	76.2986	67.2083	78.7915	84.9016	62.5344	68.3901	49.2828	53.9708
0.625	47.9376	51.0906	44.3925	41.0133	64.2769	54.7443	70.3721	67.7331	56.3571	41.1085	39.4838	37.4191
1.25	29.2916	38.4788	27.2349	35.512	41.4518	48.4654	50.7708	46.2575	30.4125	23.6598	26.0969	26.96
2.5	22.6186	27.5014	19.3199	22.9002	34.6069	27.687	35.754	29.3139	24.286	19.8011	13.9285	20.0212
5	13.0945	7.28644	12.0435	8.63411	16.5163	18.3156	17.3859	24.4408	6.71885	10.9668	9.17284	11.7284
0	105.124	102.983	92.1369	99.756	102.756	104.534	94.9284	97.7821	91.6544	86.0044	113.903	108.438		n3
0.078	84.4751	81.608	71.317	81.4616	100.346	101.784	86.7911	87.9698	68.4269	72.4889	98.0244	83.918
0.15	81.9374	75.0259	69.6761	74.6233	88.1559	94.5148	79.8118	79.1708	65.6573	66.6913	77.5111	80.9453
0.3125	66.809	62.1363	59.8304	67.6996	73.9699	77.899	69.9064	76.0792	50.517	55.4284	58.4564	65.6573
0.625	53.4496	42.4815	52.9616	45.0497	68.8208	71.7986	64.1886	59.4427	35.7829	39.9188	45.0517	46.9719
1.25	29.476	35.6799	29.354	29.6224	54.0351	58.4294	45.7943	49.4546	25.1846	25.3693	34.1027	24.5015
2.5	23.5283	19.4717	19.5083	23.6869	36.4576	31.7634	32.4355	32.4458	19.11	19.4239	28.1942	24.1322
5	14.0365	14.8722	9.35155	12.0112	21.6306	26.1593	19.1594	21.31	10.4136	6.90547	13.7925	7.81019
Average-Row Stats
Paclitaxel(nM)	GFP			Drp1(-/17)			Drp1(16/17)
0	100	100	100	100	100	100	100	100	100
0.078	81.496	82.3811	79.7154	90.817	93.5281	94.2227	81.2129	81.9759	80.7146
0.15	77.8389	76.9715	75.3157	83.5631	87.8284	85.4133	69.7836	70.3533	72.7013
0.3125	68.1027	60.5971	64.1188	74.3784	76.8	74.4636	58.5953	58.5445	57.5148
0.625	47.5911	46.1085	48.4856	62.6521	64.2816	66.0627	44.3961	43.5921	41.9313
1.25	33.1499	32.6293	31.0331	46.65	46.7364	51.9284	28.6935	26.7823	27.2895
2.5	20.0547	23.085	21.5488	31.6401	31.8405	33.2756	22.0193	19.5092	22.7151
5	12.4901	10.2646	12.5679	19.3564	19.1647	22.0648	11.2272	9.6467	9.73045
	N1	N2	N3	N1	N2	N3	N1	N2	N3
Plotted non-linear fit

## Sheet: OVCA433_Cisplatin
OVCA433-cisplatin
8769
8557
8501										10443	10831
7903
Blank	8417
Cisplatin (uM)	GFP				Drp1(-/17)				Drp1(16/17)
0	23002	22779	21489	21284	19565	20723	20424	19963	12473	12774	13340	12856		n1
1	18573	18140	17733	17682	17439	18677	18562	17888	11091	11025	11490	10986
1.875	16447	15666	15241	15390	15914	16923	16621	16716	10543	10731	10725	10453
3.75	15236	15181	15515	15201	15025	14893	15162	14962	10093	10129	10209	10111
5	13981	14688	14390	13987	14662	14282	14702	14527	9719	9662	10090	9812
7.5	12505	12592	11780	11686	13051	12889	13024	13160	9548	9485	9892	9718
10	11790	11031	10871	11032	11593	11800	11973	12062	9260	9288	9296	9394
20	9694	9896	9926	10606	10528	11296	10938	11006	9032	9006	9076	9190
0	22260	23014	24203	25963	20655	21334	21575	21583	12367	12593	12784	11738		n2
1	19004	19989	20007	20600	19132	18956	18822	19267	11085	11094	10985	10528
1.875	16853	16092	17093	17453	16901	17576	18235	17978	10131	10696	10510	9762
3.75	15363	15784	15200	16183	15890	15645	17119	16489	9794	10191	9971	9558
5	14733	15301	14942	16717	15244	15298	15037	15897	9669	9905	9762	9540
7.5	13603	13111	13012	14612	13955	14665	14588	13981	9491	9590	9387	9399
10	12053	12390	12111	12830	12507	13479	13095	12520	9360	9215	9162	9140
20	10920	10047	10272	11411	11279	11077	11834	11164	8972	9102	8761	9008
0	20859	18499	17439	18563	21160	22245	20943	23726	12312	14792	14206	11915		n3
1	16978	14986	14974	15472	19848	19824	18438	20863	10579	12367	11736	10529
1.875	16006	14391	14106	14250	17320	18555	18195	19545	10125	11393	11352	10261
3.75	14184	13652	12940	13305	16971	17138	16367	17732	9866	10980	10485	9924
5	13849	13053	12712	12686	16248	16595	15633	16797	9596	10483	10407	9438
7.5	12619	12086	11579	11732	14024	15321	13953	15481	9374	10119	9586	9204
10	12083	11286	10579	10732	12391	13676	12632	13766	9174	9770	9397	8978
20	10459	9955	9568	10180	12091	12106	11389	11760	8901	9450	9030	8781
Blank subraction
Cisplatin (uM)	GFP				Drp1(-/17)				Drp1(16/17)
0	14585	14362	13072	12867	11148	12306	12007	11546	4056	4357	4923	4439		n1
1	10156	9723	9316	9265	9022	10260	10145	9471	2674	2608	3073	2569
1.875	8030	7249	6824	6973	7497	8506	8204	8299	2126	2314	2308	2036
3.75	6819	6764	7098	6784	6608	6476	6745	6545	1676	1712	1792	1694
5	5564	6271	5973	5570	6245	5865	6285	6110	1302	1245	1673	1395
7.5	4088	4175	3363	3269	4634	4472	4607	4743	1131	1068	1475	1301
10	3373	2614	2454	2615	3176	3383	3556	3645	843	871	879	977
20	1277	1479	1509	2189	2111	2879	2521	2589	615	589	659	773
0	13843	14597	15786	17546	12238	12917	13158	13166	3950	4176	4367	3321		n2
1	10587	11572	11590	12183	10715	10539	10405	10850	2668	2677	2568	2111
1.875	8436	7675	8676	9036	8484	9159	9818	9561	1714	2279	2093	1345
3.75	6946	7367	6783	7766	7473	7228	8702	8072	1377	1774	1554	1141
5	6316	6884	6525	8300	6827	6881	6620	7480	1252	1488	1345	1123
7.5	5186	4694	4595	6195	5538	6248	6171	5564	1074	1173	970	982
10	3636	3973	3694	4413	4090	5062	4678	4103	943	798	745	723
20	2503	1630	1855	2994	2862	2660	3417	2747	555	685	344	591
0	12442	10082	9022	10146	12743	13828	12526	15309	3895	6375	5789	3498		n3
1	8561	6569	6557	7055	11431	11407	10021	12446	2162	3950	3319	2112
1.875	7589	5974	5689	5833	8903	10138	9778	11128	1708	2976	2935	1844
3.75	5767	5235	4523	4888	8554	8721	7950	9315	1449	2563	2068	1507
5	5432	4636	4295	4269	7831	8178	7216	8380	1179	2066	1990	1021
7.5	4202	3669	3162	3315	5607	6904	5536	7064	957	1702	1169	787
10	3666	2869	2162	2315	3974	5259	4215	5349	757	1353	980	561
20	2042	1538	1151	1763	3674	3689	2972	3343	484	1033	613	364
relative to NT control (divided by NT average)
Cisplatin (uM)	GFP				Drp1(-/17)				Drp1(16/17)
0	106.293	104.668	95.2666	93.7725	94.8625	104.716	102.172	98.2492	91.2743	98.0478	110.785	99.8931		n1
1	74.0152	70.8596	67.8935	67.5218	76.7715	87.3061	86.3276	80.5923	60.1744	58.6892	69.1533	57.8115
1.875	58.5213	52.8295	49.7322	50.8181	63.7948	72.3807	69.8109	70.6193	47.8425	52.0731	51.9381	45.8172
3.75	49.6957	49.2949	51.729	49.4407	56.2299	55.1067	57.3957	55.6938	37.7159	38.526	40.3263	38.121
5	40.5495	45.702	43.5302	40.5932	53.141	49.9075	53.4814	51.9923	29.2996	28.0169	37.6484	31.3924
7.5	29.7927	30.4267	24.509	23.8239	39.4324	38.0539	39.2027	40.3599	25.4515	24.0338	33.1927	29.2771
10	24.5819	19.0504	17.8843	19.0577	27.0258	28.7872	30.2593	31.0167	18.9705	19.6006	19.7806	21.9859
20	9.30656	10.7787	10.9973	15.9531	17.9633	24.4985	21.4521	22.0308	13.8397	13.2546	14.8298	17.3952
0	89.6393	94.5218	102.221	113.618	95.0912	100.367	102.24	102.302	99.9115	105.628	110.459	84.0015		n2
1	68.5553	74.9336	75.0502	78.8901	83.2573	81.8897	80.8485	84.3062	67.4845	67.7122	64.9551	53.3957
1.875	54.6267	49.6989	56.1808	58.5119	65.922	71.1669	76.2874	74.2905	43.354	57.6451	52.9404	34.0205
3.75	44.9783	47.7045	43.9228	50.2882	58.0664	56.1627	67.6159	62.7207	34.8299	44.8716	39.3069	28.8605
5	40.8988	44.5768	42.2522	53.746	53.0469	53.4665	51.4385	58.1208	31.6681	37.6375	34.0205	28.4052
7.5	33.5816	30.3956	29.7546	40.1153	43.0311	48.548	47.9496	43.2332	27.1658	29.6699	24.5352	24.8388
10	23.5446	25.7269	23.9202	28.5761	31.7799	39.3325	36.3488	31.881	23.8523	20.1846	18.8441	18.2876
20	16.208	10.5549	12.0119	19.3874	22.2382	20.6686	26.5506	21.3446	14.0382	17.3264	8.70115	14.9488
0	119.371	96.7284	86.5586	97.3424	93.6882	101.665	92.0928	112.554	79.6646	130.388	118.403	71.5447		n3
1	82.1357	63.0241	62.909	67.6868	84.0422	83.8658	73.6757	91.5046	44.2195	80.7895	67.8836	43.1968
1.875	72.8101	57.3156	54.5812	55.9628	65.456	74.5359	71.8891	81.8145	34.9338	60.8682	60.0297	37.7154
3.75	55.3296	50.2255	43.3944	46.8963	62.8901	64.1179	58.4494	68.4851	29.6364	52.4211	42.2969	30.8227
5	52.1155	44.4786	41.2069	40.9575	57.5745	60.1257	53.053	61.6109	24.1141	42.256	40.7015	20.8825
7.5	40.3147	35.201	30.3368	31.8047	41.2234	50.7591	40.7014	51.9354	19.5736	34.8111	23.9096	16.0965
10	35.1722	27.5257	20.7426	22.2105	29.2174	38.6649	30.9892	39.3265	15.4829	27.673	20.044	11.4742
20	19.5913	14.7558	11.0429	16.9145	27.0117	27.122	21.8505	24.5782	9.89927	21.128	12.5377	7.4449
Average-Row Stats
Cisplatin(uM)	GFP			Drp1(-/17)			Drp1(16/17)
0	100	100	100	100	100	100	100	100	100
1	70.0725	74.3573	68.9389	82.7494	82.5754	83.2721	61.4571	63.3869	59.0224
1.875	52.9753	54.7546	60.1674	69.1514	71.9167	73.4239	49.4177	46.99	48.3868
3.75	50.0401	46.7234	48.9614	56.1065	61.1414	63.4856	38.6723	36.9672	38.7943
5	42.5937	45.3685	44.6896	52.1305	54.0182	58.091	31.5893	32.9328	31.9885
7.5	27.1381	33.4618	34.4143	39.2622	45.6905	46.1548	27.9888	26.5524	23.5977
10	20.1436	25.4419	26.4127	29.2722	34.8355	34.5495	20.0844	20.2921	18.6685
20	11.7589	14.5405	15.5761	21.4862	22.7005	25.1406	14.8298	13.7537	12.7525
	N1	N2	N3	N1	N2	N3	N1	N2	N3
Plotted non-linear fit
