# Supplementary material for: Drp1 splice variants regulate ovarian cancer mitochondrial dynamics and tumor progression
Source: EMBO Rep. 2024 Aug 27;25(10):16. doi: 10.1038/s44319-024-00232-4 (PMC11467262; doi:10.1038/s44319-024-00232-4)
Supplement: Supplementary file 8 — Source data Fig. 6 [file 44319_2024_232_MOESM8_ESM.zip › Figure 6/6B/6B_CASPASE_GLO_SKOV3_OVCA433.xlsx]

## Sheet: 2023.08.06 SKOV3-N1
			Protocol: Caspase-Glo
			Result: Caspase-Glo 2023.08.06 16:42:16 n1 skov cis pac
Luminescence
	Integration Time(s):		0.3
	Reading:		1		1	2	3	4	5	6	7	8	9	10	11	12
				A	8214	8294	8144	8044	20	20	10	10	10	10	10	20
				B	75410	73630	75490	80830	88760	83860	91840	90280	98990	93900	109800	102900
				C	81530	85110	81810	72730	87260	86300	78110	79460	92790	94810	93100	95890
				D	127100	121700	111700	132200	162900	149400	159400	136100	191500	210400	188600	207800
				E
				F
				G
				H
					BLANK		Untreated				Cisplatin				Pac
					8214	GFP	75410	73630	75490	80830	88760	83860	91840	90280	98990	93900	109800	102900
					8294	Drp1(-/17)	81530	85110	81810	72730	87260	86300	78110	79460	92790	94810	93100	95890
			N1		8144	Drp1(16/17)	127100	121700	111700	132200	162900	149400	159400	136100	191500	210400	188600	207800
			SKOV3		8044
					8174
							Untreated				Cisplatin				Pac
						GFP	67236	65456	67316	72656	80586	75686	83666	82106	90816	85726	101626	94726
					Subtract blank	Drp1(-/17)	73356	76936	73636	64556	79086	78126	69936	71286	84616	86636	84926	87716
						Drp1(16/17)	118926	113526	103526	124026	154726	141226	151226	127926	183326	202226	180426	199626
							unt	cis	pac
					Avergae	GFP	68166	80511	93223.5
						Drp1(-/17)	72121	74608.5	85973.5
						Drp1(16/17)	115001	143776	191401
							GFP	Drp1(-/17)	Drp1(16/17)		Percentage of	GFP	Drp1(-/17)	Drp1(16/17)
						Untreeat	1	1	1		Untreeat	100	100	100
						Cis,5	1.1811	1.03449	1.25022		Cis,5	118.11	103.449	125.022
						Pac,1	1.3676	1.19207	1.66434		Pac,1	136.76	119.207	166.434

## Sheet: 2023.08.08 SKOV3-N2
			Protocol: Caspase-Glo
			Result: Caspase-Glo 2023.08.08 14:28:21 sov3
Luminescence
	Integration Time(s):		0.3
	Reading:		1		1	2	3	4	5	6	7	8	9	10	11	12
				A
				B
				C
				D
				E	5111	5402	5502	5872	0	10	10	20	10	10	30	0
				F	74970	76510	75690	77700	91080	83550	90150	86170	109000	97510	98920	93210
				G	79960	78080	86000	78370	85340	82750	87750	83470	93770	95210	97730	98210
				H	145200	134100	129600	148900	171900	170700	165400	165500	209100	201050	218900	198100
					BLANK		Untreated				Cisplatin				Pac
					5111	GFP	74970	76510	75690	77700	91080	83550	90150	86170	109000	97510	98920	93210
					5402	Drp1(-/17)	79960	78080	86000	78370	85340	82750	87750	83470	93770	95210	97730	98210
					5502	Drp1(16/17)	145200	134100	129600	148900	171900	170700	165400	165500	209100	201050	218900	198100
					5872
					5471.75
			N2				Untreated				Cisplatin				Pac
			SKOV3			GFP	69498.2	71038.2	70218.2	72228.2	85608.2	78078.2	84678.2	80698.2	103528	92038.2	93448.2	87738.2
					Subtract blank	Drp1(-/17)	74488.2	72608.2	80528.2	72898.2	79868.2	77278.2	82278.2	77998.2	88298.2	89738.2	92258.2	92738.2
						Drp1(16/17)	139728	128628	124128	143428	166428	165228	159928	160028	203628	195578	213428	192628
							unt	cis	pac
					Avergae	GFP	70745.8	82265.8	94188.2
						Drp1(-/17)	75130.8	79355.8	90758.2
						Drp1(16/17)	133978	162903	201316
						GFP	Drp1(-/17)	Drp1(16/17)		GFP	Drp1(-/17)	Drp1(16/17)	FL011
					Untreeat	1	1	1		Untreeat	100	100	100
					Cis,5	1.16284	1.05624	1.21589		Cis,5	116.284	105.624	121.589
					Pac,1	1.33136	1.208	1.5026		Pac,1	133.136	120.8	150.26

## Sheet: 2023.08.08 SKOV3-N3
			Protocol: Caspase-Glo
			Result: Caspase-Glo 2023.08.08 14:26:39 n3
Luminescence
	Integration Time(s):		0.3
	Reading:		1		1	2	3	4	5	6	7	8	9	10	11	12
				A
				B
				C
				D
				E	5472	6012	5732	5712	30	10	10	10	20	10	20	0
				F	68270	75040	66720	73210	81920	80500	84710	82390	95940	103200	97160	98020
				G	78130	71430	74520	70300	78130	71430	74520	80110	87430	89230	90020	85720
				H	106100	118800	107900	116600	140100	143900	143200	141600	175800	165700	172700	168400
			Skov3		BLANK		Untreated				Cisplatin				Pac
			N3		5472	GFP	68270	75040	66720	73210	81920	80500	84710	82390	95940	103200	97160	98020
					6012	Drp1(-/17)	78130	71430	74520	70300	78130	71430	74520	80110	87430	89230	90020	85720
					5732	Drp1(16/17)	106100	118800	107900	116600	140100	143900	143200	141600	175800	165700	172700	168400
					5712
					5732
							Untreated				Cisplatin				Pac
						GFP	62558	69328	61008	67498	76208	74788	78998	76678	90228	97488	91448	92308
					Subtract blank	Drp1(-/17)	72418	65718	68808	64588	72418	65718	68808	74398	81718	83518	84308	80008
						Drp1(16/17)	100388	113088	102188	110888	134388	138188	137488	135888	170088	159988	166988	162688
							unt	cis	pac
					Avergae	GFP	65098	76668	92868
						Drp1(-/17)	67883	70335.5	82388
						Drp1(16/17)	106638	136488	164938
							GFP	Drp1(-/17)	Drp1(16/17)		Percentage of	GFP	Drp1(-/17)	Drp1(16/17)
						Untreeat	1	1	1		Untreeat	100	100	100
						Cis,5	1.17773	1.03613	1.27992		Cis,5	117.773	103.613	127.992
						Pac,1	1.42659	1.21368	1.54671		Pac,1	142.659	121.368	154.671

## Sheet: 2023.07.25 OVCA433-N1
			Protocol: Caspase-Glo
			Result: Caspase-Glo 2023.07.25 18:12:53 433 n1
Luminescence
	Integration Time(s):		0.3
	Reading:		1		1	2	3	4	5	6	7	8	9	10	11	12
				A	5472	114000	128000	71750	120900	119500	87620	131000	135000	91500
				B	4811	105000	119500	71410	119100	121200	82750	129000	129000	84080
				C	5201	109300	125600	73140	124800	122200	90270	121000	132000	98940
				D	20	10	30	10	133600	126600	107400	164700	209900	112700
				E	10	20	20	10	133700	120800	105900	192800	214600	147300
				F	10	30	0	10	137100	131000	93920	146700	182900	124300
				G
				H
			N1
			OVCA433				untreated			Cisplation			pac
					BLANK		GFP	Drp1(-/17)	Drp1(16/17)	GFP	Drp1(-/17)	Drp1(16/17)	GFP	Drp1(-/17)	Drp1(16/17)
					5470		114000	128000	71800	121000	120000	87600	131000	135000	91500
					4810		105000	120000	71400	119000	121000	82800	129000	129000	84100
					5200		109000	126000	73100	125000	122000	90300	121000	132000	98900
				AVERAGE	5160					134000	127000	107000	165000	210000	113000
										134000	121000	106000	193000	215000	147000
										137000	131000	93900	147000	183000	124000
							GFP	Drp1(-/17)	Drp1(16/17)	GFP	Drp1(-/17)	Drp1(16/17)	GFP	Drp1(-/17)	Drp1(16/17)
					Subtract blank		109000	123000	66600	116000	114000	82500	126000	130000	86300
							99800	114000	66200	114000	116000	77600	124000	124000	78900
							104000	120000	68000	120000	117000	85100	116000	127000	93800
										128000	121000	102000	160000	205000	108000
										129000	116000	101000	188000	209000	142000
										132000	126000	88800	142000	178000	119000
					Avergae		104000	119000	66900	116000	116000	81700	122000	127000	86300
										130000	121000	97200	163000	197000	123000
								GFP	Drp1(-/17)	Drp1(16/17)		Percentage of	GFP	Drp1(-/17)	Drp1(16/17)
							Untreeat	1	1	1		Untreeat	100	100	100
							Cis,5	1.12	0.971	1.22		Cis,5	112	97.1	122
							Cis,10	1.24	1.01	1.45		Cis,10	124	101	145
							Pac,1	1.17	1.06	1.29		Pac,1	117	106	129
							Pac,5	1.56	1.66	1.84		Pac,5	156	166	184

## Sheet: 2O23.07.28 OVCA433-N2
			Protocol: Caspase-Glo
			Result: Caspase-Glo 2023.07.28 15:54:24 433 cis pac n2
Luminescence
	Integration Time(s):		0.5
	Reading:		1		1	2	3	4	5	6	7	8	9	10	11	12
				A	4011	100600	91190	106800	115100	86880	133900	123900	100800	145200	10	16
				B	4137	110400	87760	105900	111800	89470	121100	112110	90910	148700	16	13
			N2	C	4001	102600	87350	107500	107300	87050	130200	123020	91510	154200	10	16
			OVCA433	D	4124	101600	83230	112100	116600	91190	127600	131600	97090	146000	16	13
				E	6	26	16	20	13	10	13	30	10	10	6	13
				F	7	11	13	8	9	7	10	12	11	7	7	14
				G	10	10	7	9	14	9	10	11	11	13	11	11
				H	10	8	5	10	9	12	10	8	13	11	7	14
								untreated			Cisplation			pac
						BLANK		GFP	Drp1(-/17)	Drp1(16/17)	GFP	Drp1(-/17)	Drp1(16/17)	GFP	Drp1(-/17)	Drp1(16/17)
						4011		100600	91190	106800	115100	86880	133900	123900	100800	145200
						4137		110400	87760	105900	111800	89470	121100	112110	90910	148700
						4001		102600	87350	107500	107300	87050	130200	123020	91510	154200
						4124		101600	83230	112100	116600	91190	127600	131600	97090	146000
					Average	4068.25
								GFP	Drp1(-/17)	Drp1(16/17)	GFP	Drp1(-/17)	Drp1(16/17)	GFP	Drp1(-/17)	Drp1(16/17)
						Subtract blank		96476	87066	102676	110976	82756	129776	119776	96676	141076
								106276	83636	101776	107676	85346	116976	107986	86786	144576
								98476	83226	103376	103176	82926	126076	118896	87386	150076
								97476	79106	107976	112476	87066	123476	127476	92966	141876
						Avergae		99676	83258.5	103951	108576	84523.5	124076	118534	90953.5	144401
								GFP	Drp1(-/17)	Drp1(16/17)		Percentage of	GFP	Drp1(-/17)	Drp1(16/17)
							Untreeat	1	1	1		Untreeat	100	100	100
							Cis,5	1.08929	1.01519	1.1936		Cis,5	108.929	101.519	119.36
							Pac,1	1.18919	1.09242	1.38913		Pac,1	118.919	109.242	138.913

## Sheet: 2023.07.28 OVCA433-N3
			Protocol: Caspase-Glo
			Result: Caspase-Glo 2023.07.28 15:57:07 433 cisp
Luminescence
	Integration Time(s):		3
	Reading:		1		1	2	3	4	5	6	7	8	9	10	11	12
				A	4118	118800	92290	108900	119900	96210	130000	126900	109000	143000
			N3	B	4010	102600	98620	107200	114300	95780	121100	126000	107000	139000
			OVCA433	C	4007	100700	97230	100900	116700	97800	125000	123000	105000	141900
				D	10	18	10	15	11	12	8	14	8	14
				E	7	11	13	8	9	7	10	12	11	7
				F
				G
				H
								untreated			Cisplation			pac
						BLANK		GFP	Drp1(-/17)	Drp1(16/17)	GFP	Drp1(-/17)	Drp1(16/17)	GFP	Drp1(-/17)	Drp1(16/17)
						4118		118800	92290	108900	119900	96210	130000	126900	109000	143000
						4010		102600	98620	107200	114300	95780	121100	126000	107000	139000
						4007		100700	97230	100900	116700	97800	125000	123000	105000	141900
					Average	4045
								GFP	Drp1(-/17)	Drp1(16/17)	GFP	Drp1(-/17)	Drp1(16/17)	GFP	Drp1(-/17)	Drp1(16/17)
						Subtract blank		114755	88245	104855	115855	92165	125955	122855	104955	138955
								98555	94575	103155	110255	91735	117055	121955	102955	134955
								96655	93185	96855	112655	93755	120955	118955	100955	137855
								GFP	Drp1(-/17)	Drp1(16/17)	GFP	Drp1(-/17)	Drp1(16/17)	GFP	Drp1(-/17)	Drp1(16/17)
						Avergae		103322	92001.7	101622	112922	92551.7	121322	121255	102955	137255
									GFP	Drp1(-/17)	Drp1(16/17)		Percentage of	GFP	Drp1(-/17)	Drp1(16/17)
								Untreeat	1	1	1		Untreeat	100	100	100
								Cis,5	1.09291	1.00598	1.19386		Cis,5	109.291	100.598	119.386
								Pac,1	1.17357	1.11906	1.35065		Pac,1	117.357	111.906	135.065
