# Supplementary material for: Drp1 splice variants regulate ovarian cancer mitochondrial dynamics and tumor progression
Source: EMBO Rep. 2024 Aug 27;25(10):16. doi: 10.1038/s44319-024-00232-4 (PMC11467262; doi:10.1038/s44319-024-00232-4)
Supplement: Supplementary file 8 — Source data Fig. 6 [file 44319_2024_232_MOESM8_ESM.zip › Figure 6/6E/6E_SKOV3_Xenograft Study_ LymphNodeMets .xlsx]

## Sheet: LympNode Mets
	Lymph Node Mets
				Group	Mouse	Lymph Node Mets (Y/N)	Description of Lymph node mets	Group	Mouse	Lymph Node Mets (Y/N)	Description of Lymph node mets
				SKOV3 GFP	1			SKOV3 GFP-Cisplatin	1	N
					2	N			2	N
					3	N			3	N
					4	N			4	N
					5	N			5
				SKOV3-Drp1(-/17)	1	Y		SKOV3 Drp1(-/17)-Cisplatin	1	Y	3	lower right lymph, upper left and right
					2	Y	Left side, 1		2	Y	1	lower right lymph,
					3	Y	left and right lymph node , 2		3	Y	3
	GFP	Drp1(-/17)	Drp1(16/17)		4	Y	lower right, 1		4	Y	2	lower left and upper left
	1L	6L	11L		5	y	lower left, 1		5	Y	1	left lower lymp
	0	80	20	SKOV3-Drp1(16/17)	1	N		SKOV3-Drp1(16/17)-Cisplatin	1	N
					2	N			2	N
					3	N			3	Y
					4	Y	Lower left		4	N
					5	N			5	N
	Notes:	Mouse 1 in GFP group and Mouse 5 in GFP-Cisplatin group were excluded as they had to be sacked prematurely very early on in the experiemnt due to drastic weight drop likely due to treatment and injections
	GFP	Drp1(-/17)	Drp1(16/17)	GFP-Cisplatin	Drp1(-/17)-Cisplatin	Drp1(16/17)-Cisplatin
Mouse with lymph node mets	0/5 mouse	4/5 mouse	1/5 mouse	0/5 mouse	5/5 mouse	0/5 mouse
Percentage Lymph node mets	0	80	20	0	100	0
