# Supplementary material for: Drp1 splice variants regulate ovarian cancer mitochondrial dynamics and tumor progression
Source: EMBO Rep. 2024 Aug 27;25(10):16. doi: 10.1038/s44319-024-00232-4 (PMC11467262; doi:10.1038/s44319-024-00232-4)
Supplement: Supplementary file 8 — Source data Fig. 6 [file 44319_2024_232_MOESM8_ESM.zip › Figure 6/6D/6D_SKOV3_Xenograft Study_ finaltumorvolumeandweight .xlsx]

## Sheet: Final Tumor volumes and Weight
		GFP										Drp1(-/17)										Drp1(16/17)										GFP-Cisplatin										Drp1(-/17)-Cisplatin
		M1_L	M2_L	M3_L	M4_L	M5_L	M1_R	M2_R	M3_R	M4_R	M5_R	M6_L	M7_L	M8_L	M9_L	M10_L	M6_R	M7_R	M8_R	M9_R	M10_R	M11_L	M12_L	M13_L	M14_L	M15_L	M11_R	M12_R	M13_R	M14_R	M15_R	M16_L	M17_L	M18_L	M19_L	M20_L	M16_R	M7_R	M18_R	M19_R	M20_R	M21_L	M22_L	M23_L	M24_L	M25_L	M21_R	M22_R	M23_R
	Final Tumor Volume (mm3)		61.05	37.125	292.916	97.911		89.936	14.504	425.672	128.205	451.758	110.11	353.496	291.2	286.44	450.432	323.595	325.584	352.828	225.456	114.84	241.385	169.119	70.272	249.993	157.182	163.584	190.939	175.89	447.552	396.75	377.307	447.3	415.2		460.35	303.6	364.8	319.634		410.4	320.544	273.28	205.66	203.796	328.44	501.188	543.75
	Final Tumor Weight (mg)		88.5	38.4	390.2	157.6		107.2	10.3	565.8	162.4	503.6	133.7	376.5	430.8	368.1	588.9	335.7	410	423.6	264.9	225.8	303.2	251.4	99.6	351.6	162.7	193.5	313	231.6	576.2	782	568	684	890		761	457	673	492		498	426	385	248	274	409	581	668
		Panel 6D has final tumor volume and tumor weight of GFP, Drp1(-/17) and Drp1(16/17) shown
	Notes:	Mouse 1 in GFP group and Mouse 5 in GFP-Cisplatin group were excluded as they had to be sacked prematurely very early on in the experiemnt due to drastic weight drop likely due to treatment and injections
																															Change in Tumor Volume	GFP-Cisplatin										Drp1(-/17)-Cisplatin
																															49	#REF!	#REF!	#REF!	#REF!		#REF!	#REF!	#REF!	#REF!		#REF!	#REF!	#REF!	#REF!	#REF!	#REF!	#REF!	#REF!
																															53	#REF!	#REF!	#REF!	#REF!		#REF!	#REF!	#REF!	#REF!		#REF!	#REF!	#REF!	#REF!	#REF!	#REF!	#REF!	#REF!
	Mouse ID	Days post injection	GFP_Cisplatin	Drp1(-/17)-Cisplatin	Drp1(16/17)-Cisplatin																										56	#REF!	#REF!	#REF!	#REF!		#REF!	#REF!	#REF!	#REF!		#REF!	#REF!	#REF!	#REF!	#REF!	#REF!	#REF!	#REF!
Survivial Cisplatin Treated	16	87	1																												59	#REF!	#REF!	#REF!	#REF!		#REF!	#REF!	#REF!	#REF!		#REF!	#REF!	#REF!	#REF!	#REF!	#REF!	#REF!	#REF!
	17	66	1																												62	#REF!	#REF!	#REF!	#REF!		#REF!	#REF!	#REF!	#REF!		#REF!	#REF!	#REF!	#REF!	#REF!	#REF!	#REF!	#REF!
	18	87	1																												66	#REF!	#REF!	#REF!	#REF!		#REF!	#REF!	#REF!	#REF!		#REF!	#REF!	#REF!	#REF!	#REF!	#REF!	#REF!	#REF!
	19	76	1																												69	#REF!		#REF!	#REF!		#REF!		#REF!	#REF!		#REF!	#REF!		#REF!	#REF!	#REF!	#REF!
	21	87		0																											73	#REF!		#REF!	#REF!		#REF!		#REF!	#REF!		#REF!	#REF!		#REF!	#REF!	#REF!	#REF!
	22	87		0																											76	#REF!		#REF!	#REF!		#REF!		#REF!	#REF!		#REF!	#REF!		#REF!	#REF!	#REF!	#REF!
	23	66		1																											80	#REF!		#REF!			#REF!		#REF!			#REF!	#REF!		#REF!	#REF!	#REF!	#REF!
	24	87		0																											83	#REF!		#REF!			#REF!		#REF!			#REF!	#REF!		#REF!	#REF!	#REF!	#REF!
	25	87		1																											87	#REF!		#REF!			#REF!		#REF!			#REF!	#REF!		#REF!	#REF!	#REF!	#REF!
	26	87			0
	27	87			1
	28	87			0																											GFP-Cisplatin										Drp1(-/17)-Cisplatin
	29	87			1
	30	87			0
[truncated: 12 more columns]
