# Supplementary material for: Drp1 splice variants regulate ovarian cancer mitochondrial dynamics and tumor progression
Source: EMBO Rep. 2024 Aug 27;25(10):16. doi: 10.1038/s44319-024-00232-4 (PMC11467262; doi:10.1038/s44319-024-00232-4)
Supplement: Supplementary file 8 — Source data Fig. 6 [file 44319_2024_232_MOESM8_ESM.zip › Figure 6/6C/6C_SKOV3Xenograft Study_ Tumorvolume measurement.xlsx]

## Sheet: Tumor Volume Measurement
TUMOR VOLUME (mm3)
Cisplatin Injection on Days	Day Post Injection	GFP										Drp1(-/17)										Drp1(16/17)										GFP-Cisplatin										Drp1(-/17)-Cisplatin
	Tumor Volumes (mm3)	M1_L	M2_L	M3_L	M4_L	M5_L	M1_R	M2_R	M3_R	M4_R	M5_R	M1_L	M2_L	M3_L	M4_L	M5_L	M1_R	M2_R	M3_R	M4_R	M5_R	M1_L	M2_L	M3_L	M4_L	M5_L	M1_R	M2_R	M3_R	M4_R	M5_R	M1_L	M2_L	M3_L	M4_L	M5_L	M1_R	M2_R	M3_R	M4_R	M5_R	M1_L	M2_L	M3_L	M4_L	M5_L	M1_R	M2_R	M3_R
	5	20.4178	17.0119	21.4645	28.7057	25.8541	14.5442	6.93693	4.44363	19.6167	22.0218	6.76448	8.27086	28.5406	22.8272	13.7358	14.085	28.7776	35.2741	34.0009	22.6263	4.37125	15.6372	19.0485	5.043	29.3622	7.9281	4.00432	0	7.2897	12.3183	6.76448	21.5835	4.59887	12.5613	3.77578	7.05731	5.64595	6.48703	8.75407	3.26271	12.9807	11.9587	12.676	14.6971	23.81	24.7679	5.59451	11.6847
Day 7 Cisplatin injection 1	8	17.4896	18.6638	23.3249	56.7088	14.2619	29.5119	12.5201	12.525	40.9239	22.0071	9.54426	13.9968	88.8212	31.9886	30.081	15.0398	27.6509	95.3354	40.9317	26.4308	4.62552	18.9595	28.6606	9.27988	41.1266	15.1632	4.07722	8.21179	22.1062	22.7338	13.6681	34.4344	10.4687	19.1284	11.8245	10.2391	10.63	20.0862	14.031	11.3969	11.5707	15.8165	13.7344	23.7778	22.9904	26.2492	7.72265	17.0166
Day 11 Cisplatin Injection 2	11	28.1124	6.57399	22.46	57.596	17.6732	51.2678	6.8486	10.3933	59.6901	33.1304	14.2528	13.9266	114.051	51.3746	26.4754	21.386	43.326	110.607	42.7455	35.2787	4.13316	17.8252	45.3714	9.26446	46.2764	11.9625	3.37435	11.7309	20.6858	25.995	10.8551	52.0347	5.6448	19.1224	16.258	15.8065	17.0136	19.9927	25.0004	28.5281	13.5372	18.1647	18.5451	21.3094	20.0155	25.725	5.51551	23.7612
Day 15 Cisplatin Injection 3	14	27.5559	11.7485	17.006	77.3148	15.9093	59.6208	6.81819	19.1965	62.5276	32.6612	18.8264	19.7715	116.245	54.448	27.8819	22.0196	54.3681	130.957	42.2594	31.9184	9.03125	22.2117	49.6719	10.0988	61.852	21.7866	9.11282	18.7974	18.7046	35.4401	12.2757	45.4123	5.93321	17.0783	15.3095	16.5637	22.233	27.5695	36.3351	31.5607	11.3123	16.5689	17.1134	26.7985	19.1587	27.0683	9.0625	23.6497
	18	19.9811	12.3429	26.8872	97.8243	18.6932	34.828	12.1912	25.3368	97.374	68.7707	26.1256	19.3149	129.748	63.269	23.9614	23.6294	54.9608	141.406	53.1722	33.3944	15.9824	50.7225	60.1721	7.94806	76.8612	19.4295	10.5388	16.7686	17.3749	51.3398	11.7929	66.2083	8.3119	11.2748	12.8148	23.952	28.371	24.3285	46.2717	20.9861	28.0645	13.8792	20.2956	35.4294	13.2976	32.3475	9.45842	16.1369
Day 22 Cisplatin Injection 4	21		18.2574	15.4519	92.2044	25.4348		9.97195	16.4115	98.3583	52.7043	23.8635	12.4099	132.741	89.7947	23.8385	21.4779	55.7534	128.129	54.7675	31.4132	8.67322	48.1372	90.7855	9.18529	75.8014	21.5241	4.73326	23.0655	28.8626	59.2531	10.7027	93.8599	4.8598	23.2067		20.3009	25.3177	32.0631	56.5416		11.7692	14.9191	32.4532	31.7316	14.4	41.9353	18.2388	15.0317
	25		26.1256	27.1067	133.386	37.0763		34.4976	25.1125	168.313	101.342	56.3146	6.92877	149.43	109.904	24.7149	50.7232	60.3729	136.604	55.9937	22.4842	16.9308	69.3487	79.7848	13.3614	124.263	23.4171	9.29852	27.4625	34.7126	70.0563	14.1651	122.265	5.83794	14.4665		60.0929	37.1474	54.6986	95.3655		33.2914	16.1431	28.6378	36.6596	18.5473	44.9186	14.0927	20.5622
Day 29 Cisplatin Injection 5	29		26.6061	33.1112	261.009	54.1774		40.5843	28.9651	299.968	106.434	62.9694	14.9601	171.827	158.467	79.3792	95.5878	110.261	146.235	62.5866	34.2675	27.1119	113.363	86.1114	12.3142	145.937	39.7886	43.5637	35.2451	31.9851	137.325	16.5119	174.46	7.05448	41.7905		32.8818	54.3718	63.8987	94.7198		39.1952	20.8902	28.6074	49.6742	21.5394	82.125	24.3419	28.8281
Day 32 Cisplatin Injection 6	32		32.7687	51.3922	306.584	79.3305		49.7661	28.2173	327.737	197.582	95.2284	39.1496	250.312	308.93	64	155.585	143.989	216.691	136.223	60.7464	65.03	127.056	139.402	24.6225	210.25	48.8	32.6401	51.9709	75.8472	158.113	41.6025	248.368	19.6594	74.4632		48.749	100.92	102.528	250.031		85.0602	22.5926	31.1273	68.607	26.0156	132.962	16.5807	87.6224
Day 36 Cisplatin Injection 7	35		69.8463	58.752	392.089	125.93		62.7194	35.816	425.25	232.73	162.26	39.9266	204.234	389.258	132.496	293.536	218.05	180.336	172.62	73.568	79.343	147.942	236.816	39.69	254.144	81.634	56.7031	100.179	107.281	272.812	67.626	332.35	20.1317	107.35		81.12	159.181	137.677	368.948		147.875	25.6638	64.512	171.088	23.12	135.903	25.432	107.546
Day 40 Cisplatin Injection 8	39		77.6723	55.016	441.8	165.528		125.1	38.025	505.141	284.954	276.172	87.5993	182.648	493.157	126.25	338.853	336.064	189.964	204.913	138.51	102.876	191.896	251.256	73.8192	199.325	93.636	74.0148	123.032	114.873	368.562	65.6099	287.865	29.9756	128.934		70.4906	222.573	205.286	323.734		131.351	55.8643	61.8895	178.929	24.3542	130.382	39.0184	103.959
	42		92.9999	53.575	485.894	202.688		202.05	48.6	577.49	231.231	305.605	92.173	174.24	499.338	195.352	328.738	312.666	219.64	277.931	170.765	139.718	254.007	264.654	122.139	207.025	121.868	124.814	187.911	133.12	439.615	73.4783	356.155	65.8125	109.33		82.3283	292.032	237.686	352.953		127.056	37.6	78.416	152.561	45.387	107.546	28.072	113.315
	46		95.3465	55.9982	566.155	247.153		173.868	50.7236	619.802	270.051	541.018	122.786	157.275	416.146	267.734	514.553	455.054	409.476	252.503	252.008	204.939	277.43	284.339	132.71	228.766	157.604	117.631	182.076	150.282	453.024	106.531	302.393	39.8942	87.3111		81.7861	360.406	321.489	368.55		63.6192	43.8376	88.4835	230.688	80.0565	42.336	55.225	166.41
Saline group all mice sacked	49		145.8	61.852	588.799	235.824		207.103	29.4335	850.149	245.48	721.287	172.032	227.588	363.968	340.267	606.744	538.996	427.734	350.765	249.952	262.047	348.8	308.367	121.086	433.35	224.264	103.968	290.304	221.804	622.364	127.008	388.129	108.192	115.192		95.992	392.85	367.096	504.21		44.528	62.208	134.946	260.169	139.425	26.568	78.652	238.206
	53																															205.167	559.836	94.9365	210.824		145.119	472.082	329.476	440.128		13.95	53.24	182.648	215.844	217.328	16.3995	92.512	250.312
	56																															231.231	568.458	178.596	224.516		128.797	452.824	435.896	475.398		15.979	42.8655	264.654	231.886	184.049	24.5	97.47	534.614
	59																															194.078	841.874	127.056	257.544		237.141	509.652	469.752	689.976		36.75	44.1	293.327	240.43	231.04	27.38	70.225	627.361
	62																															216.09	935.192	190.298	319.516		240.125	669.766	533.022	522.199		75.118	73.008	484	356.083	259.002	53.6625	75.712	800.865
	66																															278.4	1101.56	229.365	570.752		274.604	699.84	606.074	657.306		140.45	38.988	453.024	377.196	219.284	92.697	76.6584	1467.11
	69																															475.154		337.561	561.001		421.2		600.288	937.024		191.631	87.079		315.171	290.207	140.4	100.602
	73																															632.736		326.4	639.744		371.293		708.736	977.109		212.992	87.88		290.521	317.52	267.188	190.464
	76																															862.407		365.117	750.533		417.266		720.779	1053.26		329.537	180.774		388.8	391.91	379.456	249.139
	80																															793.904		499.234			405.769		736.622			363.151	264.217		397.488	393.348	465.52	361.978
	83																															1086.07		562.176			610.598		958.986			490	373.498		514.553	389.207	515.764	686.664
	87																															1304.69		724.672			672.525		1008			586.625	451.25		622.261	372.6	722.975	705.499
	Notes:	Mouse 1 in GFP group and Mouse 5 in GFP-Cisplatin group were excluded as they had to be sacked prematurely very early on in the experiemnt due to drastic weight drop likely due to treatment and injections
Tumor volume was calculated by formula		0.5*(length)*(width)^2			Length= Longer tumor side reading
					Width = shorter tumor side reading
[truncated: 12 more columns]
