# Supplementary material for: Drp1 splice variants regulate ovarian cancer mitochondrial dynamics and tumor progression
Source: EMBO Rep. 2024 Aug 27;25(10):16. doi: 10.1038/s44319-024-00232-4 (PMC11467262; doi:10.1038/s44319-024-00232-4)
Supplement: Supplementary file 9 — Source data Fig. 7 [file 44319_2024_232_MOESM9_ESM.zip]

Archive with 55 entries (50 files):
- Figure 7/
- Figure 7/.DS_Store
- __MACOSX/Figure 7/._.DS_Store
- Figure 7/7D/
- Figure 7/7C/
- Figure 7/7B/
- Figure 7/7A/
- Figure 7/7D/.DS_Store
- __MACOSX/Figure 7/7D/._.DS_Store
- Figure 7/7D/7D_siDNM1L _Mitoanalysis.xlsx
- __MACOSX/Figure 7/7D/._7D_siDNM1L _Mitoanalysis.xlsx
- Figure 7/7C/7C_skov3_siDrp1(1617)_mitotrackeronly.tif
- __MACOSX/Figure 7/7C/._7C_skov3_siDrp1(1617)_mitotrackeronly.tif
- Figure 7/7C/7C_skov3_siDrp1(--)and(16-)_SelectedArea.tif
- __MACOSX/Figure 7/7C/._7C_skov3_siDrp1(--)and(16-)_SelectedArea.tif
- Figure 7/7C/.DS_Store
- __MACOSX/Figure 7/7C/._.DS_Store
- Figure 7/7C/7C_skov3_siDrp1(-17)_Orginal.tif
- __MACOSX/Figure 7/7C/._7C_skov3_siDrp1(-17)_Orginal.tif
- Figure 7/7C/7C_skov3_siDrp1(-17)_zoomed.tif
- __MACOSX/Figure 7/7C/._7C_skov3_siDrp1(-17)_zoomed.tif
- Figure 7/7C/7C_skov3_siDrp1(--)and(16-)_zoomed.tif
- __MACOSX/Figure 7/7C/._7C_skov3_siDrp1(--)and(16-)_zoomed.tif
- Figure 7/7C/7C_skov3_siDrp1(1617)_SelectedArea.tif
- __MACOSX/Figure 7/7C/._7C_skov3_siDrp1(1617)_SelectedArea.tif
- Figure 7/7C/7C_skov3_siDrp1(1617)_Orginal.tif
- __MACOSX/Figure 7/7C/._7C_skov3_siDrp1(1617)_Orginal.tif
- Figure 7/7C/7C_siControl_Orginal.tif
- __MACOSX/Figure 7/7C/._7C_siControl_Orginal.tif
- Figure 7/7C/7C_skov3_siControl_mitotrackeronly.tif
- Figure 7/7C/7C_skov3_siDrp1(--)and(16-)_mitotrackeronly.tif
- Figure 7/7C/7C_skov3_siDrp1(total)_Original.tif
- __MACOSX/Figure 7/7C/._7C_skov3_siDrp1(total)_Original.tif
- Figure 7/7C/7C_skov3_siDrp1(-17)_SelectedArea.tif
- __MACOSX/Figure 7/7C/._7C_skov3_siDrp1(-17)_SelectedArea.tif
- Figure 7/7C/7C_skov3_siDrp1(--)and(16-)_Orginal.tif
- __MACOSX/Figure 7/7C/._7C_skov3_siDrp1(--)and(16-)_Orginal.tif
- Figure 7/7C/7C_skov3_siDrp1(Total)_zoomed.tif
- __MACOSX/Figure 7/7C/._7C_skov3_siDrp1(Total)_zoomed.tif
- Figure 7/7C/7C_skov3_siDrp1(Total)_mitotrackeronly.tif
- Figure 7/7C/7C_skov3_siControl_SelectedArea.tif
- __MACOSX/Figure 7/7C/._7C_skov3_siControl_SelectedArea.tif
- Figure 7/7C/7C_skov3_siControl_zoomed.tif
- __MACOSX/Figure 7/7C/._7C_skov3_siControl_zoomed.tif
- Figure 7/7C/7C_skov3_siDrp1(-17)_mitotrackeronly.tif
- Figure 7/7C/7C_skov3_siDrp1(Total)_SelectedArea.tif
- __MACOSX/Figure 7/7C/._7C_skov3_siDrp1(Total)_SelectedArea.tif
- Figure 7/7C/7C_skov3_siDrp1(1617)_zoomed.tif
- __MACOSX/Figure 7/7C/._7C_skov3_siDrp1(1617)_zoomed.tif
- Figure 7/7B/7B_Drp1_siDrp1.tif
- __MACOSX/Figure 7/7B/._7B_Drp1_siDrp1.tif
- Figure 7/7B/7B_Actin_siDrp1.tif
- __MACOSX/Figure 7/7B/._7B_Actin_siDrp1.tif
- Figure 7/7A/7A_siDNM1L_PCR.tif
- __MACOSX/Figure 7/7A/._7A_siDNM1L_PCR.tif
