# Supplementary material for: Drp1 splice variants regulate ovarian cancer mitochondrial dynamics and tumor progression
Source: EMBO Rep. 2024 Aug 27;25(10):16. doi: 10.1038/s44319-024-00232-4 (PMC11467262; doi:10.1038/s44319-024-00232-4)
Supplement: Supplementary file 9 — Source data Fig. 7 [file 44319_2024_232_MOESM9_ESM.zip › Figure 7/7D/7D_siDNM1L _Mitoanalysis.xlsx]

## Sheet: n1 mitoAna siControl
Image Name	Count	Mean Area	Mean Aspect Ratio	Mean Form Factor	Branches	Branches/mito	Mean Branch Length		n1 siControl
Skov3_siControl1__Lng_LVCC_Processed001_ch00-1.tif thresholded	527	0.27826	2.417	1.855	571	1.083	0.675747
Skov3_siControl1__Lng_LVCC_Processed001_ch00-1.tif thresholded	193	0.391448	2.794	2.122	229	1.187	0.870287
Skov3_siControl2__Lng_LVCC_Processed001_ch00-1.tif	435	0.30545	3.415	2.4	474	1.09	1.00283
Skov3_siControl2__Lng_LVCC_Processed001_ch00-1.tif	233	0.291383	3.201	2.505	273	1.172	0.93464
Skov3_siControl2__Lng_LVCC_Processed001_ch00-1.tif	135	0.51488	3.067	3.314	220	1.63	1.12183
Skov3_siControl2__Lng_LVCC_Processed001_ch00-1.tif	379	0.270134	2.542	2.137	448	1.182	0.775155
Skov3_siControl2__Lng_LVCC_Processed001_ch00-1.tif	229	0.297727	2.428	2.318	318	1.389	0.777864
Skov3_siControl4__Lng_LVCC_Processed001_ch00-1.tif	221	0.17314	2.245	1.567	227	1.027	0.46291
Skov3_siControl4__Lng_LVCC_Processed001_ch00-1.tif	542	0.138134	2.077	1.462	566	1.044	0.375659
Skov3_siControl4__Lng_LVCC_Processed001_ch00-1.tif	335	0.199997	2.317	1.786	369	1.101	0.592715
Skov3_siControl4__Lng_LVCC_Processed001_ch00-1.tif	230	0.188929	2.092	1.541	254	1.104	0.488149
Skov3_siControl5__Lng_LVCC_Processed001_ch00-1.tif	284	0.292643	2.319	1.945	350	1.232	0.691718
Skov3_siControl5__Lng_LVCC_Processed001_ch00-1.tif	189	0.257766	2.454	1.887	226	1.196	0.69478
Skov3_siControl5__Lng_LVCC_Processed001_ch00-1.tif	166	0.289253	2.767	2.145	187	1.127	0.840866
Skov3_siControl5__Lng_LVCC_Processed001_ch00-1.tif	180	0.244895	2.351	1.801	206	1.144	0.594155
Skov3_siControl6__Lng_LVCC_Processed001_ch00-1.tif	327	0.388836	2.86	2.533	441	1.349	0.97047
Skov3_siControl6__Lng_LVCC_Processed001_ch00-1.tif	205	0.325579	2.288	2.01	261	1.273	0.709929
Skov3_siControl6__Lng_LVCC_Processed001_ch00-1.tif	202	0.314041	2.729	2.181	237	1.173	0.84333
Skov3_siControl6__Lng_LVCC_Processed001_ch00-1.tif	861	0.288423	2.447	1.875	965	1.121	0.705683
Skov3_siControl6__Lng_LVCC_Processed001_ch00-1.tif	384	0.259499	2.337	1.905	441	1.148	0.697237
Skov3_siControl6__Lng_LVCC_Processed001_ch00-1.tif	304	0.377779	2.602	2.472	401	1.319	0.930473
Skov3_siControl6__Lng_LVCC_Processed001_ch00-1.tif	255	0.186046	2.236	1.489	262	1.027	0.438624
Skov3_siControl6__Lng_LVCC_Processed001_ch00-1.tif	308	0.198331	2.33	1.6	320	1.039	0.484877
Skov3_siControl7__Lng_LVCC_Processed001_ch00-1.tif	393	0.248388	2.718	1.862	405	1.031	0.72557
Skov3_siControl7__Lng_LVCC_Processed001_ch00-1.tif	201	0.231372	2.594	1.709	212	1.055	0.579291
Skov3_siControl7__Lng_LVCC_Processed001_ch00-1.tif	314	0.261873	2.353	1.652	343	1.092	0.591623
Skov3_siControl7__Lng_LVCC_Processed001_ch00-1.tif	70	0.360063	3.044	2.455	85	1.214	1.02841
Skov3_siControl7__Lng_LVCC_Processed001_ch00-1.tif	277	0.271513	2.439	1.799	309	1.116	0.688285
Skov3_siControl8__Lng_LVCC_Processed001_ch00-1.tif	285	0.32423	2.614	2.022	342	1.2	0.7742
Skov3_siControl8__Lng_LVCC_Processed001_ch00-1.tif	285	0.310423	2.343	1.896	328	1.151	0.722591
Skov3_siControl8__Lng_LVCC_Processed001_ch00-1.tif	299	0.435634	3.145	2.596	367	1.227	1.10026
Skov3_siControl8__Lng_LVCC_Processed001_ch00-1.tif	165	0.362484	2.426	2.17	210	1.273	0.831741
Skov3_siControl8__Lng_LVCC_Processed001_ch00-1.tif	282	0.295737	2.304	2.067	347	1.23	0.741307
Skov3_siControl8__Lng_LVCC_Processed001_ch00-1.tif	273	0.327457	2.604	2.04	330	1.209	0.78097
Skov3_siControl8__Lng_LVCC_Processed001_ch00-1.tif	144	0.340756	2.894	2.069	162	1.125	0.874162
Skov3_siControl9__Lng_LVCC_Processed001_ch00-1.tif	337	0.31453	2.674	2.104	400	1.187	0.788328
Skov3_siControl9__Lng_LVCC_Processed001_ch00-1.tif	353	0.262405	2.493	1.925	413	1.17	0.685099
Skov3_siControl9__Lng_LVCC_Processed001_ch00-1.tif	202	0.32615	2.49	2.188	269	1.332	0.795537
Skov3_siControl9__Lng_LVCC_Processed001_ch00-1.tif	231	0.311861	2.682	2.096	297	1.286	0.753034
Skov3_siControl9__Lng_LVCC_Processed001_ch00-1.tif	349	0.210166	2.101	1.603	384	1.1	0.520316
Skov3_siControl10__Lng_LVCC_Processed001_ch00-1.tif	317	0.223297	2.431	1.958	375	1.183	0.627584
Skov3_siControl10__Lng_LVCC_Processed001_ch00-1.tif	376	0.301959	2.353	2.074	487	1.295	0.740224
Skov3_siControl10__Lng_LVCC_Processed001_ch00-1.tif	292	0.2796	2.525	2.106	366	1.253	0.737019
Skov3_siControl10__Lng_LVCC_Processed001_ch00-1.tif	549	0.198981	2.186	1.764	638	1.162	0.544535
Skov3_siControl10__Lng_LVCC_Processed001_ch00-1.tif	354	0.237179	2.583	1.931	398	1.124	0.680296
Skov3_siControl11__Lng_LVCC_Processed001_ch00-1.tif	365	0.265024	2.876	2.001	400	1.096	0.736545
Skov3_siControl11__Lng_LVCC_Processed001_ch00-1.tif	193	0.257714	2.193	1.903	220	1.14	0.68686
Skov3_siControl11__Lng_LVCC_Processed001_ch00-1.tif	238	0.26292	2.269	1.801	277	1.164	0.664324
Skov3_siControl11__Lng_LVCC_Processed001_ch00-1.tif	342	0.259899	2.357	1.829	398	1.164	0.643722
Skov3_siControl11__Lng_LVCC_Processed001_ch00-1.tif	263	0.284996	2.447	1.995	310	1.179	0.71763
Skov3_siControl12__Lng_LVCC_Processed001_ch00-1.tif	241	0.565761	2.741	2.572	341	1.415	1.15093
Skov3_siControl12__Lng_LVCC_Processed001_ch00-1.tif	235	0.4973	2.779	2.236	288	1.226	1.0399
Skov3_siControl12__Lng_LVCC_Processed001_ch00-1.tif	124	0.419902	2.513	2.219	164	1.323	0.908691
Skov3_siControl12__Lng_LVCC_Processed001_ch00-1.tif	344	0.470032	2.842	2.204	426	1.238	1.01483
Skov3_siControl12__Lng_LVCC_Processed001_ch00-1.tif	333	0.474381	2.845	2.135	383	1.15	1.0523
Skov3_siControl12__Lng_LVCC_Processed001_ch00-1.tif	173	0.509055	2.573	2.327	236	1.364	1.02071
Skov3_siControl14__Lng_LVCC_Processed001_ch00-1.tif	172	0.240519	2.8	1.882	182	1.058	0.727809
Skov3_siControl14__Lng_LVCC_Processed001_ch00-1.tif	194	0.26121	2.843	1.936	204	1.052	0.747932
Skov3_siControl14__Lng_LVCC_Processed001_ch00-1.tif	199	0.249516	2.432	1.755	216	1.085	0.616374
Skov3_siControl14__Lng_LVCC_Processed001_ch00-1.tif	277	0.273816	2.661	1.845	297	1.072	0.709465
Skov3_siControl14__Lng_LVCC_Processed001_ch00-1.tif	371	0.193318	2.216	1.512	380	1.024	0.440159
Skov3_siControl14__Lng_LVCC_Processed001_ch00-1.tif	391	0.178805	2.13	1.555	409	1.046	0.463425
Skov3_siControl14__Lng_LVCC_Processed001_ch00-1.tif	654	0.191101	2.217	1.521	675	1.032	0.453792
Skov3_siControl15__Lng_LVCC_Processed001_ch00-1.tif	363	0.705029	3.301	3.218	575	1.584	1.35265
Skov3_siControl15__Lng_LVCC_Processed001_ch00-1.tif	302	0.489023	2.292	2.354	489	1.619	0.84954
Skov3_siControl15__Lng_LVCC_Processed001_ch00-1.tif	134	0.570706	2.673	2.878	218	1.627	1.07265
Skov3_siControl15__Lng_LVCC_Processed001_ch00-1.tif	329	0.358802	2.286	1.94	427	1.298	0.710331
Skov3_siControl15__Lng_LVCC_Processed001_ch00-1.tif	242	0.436729	2.571	2.276	350	1.446	0.86757
Skov3_siControl15__Lng_LVCC_Processed001_ch00-1.tif	299	0.491298	2.447	2.574	500	1.672	0.860271
Skov3_siControl15__Lng_LVCC_Processed001_ch00-1.tif	413	0.514486	2.335	2.456	700	1.695	0.846209
Skov3_siControl16__Lng_LVCC_Processed001_ch00.tif	113	1.5971	2.19	3.397	483	4.274	1.1009
Skov3_siControl16__Lng_LVCC_Processed001_ch00.tif	506	0.898659	2.591	2.942	1137	2.247	1.09815
Skov3_siControl16__Lng_LVCC_Processed001_ch00.tif	63	2.34741	2.104	3.994	437	6.937	1.02097
Skov3_siControl16__Lng_LVCC_Processed001_ch00.tif	80	1.71964	2.549	3.377	413	5.162	1.01609
Skov3_siControl16__Lng_LVCC_Processed001_ch00.tif	291	0.72956	2.323	2.505	638	2.192	0.948063
Skov3_siControl16__Lng_LVCC_Processed001_ch00.tif	82	1.08034	1.899	2.563	244	2.976	0.967393
Skov3_siControl16__Lng_LVCC_Processed001_ch00.tif	85	1.97277	2.339	3.2	456	5.365	1.15181
Skov3_siControl17__Lng_LVCC_Processed001_ch00.tif	371	0.268076	2.424	1.983	424	1.143	0.740206
Skov3_siControl17__Lng_LVCC_Processed001_ch00.tif	382	0.231682	2.201	1.805	432	1.131	0.626325
Skov3_siControl17__Lng_LVCC_Processed001_ch00.tif	250	0.332485	2.412	2.277	340	1.36	0.806367
Skov3_siControl17__Lng_LVCC_Processed001_ch00.tif	248	0.361153	2.503	2.576	344	1.387	0.902392
Skov3_siControl17__Lng_LVCC_Processed001_ch00.tif	376	0.291664	2.415	2.019	444	1.181	0.731408
Skov3_siControl17__Lng_LVCC_Processed001_ch00.tif	320	0.234796	2.274	1.885	374	1.169	0.640948
Skov3_siControl18__Lng_LVCC_Processed001_ch00-1.tif	631	0.173072	2.191	1.749	722	1.144	0.53524
Skov3_siControl18__Lng_LVCC_Processed001_ch00-1.tif	459	0.207413	2.199	1.893	554	1.207	0.585329
Skov3_siControl18__Lng_LVCC_Processed001_ch00-1.tif	474	0.23116	2.242	2.064	594	1.253	0.656424
Skov3_siControl18__Lng_LVCC_Processed001_ch00-1.tif	400	0.228621	2.393	2.036	474	1.185	0.691015
Skov3_siControl18__Lng_LVCC_Processed001_ch00-1.tif	561	0.205113	2.499	1.879	598	1.066	0.673904
Skov3_siControl18__Lng_LVCC_Processed001_ch00-1.tif	866	0.166705	2.068	1.686	990	1.143	0.483348
Skov3_siControl18__Lng_LVCC_Processed001_ch00-1.tif	439	0.224808	2.222	2.055	531	1.21	0.677827
Skov3_siControl19__Lng_LVCC_Processed001_ch00-1.tif	131	0.279426	2.648	1.918	149	1.137	0.729458
Skov3_siControl19__Lng_LVCC_Processed001_ch00-1.tif	830	0.227161	2.33	1.766	923	1.112	0.610973
Skov3_siControl19__Lng_LVCC_Processed001_ch00-1.tif	876	0.262276	2.302	1.854	1003	1.145	0.663769
Skov3_siControl19__Lng_LVCC_Processed001_ch00-1.tif	468	0.408507	2.771	2.443	633	1.353	0.929958
Skov3_siControl19__Lng_LVCC_Processed001_ch00-1.tif	240	0.186153	2.119	1.506	252	1.05	0.456837
Skov3_siControl20__Lng_LVCC_Processed001_ch00.tif	263	0.304445	2.699	2.119	298	1.133	0.847569
Skov3_siControl20__Lng_LVCC_Processed001_ch00.tif	247	0.202879	2.155	1.619	266	1.077	0.527419
Skov3_siControl20__Lng_LVCC_Processed001_ch00.tif	261	0.257516	2.486	1.883	302	1.157	0.669245
Skov3_siControl20__Lng_LVCC_Processed001_ch00.tif	141	0.348534	3.229	2.477	163	1.156	1.06735
Skov3_siControl20__Lng_LVCC_Processed001_ch00.tif	235	0.256049	2.37	1.859	267	1.136	0.649053
Skov3_siControl20__Lng_LVCC_Processed001_ch00.tif	169	0.329552	2.371	2.09	201	1.189	0.788273
Skov3_siControl20__Lng_LVCC_Processed001_ch00.tif	338	0.190734	2.596	1.68	348	1.03	0.532056
Skov3_siControl21__Lng_LVCC_Processed001_ch00-1.tif	270	0.33468	2.302	2.041	351	1.3	0.730322
Skov3_siControl21__Lng_LVCC_Processed001_ch00-1.tif	334	0.258227	2.579	2.015	366	1.096	0.746477
Skov3_siControl21__Lng_LVCC_Processed001_ch00-1.tif	414	0.153254	2.623	1.615	422	1.019	0.435039
Skov3_siControl21__Lng_LVCC_Processed001_ch00-1.tif	277	0.269516	2.306	1.788	315	1.137	0.625636
Skov3_siControl21__Lng_LVCC_Processed001_ch00-1.tif	135	0.669675	3.596	3.221	209	1.548	1.37456
Skov3_siControl21__Lng_LVCC_Processed001_ch00-1.tif	208	0.333819	2.594	2.089	243	1.168	0.829072
Skov3_siControl22__Lng_LVCC_Processed001_ch00-1.tif	222	0.535666	3.315	3.019	331	1.491	1.21209
Skov3_siControl22__Lng_LVCC_Processed001_ch00-1.tif	252	0.242996	2.675	1.999	292	1.159	0.686434
Skov3_siControl22__Lng_LVCC_Processed001_ch00-1.tif	586	0.328788	2.883	2.384	727	1.241	0.907736
Skov3_siControl22__Lng_LVCC_Processed001_ch00-1.tif	280	0.247942	2.873	2.13	306	1.093	0.766272
Skov3_siControl22__Lng_LVCC_Processed001_ch00-1.tif	146	0.258221	1.998	1.563	166	1.137	0.548362
Skov3_siControl22__Lng_LVCC_Processed001_ch00-1.tif	296	0.277869	2.103	1.758	343	1.159	0.645122
Skov3_siControl23__Lng_LVCC_Processed001_ch00-1.tif	344	0.339911	2.964	2.426	423	1.23	0.938363
Skov3_siControl23__Lng_LVCC_Processed001_ch00-1.tif	248	0.185508	2.215	1.635	268	1.081	0.481212
Skov3_siControl23__Lng_LVCC_Processed001_ch00-1.tif	306	0.199176	2.397	1.8	326	1.065	0.592014
Skov3_siControl23__Lng_LVCC_Processed001_ch00-1.tif	299	0.179475	2.597	1.803	316	1.057	0.557173
Skov3_siControl23__Lng_LVCC_Processed001_ch00-1.tif	322	0.133298	2.429	1.603	324	1.006	0.440238
Skov3_siControl24__Lng_LVCC_Processed001_ch00-1.tif	464	0.325323	2.746	2.27	553	1.192	0.865809
Skov3_siControl24__Lng_LVCC_Processed001_ch00-1.tif	373	0.271971	2.95	2.21	414	1.11	0.836665
Skov3_siControl24__Lng_LVCC_Processed001_ch00-1.tif	222	0.19224	2.141	1.505	230	1.036	0.449301
Skov3_siControl24__Lng_LVCC_Processed001_ch00-1.tif	200	0.157235	2.364	1.578	204	1.02	0.461169
Skov3_siControl24__Lng_LVCC_Processed001_ch00-1.tif	418	0.163796	2.109	1.474	430	1.029	0.401546
Skov3_siControl24__Lng_LVCC_Processed001_ch00-1.tif	326	0.175213	2.237	1.582	340	1.043	0.459666
Skov3_siControl25__Lng_LVCC_Processed001_ch00-1.tif	535	0.249887	2.802	1.984	584	1.092	0.700009
Skov3_siControl25__Lng_LVCC_Processed001_ch00-1.tif	435	0.272006	2.459	1.849	479	1.101	0.706786
Skov3_siControl25__Lng_LVCC_Processed001_ch00-1.tif	402	0.308435	2.74	2.038	452	1.124	0.788449
Skov3_siControl25__Lng_LVCC_Processed001_ch00-1.tif	1639	0.202184	2.435	1.75	1700	1.037	0.592359
Skov3_siControl25__Lng_LVCC_Processed001_ch00-1.tif	250	0.197977	2.686	1.785	256	1.024	0.611147
Average	323.554		2.50909	2.07595	396.785	1.34725

## Sheet: n1 mitoAna siDrp1(Total)
Image Name	Count	Mean Area	Mean Aspect Ratio	Mean Form Factor	Branches	Branches/mito	Mean Branch Length		n1 siDrp1(Total)
Skov3_siex15_totalDrp11__Lng_LVCC_Processed001_ch00-1.tif	289	0.299503	2.635	1.903	316	1.093	0.752524
Skov3_siex15_totalDrp11__Lng_LVCC_Processed001_ch00-1.tif	598	0.256195	2.562	1.866	654	1.094	0.702343
Skov3_siex15_totalDrp12__Lng_LVCC_Processed001_ch00-1.tif	389	0.640246	3.322	3.418	629	1.617	1.31692
Skov3_siex15_totalDrp13__Lng_LVCC_Processed001_ch00-1.tif	512	0.259846	2.377	2.045	669	1.307	0.652305
Skov3_siex15_totalDrp13__Lng_LVCC_Processed001_ch00-1.tif	256	0.39519	2.617	2.686	379	1.48	0.922283
Skov3_siex15_totalDrp14__Lng_LVCC_Processed001_ch00-1.tif	352	0.46086	2.821	2.823	531	1.509	1.05712
Skov3_siex15_totalDrp14__Lng_LVCC_Processed001_ch00-1.tif	202	0.373059	2.94	2.542	251	1.243	1.01363
Skov3_siex15_totalDrp15__Lng_LVCC_Processed001_ch00-1.tif	125	0.62575	2.337	2.814	232	1.856	1.02132
Skov3_siex15_totalDrp15__Lng_LVCC_Processed001_ch00-1.tif	100	0.397102	2.366	2.308	140	1.4	0.870613
Skov3_siex15_totalDrp17__Lng_LVCC_Processed001_ch00-1.tif	415	0.429824	2.299	2.357	670	1.614	0.836112
Skov3_siex15_totalDrp17__Lng_LVCC_Processed001_ch00-1.tif	279	0.296516	2.155	1.749	363	1.301	0.632671
Skov3_siex15_totalDrp18__Lng_LVCC_Processed001_ch00-1.tif	457	0.267638	2.782	2.149	527	1.153	0.797159
Skov3_siex15_totalDrp18__Lng_LVCC_Processed001_ch00-1.tif	291	0.289733	2.851	2.205	320	1.1	0.876278
Skov3_siex15_totalDrp18__Lng_LVCC_Processed001_ch00-1.tif	93	0.322245	2.4	2.315	132	1.419	0.748797
Skov3_siex15_totalDrp19__Lng_LVCC_Processed001_ch00.tif	106	0.415157	2.575	2.328	144	1.358	0.906819
Skov3_siex15_totalDrp111__Lng_LVCC_Processed001_ch00-1.tif	132	0.936665	2.904	2.748	471	3.568	0.96191
Skov3_siex15_totalDrp111__Lng_LVCC_Processed001_ch00-1.tif	189	0.795244	2.615	2.502	623	3.296	0.86662
Skov3_siex15_totalDrp111__Lng_LVCC_Processed001_ch00-1.tif	70	0.592964	2.121	2.287	157	2.243	0.838735
Skov3_siex15_totalDrp111__Lng_LVCC_Processed001_ch00-1.tif	57	0.81925	2.039	2.461	179	3.14	0.86116
Skov3_siex15_totalDrp112__Lng_LVCC_Processed001_ch00-1.tif	338	0.563706	2.058	2.129	816	2.414	0.758033
Skov3_siex15_totalDrp112__Lng_LVCC_Processed001_ch00-1.tif	84	1.35631	2.09	3.298	459	5.464	0.872496
Skov3_siex15_totalDrp112__Lng_LVCC_Processed001_ch00-1.tif	16	1.46029	1.948	3.276	109	6.812	0.899872
Skov3_siex15_totalDrp112__Lng_LVCC_Processed001_ch00-1.tif	31	1.25284	1.607	2.969	176	5.677	0.875852
Skov3_siex15_totalDrp113__Lng_LVCC_Processed001_ch00-1.tif	40	1.40007	2.1	2.938	188	4.7	1.04603
Skov3_siex15_totalDrp113__Lng_LVCC_Processed001_ch00-1.tif	90	0.729899	2.046	2.565	300	3.333	0.746955
Skov3_siex15_totalDrp113__Lng_LVCC_Processed001_ch00-1.tif	81	0.674979	1.806	1.978	252	3.111	0.769155
Skov3_siex15_totalDrp113__Lng_LVCC_Processed001_ch00-1.tif	119	0.610203	1.786	1.911	368	3.092	0.657929
Skov3_siex15_totalDrp114__Lng_LVCC_Processed001_ch00.tif	327	0.410951	2.297	2.304	552	1.688	0.793401
Skov3_siex15_totalDrp116__Lng_LVCC_Processed001_ch00-1.tif	189	1.1077	2.723	3.682	677	3.582	1.10387
Skov3_siex15_totalDrp116__Lng_LVCC_Processed001_ch00-1.tif	58	0.701344	1.828	2.124	155	2.672	0.851002
Skov3_siex15_totalDrp117__Lng_LVCC_Processed001_ch00.tif	134	1.5395	2.727	4.438	599	4.47	1.2064
Skov3_siex15_totalDrp118__Lng_LVCC_Processed001_ch00-1.tif	89	1.46831	2.277	3.523	410	4.607	1.04625
Skov3_siex15_totalDrp119__Lng_LVCC_Processed001_ch00-1.tif	164	1.25905	2.687	3.85	645	3.933	1.10477
Skov3_siex15_totalDrp119__Lng_LVCC_Processed001_ch00-1.tif	126	0.452062	1.983	2.035	263	2.087	0.649794
Skov3_siex15_totalDrp120__Lng_LVCC_Processed001_ch00.tif	83	1.98024	2.648	4.679	617	7.434	0.971401
Skov3_siex15_totalDrp120__Lng_LVCC_Processed001_ch00.tif	230	0.893459	3.062	3.118	642	2.791	1.10469
Skov3_siex15_totalDrp121__Lng_LVCC_Processed001_ch00-1.tif	139	0.842595	1.894	2.218	559	4.022	0.777116
Skov3_siex15_totalDrp122__Lng_LVCC_Processed001_ch00-1.tif	64	0.958458	2.407	3.272	189	2.953	1.06411
Skov3_siex15_totalDrp122__Lng_LVCC_Processed001_ch00-1.tif	38	0.734359	2.428	2.752	75	1.974	1.09014
Skov3_siex15_totalDrp122__Lng_LVCC_Processed001_ch00-1.tif	52	0.934428	2.018	2.601	201	3.865	0.840988
Skov3_siex15_totalDrp122__Lng_LVCC_Processed001_ch00-1.tif	213	0.585361	1.924	1.996	477	2.239	0.737705
Skov3_siex15_totalDrp123__Lng_LVCC_Processed001_ch00-1.tif	134	1.03745	2.46	2.764	459	3.425	0.979483
Skov3_siex15_totalDrp124__Lng_LVCC_Processed001_ch00-1.tif	81	1.03302	1.902	2.242	281	3.469	0.926691
Skov3_siex15_totalDrp125__Lng_LVCC_Processed001_ch00-2.tif	59	2.26791	2.574	4.765	449	7.61	1.09482
Skov3_siex15_totalDrp125__Lng_LVCC_Processed001_ch00-2.tif	19	5.84522	1.949	5.355	374	19.684	1.09074
Skov3_siex15_totalDrp125__Lng_LVCC_Processed001_ch00-2.tif	144	0.87759	2.132	2.417	539	3.743	0.844507
Skov3_siex15_totalDrp125__Lng_LVCC_Processed001_ch00-2.tif	40	1.24507	1.773	2.593	203	5.075	0.87246
Skov3_siex15_totalDrp126__Lng_LVCC_Processed001_ch00-1.tif	38	1.7427	2.109	3.013	261	6.868	1.03388
Skov3_siex15_totalDrp126__Lng_LVCC_Processed001_ch00-1.tif	29	1.223	1.617	2.721	175	6.034	0.819322
Skov3_siex15_totalDrp126__Lng_LVCC_Processed001_ch00-1.tif	204	0.924755	1.976	2.585	788	3.863	0.868731
Skov3_siex15_totalDrp126__Lng_LVCC_Processed001_ch00-1.tif	101	1.13423	2.557	3.008	416	4.119	0.971809
average	166		2.3159	2.75735	393.353	3.52159

## Sheet: n1 mitoAna siDrp1(16 17)
Image Name	Count	Mean Area	Mean Aspect Ratio	Mean Form Factor	Branches	Branches/mito	Mean Branch Length		n1 siDrp1(16/17)
Skov3_siX011Drp1_01__Lng_LVCC_Processed001_ch00-1.tif	302	0.745701	2.176	2.413	834	2.762	0.858681
Skov3_siX011Drp1_01__Lng_LVCC_Processed001_ch00-1.tif	211	1.39769	2.462	4.322	927	4.393	1.10588
Skov3_siX011Drp1_01__Lng_LVCC_Processed001_ch00-1.tif	431	1.04448	2.45	3.709	1480	3.434	1.01869
Skov3_siX011Drp1_01__Lng_LVCC_Processed001_ch00-1.tif	219	0.503476	2.447	2.341	386	1.763	0.877731
Skov3_siX011Drp1_01__Lng_LVCC_Processed001_ch00-1.tif	470	0.451434	2.303	2.194	775	1.649	0.809852
Skov3_siX011Drp1_01__Lng_LVCC_Processed001_ch00-1.tif	443	0.456503	2.146	2.125	818	1.847	0.746512
Skov3_siX011Drp1_02___Lng_LVCC_Processed001_ch00.tif	376	0.423382	2.378	2.097	603	1.604	0.805954
Skov3_siX011Drp1_02___Lng_LVCC_Processed001_ch00.tif	264	0.418905	2.222	2.075	458	1.735	0.724942
Skov3_siX011Drp1_02___Lng_LVCC_Processed001_ch00.tif	108	0.869884	2.332	3.053	313	2.898	0.964282
Skov3_siX011Drp1_02___Lng_LVCC_Processed001_ch00.tif	124	0.824537	2.174	2.776	382	3.081	0.88878
Skov3_siX011Drp1_02___Lng_LVCC_Processed001_ch00.tif	367	0.5861	2.608	2.799	699	1.905	0.993457
Skov3_siX011Drp1_02___Lng_LVCC_Processed001_ch00.tif	606	0.472563	2.436	2.355	1062	1.752	0.815042
Skov3_siX011Drp1_03__Lng_LVCC_Processed001_ch00-1.tif	252	0.628886	2.377	2.524	560	2.222	0.869978
Skov3_siX011Drp1_03__Lng_LVCC_Processed001_ch00-1.tif	264	0.681874	2.109	2.383	726	2.75	0.788327
Skov3_siX011Drp1_03__Lng_LVCC_Processed001_ch00-1.tif	129	0.813106	2.142	2.541	357	2.767	0.918537
Skov3_siX011Drp1_03__Lng_LVCC_Processed001_ch00-1.tif	140	0.87357	2.317	2.847	452	3.229	0.891355
Skov3_siX011Drp1_03__Lng_LVCC_Processed001_ch00-1.tif	129	0.773288	2.09	2.619	384	2.977	0.830154
Skov3_siX011Drp1_03__Lng_LVCC_Processed001_ch00-1.tif	252	0.618125	2.224	2.373	550	2.183	0.854301
Skov3_siX011Drp1_03__Lng_LVCC_Processed001_ch00-1.tif	34	1.69437	2.018	2.904	179	5.265	1.10525
Skov3_siX011Drp1_03__Lng_LVCC_Processed001_ch00-1.tif	34	2.83323	2.333	4.753	264	7.765	1.30198
Skov3_siX011Drp1_03__Lng_LVCC_Processed001_ch00-1.tif	117	0.915135	2.119	2.61	422	3.607	0.804241
Skov3_siX011Drp1_04_Lng_LVCC_Processed001_ch00-1.tif	319	0.302407	2.822	2.41	393	1.232	0.89219
Skov3_siX011Drp1_04_Lng_LVCC_Processed001_ch00-1.tif	197	0.522669	3.273	3.55	312	1.584	1.24226
Skov3_siX011Drp1_04_Lng_LVCC_Processed001_ch00-1.tif	335	0.160855	2.551	1.716	341	1.018	0.508043
Skov3_siX011Drp1_04_Lng_LVCC_Processed001_ch00-1.tif	244	0.252227	3.191	2.276	266	1.09	0.847632
Skov3_siX011Drp1_04_Lng_LVCC_Processed001_ch00-1.tif	277	0.247863	2.612	2.185	325	1.173	0.745485
Skov3_siX011Drp1_04_Lng_LVCC_Processed001_ch00-1.tif	283	0.22581	2.434	1.846	327	1.155	0.618279
Skov3_siX011Drp1_04_Lng_LVCC_Processed001_ch00-1.tif	288	0.16831	2.235	1.574	301	1.045	0.45676
Skov3_siX011Drp1_04_Lng_LVCC_Processed001_ch00-1.tif	152	0.340942	2.877	2.593	213	1.401	0.863201
Skov3_siX011Drp1_04_Lng_LVCC_Processed001_ch00-1.tif	533	0.161018	2.624	1.766	548	1.028	0.534133
Skov3_siX011Drp1_04_Lng_LVCC_Processed001_ch00-1.tif	272	0.230798	2.784	1.991	288	1.059	0.710632
Skov3_siX011Drp1_05__Lng_LVCC_Processed001_ch00-1.tif	473	0.353848	2.511	2.431	587	1.241	0.94411
Skov3_siX011Drp1_05__Lng_LVCC_Processed001_ch00-1.tif	470	0.457476	3.398	3.105	599	1.274	1.29576
Skov3_siX011Drp1_05__Lng_LVCC_Processed001_ch00-1.tif	694	0.561497	2.961	3.663	1145	1.65	1.30315
Skov3_siX011Drp1_05__Lng_LVCC_Processed001_ch00-1.tif	152	0.374176	2.508	2.612	230	1.513	0.893525
Skov3_siX011Drp1_05__Lng_LVCC_Processed001_ch00-1.tif	451	0.743938	3.326	4.026	800	1.774	1.52519
Skov3_siX011Drp1_05__Lng_LVCC_Processed001_ch00-1.tif	170	0.454793	2.52	2.71	240	1.412	1.09702
Skov3_siX011Drp1_05__Lng_LVCC_Processed001_ch00-1.tif	795	0.20808	2.605	1.992	900	1.132	0.642373
Skov3_siX011Drp1_05__Lng_LVCC_Processed001_ch00-1.tif	307	0.299332	2.29	2.129	389	1.267	0.762084
Skov3_siX011Drp1_06__Lng_LVCC_Processed001_ch00-1.tif	386	0.657978	2.17	2.419	860	2.228	0.920712
Skov3_siX011Drp1_06__Lng_LVCC_Processed001_ch00-1.tif	132	2.36285	2.91	4.773	858	6.5	1.19032
Skov3_siX011Drp1_06__Lng_LVCC_Processed001_ch00-1.tif	51	1.17504	1.958	2.92	190	3.725	1.0053
Skov3_siX011Drp1_07__Lng_LVCC_Processed001_ch00-1.tif	405	0.405382	2.584	2.679	565	1.395	1.00281
Skov3_siX011Drp1_07__Lng_LVCC_Processed001_ch00-1.tif	588	0.426747	3.425	3.095	805	1.369	1.14971
Skov3_siX011Drp1_07__Lng_LVCC_Processed001_ch00-1.tif	760	0.462193	3.158	3.222	1063	1.399	1.22651
Skov3_siX011Drp1_07__Lng_LVCC_Processed001_ch00-1.tif	1493	0.152064	2.598	1.873	1557	1.043	0.554381
Skov3_siX011Drp1_07__Lng_LVCC_Processed001_ch00-1.tif	428	0.107342	2.609	1.589	428	1	0.388736
Skov3_siX011Drp1_08__Lng_LVCC_Processed001_ch00-1.tif	495	0.178299	2.453	1.686	519	1.048	0.529762
Skov3_siX011Drp1_08__Lng_LVCC_Processed001_ch00-1.tif	719	0.251803	2.506	1.909	816	1.135	0.667085
Skov3_siX011Drp1_08__Lng_LVCC_Processed001_ch00-1.tif	582	0.220096	2.501	1.893	664	1.141	0.638373
Skov3_siX011Drp1_08__Lng_LVCC_Processed001_ch00-1.tif	369	0.140673	2.351	1.592	381	1.033	0.448972
Skov3_siX011Drp1_08__Lng_LVCC_Processed001_ch00-1.tif	425	0.319343	2.229	2.119	570	1.341	0.735973
Skov3_siX011Drp1_08__Lng_LVCC_Processed001_ch00-1.tif	396	0.442283	3.014	3.003	560	1.414	1.17307
Skov3_siX011Drp1_08__Lng_LVCC_Processed001_ch00-1.tif	236	0.318367	2.336	2.221	315	1.335	0.771766
Skov3_siX011Drp1_08__Lng_LVCC_Processed001_ch00-1.tif	478	0.31644	2.368	2.242	639	1.337	0.783513
Skov3_siX011Drp1_08__Lng_LVCC_Processed001_ch00-1.tif	402	0.289625	2.491	1.985	472	1.174	0.734341
Skov3_siX011Drp1_08__Lng_LVCC_Processed001_ch00-1.tif	205	0.400282	2.446	2.447	296	1.444	0.876868
Skov3_siX011Drp1_09__Lng_LVCC_Processed001_ch00-1.tif	213	0.373215	2.785	2.247	242	1.136	1.01221
Skov3_siX011Drp1_09__Lng_LVCC_Processed001_ch00-1.tif	656	0.470345	2.551	2.296	877	1.337	0.996872
Skov3_siX011Drp1_09__Lng_LVCC_Processed001_ch00-1.tif	184	0.443539	2.271	1.994	232	1.261	0.84705
Skov3_siX011Drp1_09__Lng_LVCC_Processed001_ch00-1.tif	259	0.33904	2.173	1.75	300	1.158	0.68924
Skov3_siX011Drp1_09__Lng_LVCC_Processed001_ch00-1.tif	207	0.368826	2.809	2.242	233	1.126	1.00655
Skov3_siX011Drp1_09__Lng_LVCC_Processed001_ch00-1.tif	316	0.33587	2.07	1.736	346	1.095	0.744381
Skov3_siX011Drp1_09__Lng_LVCC_Processed001_ch00-1.tif	293	0.304779	2.135	1.586	318	1.085	0.624872
Skov3_siX011Drp1_09__Lng_LVCC_Processed001_ch00-1.tif	307	0.312115	2.273	1.767	346	1.127	0.695165
Skov3_siX011Drp1_09__Lng_LVCC_Processed001_ch00-1.tif	303	0.219785	2.248	1.603	315	1.04	0.543865
Skov3_siX011Drp1_10__Lng_LVCC_Processed001_ch00-1.tif	518	0.358482	2.833	2.486	679	1.311	0.939221
Skov3_siX011Drp1_10__Lng_LVCC_Processed001_ch00-1.tif	297	0.295876	2.638	2.179	375	1.263	0.769865
Skov3_siX011Drp1_10__Lng_LVCC_Processed001_ch00-1.tif	455	0.296862	2.278	2.082	611	1.343	0.695073
Skov3_siX011Drp1_10__Lng_LVCC_Processed001_ch00-1.tif	608	0.237201	2.305	1.826	689	1.133	0.629116
Skov3_siX011Drp1_10__Lng_LVCC_Processed001_ch00-1.tif	933	0.253821	2.674	2.186	1078	1.155	0.771377
Skov3_siX011Drp1_10__Lng_LVCC_Processed001_ch00-1.tif	287	0.242228	2.236	1.712	320	1.115	0.603984
Skov3_siX011Drp1_11__Lng_LVCC_Processed001_ch00-1.tif	163	0.387158	2.052	1.834	205	1.258	0.726915
Skov3_siX011Drp1_11__Lng_LVCC_Processed001_ch00-1.tif	314	0.398939	2.396	1.778	361	1.15	0.77511
Skov3_siX011Drp1_11__Lng_LVCC_Processed001_ch00-1.tif	480	0.428315	2.475	2.363	686	1.429	0.894797
Skov3_siX011Drp1_11__Lng_LVCC_Processed001_ch00-1.tif	359	0.582987	2.767	2.603	489	1.362	1.21632
Skov3_siX011Drp1_11__Lng_LVCC_Processed001_ch00-1.tif	298	0.25941	2.317	1.738	336	1.128	0.664932
Skov3_siX011Drp1_11__Lng_LVCC_Processed001_ch00-1.tif	249	0.486551	2.179	2.086	317	1.273	0.922961
Skov3_siX011Drp1_12__Lng_LVCC_Processed001_ch00-1.tif	453	0.216686	2.542	1.732	477	1.053	0.625438
Skov3_siX011Drp1_12__Lng_LVCC_Processed001_ch00-1.tif	306	0.151146	2.102	1.436	312	1.02	0.366576
Skov3_siX011Drp1_12__Lng_LVCC_Processed001_ch00-1.tif	449	0.251539	2.559	2.051	520	1.158	0.711286
Skov3_siX011Drp1_12__Lng_LVCC_Processed001_ch00-1.tif	243	0.266963	2.689	1.999	265	1.091	0.741836
Skov3_siX011Drp1_13__Lng_LVCC_Processed001_ch00-1.tif	276	0.282669	2.117	1.746	322	1.167	0.580088
Skov3_siX011Drp1_13__Lng_LVCC_Processed001_ch00-1.tif	287	0.525513	2.838	3.05	424	1.477	1.19845
Skov3_siX011Drp1_13__Lng_LVCC_Processed001_ch00-1.tif	608	0.187175	2.202	1.563	642	1.056	0.481384
Skov3_siX011Drp1_13__Lng_LVCC_Processed001_ch00-1.tif	1662	0.208063	2.432	1.705	1760	1.059	0.553497
Skov3_siX011Drp1_14__Lng_LVCC_Processed001_ch00-1.tif	249	0.382638	2.51	1.975	298	1.197	0.801253
Skov3_siX011Drp1_14__Lng_LVCC_Processed001_ch00-1.tif	375	0.337391	2.674	2.244	444	1.184	0.894726
Skov3_siX011Drp1_14__Lng_LVCC_Processed001_ch00-1.tif	211	0.396057	3.267	2.563	283	1.341	0.981354
Skov3_siX011Drp1_14__Lng_LVCC_Processed001_ch00-1.tif	304	0.254395	2.693	2.158	355	1.168	0.745464
Skov3_siX011Drp1_14__Lng_LVCC_Processed001_ch00-1.tif	444	0.199498	2.401	1.767	472	1.063	0.562642
Skov3_siX011Drp1_15__Lng_LVCC_Processed001_ch00-1.tif	521	0.346293	2.511	2.101	611	1.173	0.846264
Skov3_siX011Drp1_15__Lng_LVCC_Processed001_ch00-1.tif	495	0.27124	2.416	1.863	545	1.101	0.694104
Skov3_siX011Drp1_15__Lng_LVCC_Processed001_ch00-1.tif	436	0.402682	2.909	2.424	532	1.22	1.02301
Skov3_siX011Drp1_15__Lng_LVCC_Processed001_ch00-1.tif	295	0.337212	2.588	2.008	340	1.153	0.788547
Skov3_siX011Drp1_16__Lng_LVCC_Processed001_ch00-1.tif	374	0.494261	2.578	2.101	460	1.23	0.984289
Skov3_siX011Drp1_16__Lng_LVCC_Processed001_ch00-1.tif	205	0.444844	2.497	2.168	242	1.18	1.01222
Skov3_siX011Drp1_16__Lng_LVCC_Processed001_ch00-1.tif	158	0.531065	2.52	2.499	210	1.329	1.14849
Skov3_siX011Drp1_17__Lng_LVCC_Processed001_ch00-1.tif	393	0.274014	2.726	1.993	421	1.071	0.764638
Skov3_siX011Drp1_17__Lng_LVCC_Processed001_ch00-1.tif	416	0.192499	2.453	1.826	454	1.091	0.556581
Skov3_siX011Drp1_17__Lng_LVCC_Processed001_ch00-1.tif	240	0.384668	2.54	2.213	326	1.358	0.830701
Skov3_siX011Drp1_17__Lng_LVCC_Processed001_ch00-1.tif	331	0.365052	2.465	2.182	450	1.36	0.798961
Skov3_siX011Drp1_17__Lng_LVCC_Processed001_ch00-1.tif	610	0.128559	2.206	1.468	620	1.016	0.357469
Skov3_siX011Drp1_18__Lng_LVCC_Processed001_ch00-1.tif	348	0.27464	2.953	2.235	421	1.21	0.781777
Skov3_siX011Drp1_18__Lng_LVCC_Processed001_ch00-1.tif	401	0.314243	2.684	2.202	507	1.264	0.783911
Skov3_siX011Drp1_18__Lng_LVCC_Processed001_ch00-1.tif	574	0.22535	2.484	1.785	615	1.071	0.607446
Skov3_siX011Drp1_18__Lng_LVCC_Processed001_ch00-1.tif	274	0.320207	2.476	2.071	338	1.234	0.796335
Skov3_siX011Drp1_19__Lng_LVCC_Processed001_ch00-1.tif	239	0.325273	2.468	1.795	255	1.067	0.761238
Skov3_siX011Drp1_19__Lng_LVCC_Processed001_ch00-1.tif	175	0.487255	2.604	2.313	226	1.291	1.03766
Skov3_siX011Drp1_19__Lng_LVCC_Processed001_ch00-1.tif	202	0.510311	2.815	2.292	267	1.322	1.02297
Skov3_siX011Drp1_19__Lng_LVCC_Processed001_ch00-1.tif	202	0.44566	2.881	2.151	232	1.149	0.984913
Skov3_siX011Drp1_19__Lng_LVCC_Processed001_ch00-1.tif	192	0.475684	2.505	2.176	234	1.219	1.00327
Skov3_siX011Drp1_20__Lng_LVCC_Processed001_ch00-1.tif	266	0.492997	2.978	2.997	390	1.466	1.14715
Skov3_siX011Drp1_20__Lng_LVCC_Processed001_ch00-1.tif	259	0.332224	2.57	1.933	295	1.139	0.779576
Skov3_siX011Drp1_20__Lng_LVCC_Processed001_ch00-1.tif	277	0.355401	2.679	2.403	337	1.217	0.963313
Skov3_siX011Drp1_20__Lng_LVCC_Processed001_ch00-1.tif	271	0.256843	2.334	1.702	302	1.114	0.589065
Skov3_siX011Drp1_20__Lng_LVCC_Processed001_ch00-1.tif	309	0.247043	2.313	1.793	338	1.094	0.636247
Skov3_siX011Drp1_21__Lng_LVCC_Processed001_ch00-1.tif	706	0.477224	3.66	3.017	901	1.276	1.30611
Skov3_siX011Drp1_21__Lng_LVCC_Processed001_ch00-1.tif	254	0.400102	2.869	2.424	314	1.236	1.06324
Skov3_siX011Drp1_21__Lng_LVCC_Processed001_ch00-1.tif	274	0.359758	2.609	2.321	348	1.27	0.898114
Skov3_siX011Drp1_21__Lng_LVCC_Processed001_ch00-1.tif	165	0.310277	2.405	2.092	198	1.2	0.783275
Skov3_siX011Drp1_21__Lng_LVCC_Processed001_ch00-1.tif	161	0.476186	2.678	2.886	245	1.522	1.06193
Skov3_siX011Drp1_22__Lng_LVCC_Processed001_ch00-1.tif	527	0.282336	2.956	2.202	576	1.093	0.845044
Skov3_siX011Drp1_22__Lng_LVCC_Processed001_ch00-1.tif	226	0.376405	3.161	2.34	260	1.15	0.998536
Skov3_siX011Drp1_22__Lng_LVCC_Processed001_ch00-1.tif	562	0.223254	2.136	1.646	608	1.082	0.541378
Skov3_siX011Drp1_22__Lng_LVCC_Processed001_ch00-1.tif	384	0.26166	2.45	1.925	445	1.159	0.688195
Skov3_siX011Drp1_22__Lng_LVCC_Processed001_ch00-1.tif	186	0.373246	2.509	2.194	221	1.188	0.921608
Skov3_siX011Drp1_23__Lng_LVCC_Processed001_ch00-1.tif	583	0.408973	2.451	2.198	789	1.353	0.8295
Skov3_siX011Drp1_23__Lng_LVCC_Processed001_ch00-1.tif	276	0.382042	3.074	2.384	323	1.17	1.0021
Skov3_siX011Drp1_23__Lng_LVCC_Processed001_ch00-1.tif	378	0.22589	2.501	1.805	406	1.074	0.6274
Skov3_siX011Drp1_23__Lng_LVCC_Processed001_ch00-1.tif	241	0.331222	2.83	2.425	296	1.228	0.926707
Skov3_siX011Drp1_23__Lng_LVCC_Processed001_ch00-1.tif	266	0.291497	2.226	1.79	308	1.158	0.61144
Skov3_siX011Drp1_24__Lng_LVCC_Processed001_ch00-1.tif	252	0.305623	2.615	2.288	295	1.171	0.879979
Skov3_siX011Drp1_24__Lng_LVCC_Processed001_ch00-1.tif	158	0.444439	2.769	2.832	241	1.525	1.03578
Skov3_siX011Drp1_24__Lng_LVCC_Processed001_ch00-1.tif	300	0.210887	2.87	1.945	321	1.07	0.70715
Skov3_siX011Drp1_24__Lng_LVCC_Processed001_ch00-1.tif	378	0.294369	2.883	2.18	441	1.167	0.864926
Skov3_siX011Drp1_24__Lng_LVCC_Processed001_ch00-1.tif	284	0.453475	3.194	2.993	372	1.31	1.22843
Skov3_siX011Drp1_24__Lng_LVCC_Processed001_ch00-1.tif	153	0.458477	2.753	2.911	233	1.523	1.06987
Skov3_siX011Drp1_25__Lng_LVCC_Processed001_ch00-1.tif	350	0.196318	2.256	1.627	364	1.04	0.512848
Skov3_siX011Drp1_25__Lng_LVCC_Processed001_ch00-1.tif	324	0.235967	2.616	1.953	378	1.167	0.672103
Skov3_siX011Drp1_25__Lng_LVCC_Processed001_ch00-1.tif	248	0.284694	2.665	2.332	301	1.214	0.827469
Skov3_siX011Drp1_25__Lng_LVCC_Processed001_ch00-1.tif	206	0.267883	2.74	2.249	261	1.267	0.773903
Skov3_siX011Drp1_25__Lng_LVCC_Processed001_ch00-1.tif	400	0.231625	2.405	1.907	481	1.202	0.628175
Skov3_siX011Drp1_25__Lng_LVCC_Processed001_ch00-1.tif	238	0.351483	2.654	2.311	321	1.349	0.815844
Skov3_siX011Drp1_26__Lng_LVCC_Processed001_ch00-1.tif	318	0.422682	3.314	2.953	423	1.33	1.16233
Skov3_siX011Drp1_26__Lng_LVCC_Processed001_ch00-1.tif	295	0.421065	2.787	2.859	417	1.414	1.06189
Skov3_siX011Drp1_26__Lng_LVCC_Processed001_ch00-1.tif	395	0.355363	3.026	2.767	502	1.271	1.05903
Skov3_siX011Drp1_26__Lng_LVCC_Processed001_ch00-1.tif	320	0.324261	2.79	2.504	413	1.291	0.917052
Skov3_siX011Drp1_26__Lng_LVCC_Processed001_ch00-1.tif	414	0.403094	2.736	2.931	641	1.548	0.980244
Skov3_siX011Drp1_26__Lng_LVCC_Processed001_ch00-1.tif	164	0.485438	2.972	2.863	235	1.433	1.1633
Skov3_siX011Drp1_26__Lng_LVCC_Processed001_ch00-1.tif	176	0.439107	2.784	2.682	232	1.318	1.07689
Skov3_siX011Drp1_27___Lng_LVCC_Processed001_ch00-1.tif	313	0.46973	3.249	2.788	417	1.332	1.15871
Skov3_siX011Drp1_27___Lng_LVCC_Processed001_ch00-1.tif	218	0.533348	2.808	3.344	346	1.587	1.218
Skov3_siX011Drp1_27___Lng_LVCC_Processed001_ch00-1.tif	198	0.514014	2.993	3.051	290	1.465	1.2011
Skov3_siX011Drp1_27___Lng_LVCC_Processed001_ch00-1.tif	514	0.359513	2.418	2.487	698	1.358	0.923776
Skov3_siX011Drp1_27___Lng_LVCC_Processed001_ch00-1.tif	578	0.396062	2.499	2.511	784	1.356	0.957285
Skov3_siX011Drp1_27___Lng_LVCC_Processed001_ch00-1.tif	339	0.387494	2.95	2.841	445	1.313	1.08877
Skov3_siX011Drp1_28___Lng_LVCC_Processed001_ch00-1.tif	242	0.535078	2.592	2.629	321	1.326	1.18495
Skov3_siX011Drp1_28___Lng_LVCC_Processed001_ch00-1.tif	264	0.536693	2.532	3.009	412	1.561	1.17292
Skov3_siX011Drp1_28___Lng_LVCC_Processed001_ch00-1.tif	220	0.437524	2.251	2.563	323	1.468	0.989778
Skov3_siX011Drp1_28___Lng_LVCC_Processed001_ch00-1.tif	213	0.56539	2.59	2.913	327	1.535	1.18222
Skov3_siX011Drp1_28___Lng_LVCC_Processed001_ch00-1.tif	273	0.512222	2.785	2.699	401	1.469	1.10441
Skov3_siX011Drp1_28___Lng_LVCC_Processed001_ch00-1.tif	251	0.549237	2.631	3.246	468	1.865	1.05678
Skov3_siX011Drp1_28___Lng_LVCC_Processed001_ch00-1.tif	299	0.454378	2.489	2.788	493	1.649	0.945423
Skov3_siX011Drp1_28___Lng_LVCC_Processed001_ch00-1.tif	199	0.564177	2.561	2.815	317	1.593	1.0999
Skov3_siX011Drp1_29___Lng_LVCC_Processed001_ch00-1.tif	282	0.245278	2.652	1.952	304	1.078	0.732233
Skov3_siX011Drp1_29___Lng_LVCC_Processed001_ch00-1.tif	361	0.507641	3.199	2.953	497	1.377	1.2511
Skov3_siX011Drp1_29___Lng_LVCC_Processed001_ch00-1.tif	408	0.351364	2.691	2.334	472	1.157	0.975447
Skov3_siX011Drp1_29___Lng_LVCC_Processed001_ch00-1.tif	322	0.206486	2.507	1.852	348	1.081	0.626396
Skov3_siX011Drp1_29___Lng_LVCC_Processed001_ch00-1.tif	259	0.413442	2.992	2.717	321	1.239	1.16203
Skov3_siX011Drp1_30___Lng_LVCC_Processed001_ch00-1.tif	285	0.285124	2.971	2.343	318	1.116	0.918462
Skov3_siX011Drp1_30___Lng_LVCC_Processed001_ch00-1.tif	623	0.292482	2.911	2.375	732	1.175	0.892919
Skov3_siX011Drp1_30___Lng_LVCC_Processed001_ch00-1.tif	144	0.52583	3.566	2.978	191	1.326	1.30438
Skov3_siX011Drp1_30___Lng_LVCC_Processed001_ch00-1.tif	250	0.414543	3.062	2.539	290	1.16	1.14482
Skov3_siX011Drp1_30___Lng_LVCC_Processed001_ch00-1.tif	519	0.289208	2.541	2.216	616	1.187	0.818132
Skov3_siX011Drp1_31___Lng_LVCC_Processed001_ch00-1.tif	285	0.286355	3.267	2.348	311	1.091	0.927056
Skov3_siX011Drp1_31___Lng_LVCC_Processed001_ch00-1.tif	153	0.511859	3.03	2.734	201	1.314	1.20369
Skov3_siX011Drp1_31___Lng_LVCC_Processed001_ch00-1.tif	186	0.411325	2.88	2.438	234	1.258	1.0042
Skov3_siX011Drp1_31___Lng_LVCC_Processed001_ch00-1.tif	143	0.487489	3.114	2.684	201	1.406	1.08664
Skov3_siX011Drp1_31___Lng_LVCC_Processed001_ch00-1.tif	269	0.357747	3.889	2.818	303	1.126	1.17918
Skov3_siX011Drp1_31___Lng_LVCC_Processed001_ch00-1.tif	395	0.231515	2.749	2.132	439	1.111	0.73051
Average	341.602		2.61243	2.36831	459.779	1.49173

## Sheet: n1 mitoAna siDrp1(-17)
Image Name	Count	Mean Area	Mean Aspect Ratio	Mean Form Factor	Branches	Branches/mito	Mean Branch Length		n1 siDrp1(-/17)
Skov3_siX001Drp1_01___Lng_LVCC_Processed001_ch00-1.tif	713	0.508545	2.842	2.646	1023	1.435	1.08937
Skov3_siX001Drp1_01___Lng_LVCC_Processed001_ch00-1.tif	292	0.388242	2.448	2.077	368	1.26	0.866724
Skov3_siX001Drp1_01___Lng_LVCC_Processed001_ch00-1.tif	286	0.367866	2.526	2.064	383	1.339	0.776381
Skov3_siX001Drp1_01___Lng_LVCC_Processed001_ch00-1.tif	142	0.549188	2.5	2.576	214	1.507	1.05889
Skov3_siX001Drp1_01___Lng_LVCC_Processed001_ch00-1.tif	432	0.356166	2.411	2.173	567	1.312	0.798863
Skov3_siX001Drp1_01___Lng_LVCC_Processed001_ch00-1.tif	447	0.245028	2.43	1.964	514	1.15	0.685872
Skov3_siX001Drp1_02___Lng_LVCC_Processed001_ch00-1.tif	1044	0.278388	2.052	1.681	1230	1.178	0.580169
Skov3_siX001Drp1_02___Lng_LVCC_Processed001_ch00-1.tif	503	0.198783	2.017	1.53	583	1.159	0.440632
Skov3_siX001Drp1_02___Lng_LVCC_Processed001_ch00-1.tif	680	0.213509	2.231	1.683	748	1.1	0.569028
Skov3_siX001Drp1_03___Lng_LVCC_Processed001_ch00-1.tif	408	0.266208	2.367	1.787	440	1.078	0.660877
Skov3_siX001Drp1_03___Lng_LVCC_Processed001_ch00-1.tif	399	0.469262	2.939	2.756	521	1.306	1.17089
Skov3_siX001Drp1_03___Lng_LVCC_Processed001_ch00-1.tif	406	0.264848	2.319	1.867	482	1.187	0.618964
Skov3_siX001Drp1_03___Lng_LVCC_Processed001_ch00-1.tif	600	0.244582	2.821	2.072	687	1.145	0.732011
Skov3_siX001Drp1_03___Lng_LVCC_Processed001_ch00-1.tif	275	0.401569	2.917	2.392	343	1.247	0.974459
Skov3_siX001Drp1_03___Lng_LVCC_Processed001_ch00-1.tif	219	0.259799	2.252	1.806	269	1.228	0.582891
Skov3_siX001Drp1_03___Lng_LVCC_Processed001_ch00-1.tif	481	0.242941	2.178	1.712	538	1.119	0.58412
Skov3_siX001Drp1_04___Lng_LVCC_Processed001_ch00-1.tif	413	0.317652	2.261	1.883	488	1.182	0.691759
Skov3_siX001Drp1_04___Lng_LVCC_Processed001_ch00-1.tif	459	0.342259	2.424	1.888	548	1.194	0.707873
Skov3_siX001Drp1_04___Lng_LVCC_Processed001_ch00-1.tif	578	0.345207	2.559	2.202	731	1.265	0.828653
Skov3_siX001Drp1_04___Lng_LVCC_Processed001_ch00-1.tif	357	0.418182	2.487	2.206	459	1.286	0.899548
Skov3_siX001Drp1_04___Lng_LVCC_Processed001_ch00-1.tif	453	0.272067	2.374	1.955	546	1.205	0.680524
Skov3_siX001Drp1_04___Lng_LVCC_Processed001_ch00-1.tif	309	0.576514	2.583	2.709	448	1.45	1.13995
Skov3_siX001Drp1_04___Lng_LVCC_Processed001_ch00-1.tif	356	0.320805	2.496	1.972	423	1.188	0.759355
Skov3_siX001Drp1_05___Lng_LVCC_Processed001_ch00-1.tif	750	0.198856	1.845	1.335	759	1.012	0.391076
Skov3_siX001Drp1_05___Lng_LVCC_Processed001_ch00-1.tif	594	0.372754	2.646	2.247	717	1.207	0.958292
Skov3_siX001Drp1_05___Lng_LVCC_Processed001_ch00-1.tif	224	0.240896	2.143	1.554	237	1.058	0.548638
Skov3_siX001Drp1_05___Lng_LVCC_Processed001_ch00-1.tif	288	0.387837	2.504	2.187	367	1.274	0.915732
Skov3_siX001Drp1_05___Lng_LVCC_Processed001_ch00-1.tif	146	0.426119	2.767	2.185	175	1.199	1.00948
Skov3_siX001Drp1_05___Lng_LVCC_Processed001_ch00-1.tif	236	0.444317	2.312	2.246	328	1.39	0.918292
Skov3_siX001Drp1_06___Lng_LVCC_Processed001_ch00.tif	308	0.16881	2.311	1.634	322	1.045	0.510854
Skov3_siX001Drp1_06___Lng_LVCC_Processed001_ch00.tif	275	0.164201	1.924	1.355	279	1.015	0.380471
Skov3_siX001Drp1_06___Lng_LVCC_Processed001_ch00.tif	315	0.171102	1.965	1.375	323	1.025	0.383091
Skov3_siX001Drp1_06___Lng_LVCC_Processed001_ch00.tif	353	0.142922	1.911	1.326	355	1.006	0.314646
Skov3_siX001Drp1_06___Lng_LVCC_Processed001_ch00.tif	220	0.128246	2.045	1.394	220	1	0.340505
Skov3_siX001Drp1_07___Lng_LVCC_Processed001_ch00-1.tif	428	0.317875	2.48	1.867	479	1.119	0.753881
Skov3_siX001Drp1_07___Lng_LVCC_Processed001_ch00-1.tif	346	0.332475	2.67	2.372	457	1.321	0.834472
Skov3_siX001Drp1_07___Lng_LVCC_Processed001_ch00-1.tif	279	0.256683	2.447	1.936	318	1.14	0.676206
Skov3_siX001Drp1_07___Lng_LVCC_Processed001_ch00-1.tif	463	0.148427	2.19	1.521	477	1.03	0.407632
Skov3_siX001Drp1_07___Lng_LVCC_Processed001_ch00-1.tif	226	0.284315	2.257	1.785	257	1.137	0.661054
Skov3_siX001Drp1_07___Lng_LVCC_Processed001_ch00-1.tif	193	0.410072	2.659	2.66	270	1.399	0.991926
Skov3_siX001Drp1_07___Lng_LVCC_Processed001_ch00-1.tif	656	0.170756	2.481	1.735	686	1.046	0.519394
Skov3_siX001Drp1_10___Lng_LVCC_Processed001_ch00-1.tif	517	0.418273	2.537	2.338	708	1.369	0.955022
Skov3_siX001Drp1_10___Lng_LVCC_Processed001_ch00-1.tif	187	0.295101	2.353	1.976	225	1.203	0.712717
Skov3_siX001Drp1_10___Lng_LVCC_Processed001_ch00-1.tif	102	0.374823	2.3	2.158	158	1.549	0.736157
Skov3_siX001Drp1_10___Lng_LVCC_Processed001_ch00-1.tif	113	0.252223	2.198	1.821	133	1.177	0.592527
Skov3_siX001Drp1_11___Lng_LVCC_Processed001_ch00-1.tif	209	0.409108	2.509	1.972	243	1.163	0.873684
Skov3_siX001Drp1_11___Lng_LVCC_Processed001_ch00-1.tif	166	0.316737	2.237	2.015	219	1.319	0.715513
Skov3_siX001Drp1_11___Lng_LVCC_Processed001_ch00-1.tif	263	0.401048	2.671	2.29	336	1.278	0.945423
Skov3_siX001Drp1_11___Lng_LVCC_Processed001_ch00-1.tif	155	0.344155	1.887	1.74	205	1.323	0.632639
Skov3_siX001Drp1_11___Lng_LVCC_Processed001_ch00-1.tif	184	0.24275	2.29	1.725	202	1.098	0.631334
Skov3_siX001Drp1_12___Lng_LVCC_Processed001_ch00-1.tif	177	0.35299	2.435	1.807	183	1.034	0.795467
Skov3_siX001Drp1_12___Lng_LVCC_Processed001_ch00-1.tif	153	0.437694	2.682	1.992	169	1.105	0.953328
Skov3_siX001Drp1_12___Lng_LVCC_Processed001_ch00-1.tif	121	0.499395	2.696	2.312	147	1.215	1.09128
Skov3_siX001Drp1_12___Lng_LVCC_Processed001_ch00-1.tif	218	0.467393	3.028	2.21	255	1.17	1.06239
Skov3_siX001Drp1_12___Lng_LVCC_Processed001_ch00-1.tif	293	0.454028	2.774	2.167	332	1.133	1.05395
Skov3_siX001Drp1_13___Lng_LVCC_Processed001_ch00-1.tif	207	0.667473	2.906	2.608	313	1.512	1.11311
Skov3_siX001Drp1_13___Lng_LVCC_Processed001_ch00-1.tif	185	0.764266	3.151	2.805	300	1.622	1.30227
Skov3_siX001Drp1_13___Lng_LVCC_Processed001_ch00-1.tif	198	0.568369	2.536	2.422	271	1.369	1.07249
Skov3_siX001Drp1_13___Lng_LVCC_Processed001_ch00-1.tif	342	0.61324	2.858	2.825	485	1.418	1.28272
Skov3_siX001Drp1_13___Lng_LVCC_Processed001_ch00-1.tif	153	0.534936	2.428	2.133	199	1.301	1.00929
Skov3_siX001Drp1_13___Lng_LVCC_Processed001_ch00-1.tif	404	0.650116	2.462	2.832	666	1.649	1.1708
Skov3_siX001Drp1_14___Lng_LVCC_Processed001_ch00-1.tif	192	0.549518	2.613	2.445	402	2.094	0.8669
Skov3_siX001Drp1_14___Lng_LVCC_Processed001_ch00-1.tif	155	0.752804	2.484	3.126	389	2.51	1.03571
Skov3_siX001Drp1_14___Lng_LVCC_Processed001_ch00-1.tif	160	1.11579	2.472	3.61	684	4.275	0.943766
Skov3_siX001Drp1_14___Lng_LVCC_Processed001_ch00-1.tif	178	0.912439	3.071	3.598	539	3.028	1.06583
Skov3_siX001Drp1_14___Lng_LVCC_Processed001_ch00-1.tif	316	0.537762	2.828	2.61	577	1.826	0.97049
Skov3_siX001Drp1_14___Lng_LVCC_Processed001_ch00-1.tif	209	0.306475	2.262	1.898	268	1.282	0.722092
Skov3_siX001Drp1_14___Lng_LVCC_Processed001_ch00-1.tif	74	0.555451	2.471	2.605	177	2.392	0.797378
Skov3_siX001Drp1_14___Lng_LVCC_Processed001_ch00-1.tif	111	0.484217	1.991	1.999	223	2.009	0.759831
Skov3_siX001Drp1_15___Lng_LVCC_Processed001_ch00-1.tif	147	0.803612	1.928	2.126	417	2.837	0.892838
Skov3_siX001Drp1_15___Lng_LVCC_Processed001_ch00-1.tif	56	1.8157	2.371	4.629	275	4.911	1.21352
Skov3_siX001Drp1_15___Lng_LVCC_Processed001_ch00-1.tif	184	0.987993	2.769	3.14	613	3.332	0.977335
Skov3_siX001Drp1_15___Lng_LVCC_Processed001_ch00-1.tif	119	1.11361	2.896	3.497	317	2.664	1.31842
Skov3_siX001Drp1_15___Lng_LVCC_Processed001_ch00-1.tif	150	0.727772	1.915	2.118	374	2.493	0.9061
Skov3_siX001Drp1_15___Lng_LVCC_Processed001_ch00-1.tif	85	1.22025	2.143	3.16	332	3.906	0.976272
Skov3_siX001Drp1_15___Lng_LVCC_Processed001_ch00-1.tif	146	0.840948	1.849	2.371	408	2.795	0.933286
Skov3_siX001Drp1_15___Lng_LVCC_Processed001_ch00-1.tif	126	0.820649	2.681	2.596	283	2.246	1.06878
Skov3_siX001Drp1_16___Lng_LVCC_Processed001_ch00-1.tif	193	0.219969	2.661	1.937	218	1.13	0.65363
Skov3_siX001Drp1_16___Lng_LVCC_Processed001_ch00-1.tif	399	0.25798	2.665	2.06	437	1.095	0.768448
Skov3_siX001Drp1_16___Lng_LVCC_Processed001_ch00-1.tif	542	0.269048	2.58	2.066	623	1.149	0.753206
Skov3_siX001Drp1_16___Lng_LVCC_Processed001_ch00-1.tif	391	0.177337	2.513	1.8	411	1.051	0.555643
Skov3_siX001Drp1_16___Lng_LVCC_Processed001_ch00-1.tif	294	0.40517	2.976	2.686	369	1.255	1.09568
Skov3_siX001Drp1_16___Lng_LVCC_Processed001_ch00-1.tif	342	0.179112	2.437	1.695	369	1.079	0.501642
Skov3_siX001Drp1_16___Lng_LVCC_Processed001_ch00-1.tif	439	0.44574	2.812	2.922	621	1.415	1.0948
Skov3_siX001Drp1_16___Lng_LVCC_Processed001_ch00-1.tif	403	0.241037	2.583	2.01	469	1.164	0.672875
Skov3_siX001Drp1_16___Lng_LVCC_Processed001_ch00-1.tif	372	0.301747	2.613	2.312	467	1.255	0.826723
Skov3_siX001Drp1_16___Lng_LVCC_Processed001_ch00-1.tif	233	0.268699	2.473	1.982	264	1.133	0.725137
Skov3_siX001Drp1_17___Lng_LVCC_Processed001_ch00-1.tif	175	0.292426	2.27	1.66	196	1.12	0.644139
Skov3_siX001Drp1_17___Lng_LVCC_Processed001_ch00-1.tif	378	0.404937	2.184	1.914	460	1.217	0.812012
Skov3_siX001Drp1_17___Lng_LVCC_Processed001_ch00-1.tif	162	0.348321	2.471	1.889	189	1.167	0.792979
Skov3_siX001Drp1_17___Lng_LVCC_Processed001_ch00-1.tif	134	0.442613	2.418	2.194	181	1.351	0.893101
Skov3_siX001Drp1_17___Lng_LVCC_Processed001_ch00-1.tif	165	0.30699	2.18	1.673	181	1.097	0.659934
Skov3_siX001Drp1_17___Lng_LVCC_Processed001_ch00-1.tif	192	0.449374	2.693	2.266	229	1.193	1.07896
Skov3_siX001Drp1_17___Lng_LVCC_Processed001_ch00-1.tif	98	0.56972	2.539	2.466	151	1.541	1.02476
Skov3_siX001Drp1_17___Lng_LVCC_Processed001_ch00-1.tif	196	0.2274	2.085	1.503	209	1.066	0.501155
Skov3_siX001Drp1_18___Lng_LVCC_Processed001_ch00-1.tif	150	0.341872	2.633	2.316	180	1.2	0.916905
Skov3_siX001Drp1_18___Lng_LVCC_Processed001_ch00-1.tif	369	0.251257	2.602	2.019	408	1.106	0.730311
Skov3_siX001Drp1_18___Lng_LVCC_Processed001_ch00-1.tif	212	0.273544	2.485	1.991	248	1.17	0.713326
Skov3_siX001Drp1_18___Lng_LVCC_Processed001_ch00-1.tif	300	0.274058	2.449	1.916	330	1.1	0.707522
Skov3_siX001Drp1_18___Lng_LVCC_Processed001_ch00-1.tif	313	0.229378	2.597	1.937	328	1.048	0.72982
Skov3_siX001Drp1_18___Lng_LVCC_Processed001_ch00-1.tif	337	0.314057	3.023	2.318	384	1.139	0.971921
Skov3_siX001Drp1_18___Lng_LVCC_Processed001_ch00-1.tif	291	0.320359	2.858	2.171	319	1.096	0.919645
Skov3_siX001Drp1_18___Lng_LVCC_Processed001_ch00-1.tif	374	0.273319	2.71	2.006	409	1.094	0.783378
Skov3_siX001Drp1_18___Lng_LVCC_Processed001_ch00-1.tif	322	0.374826	2.635	2.306	390	1.211	0.961976
Skov3_siX001Drp1_19___Lng_LVCC_Processed001_ch00-1.tif	272	0.310911	2.18	1.81	308	1.132	0.703073
Skov3_siX001Drp1_19___Lng_LVCC_Processed001_ch00-1.tif	258	0.301195	2.237	1.843	311	1.205	0.671355
Skov3_siX001Drp1_19___Lng_LVCC_Processed001_ch00-1.tif	304	0.224729	2.479	1.946	343	1.128	0.653376
Skov3_siX001Drp1_19___Lng_LVCC_Processed001_ch00-1.tif	235	0.414258	2.801	2.669	306	1.302	1.08368
Skov3_siX001Drp1_19___Lng_LVCC_Processed001_ch00-1.tif	231	0.262416	2.535	2.018	255	1.104	0.775998
Skov3_siX001Drp1_19___Lng_LVCC_Processed001_ch00-1.tif	126	0.420748	2.582	2.55	172	1.365	1.02324
Skov3_siX001Drp1_20___Lng_LVCC_Processed001_ch00-1.tif	485	0.290099	1.839	1.534	554	1.142	0.554842
Skov3_siX001Drp1_20___Lng_LVCC_Processed001_ch00-1.tif	256	0.68104	2.543	2.744	423	1.652	1.18252
Skov3_siX001Drp1_21___Lng_LVCC_Processed001_ch00-1.tif	386	0.497465	2.744	2.244	463	1.199	1.08541
Skov3_siX001Drp1_21___Lng_LVCC_Processed001_ch00-1.tif	219	0.43588	2.499	2.153	272	1.242	0.941754
Skov3_siX001Drp1_21___Lng_LVCC_Processed001_ch00-1.tif	195	0.689351	2.797	2.521	271	1.39	1.23325
Skov3_siX001Drp1_21___Lng_LVCC_Processed001_ch00-1.tif	170	0.484257	2.276	2.105	224	1.318	0.930363
Skov3_siX001Drp1_21___Lng_LVCC_Processed001_ch00-1.tif	129	0.366693	2.149	1.542	137	1.062	0.587378
Skov3_siX001Drp1_21___Lng_LVCC_Processed001_ch00-1.tif	150	0.363993	2.144	1.855	186	1.24	0.745775
Skov3_siX001Drp1_21___Lng_LVCC_Processed001_ch00-1.tif	161	0.359402	2.444	1.862	174	1.081	0.82795
Skov3_siX001Drp1_21___Lng_LVCC_Processed001_ch00-1.tif	225	0.438814	2.268	1.826	279	1.24	0.756019
Skov3_siX001Drp1_21___Lng_LVCC_Processed001_ch00-1.tif	123	0.487729	2.407	1.912	153	1.244	0.826742
Skov3_siX001Drp1_22___Lng_LVCC_Processed001_ch00-1.tif	311	0.272298	2.542	1.943	351	1.129	0.737941
Skov3_siX001Drp1_22___Lng_LVCC_Processed001_ch00-1.tif	195	0.243127	2.414	1.886	217	1.113	0.692332
Skov3_siX001Drp1_22___Lng_LVCC_Processed001_ch00-1.tif	418	0.539549	2.779	2.841	672	1.608	1.1065
Skov3_siX001Drp1_22___Lng_LVCC_Processed001_ch00-1.tif	176	0.44243	2.323	2.453	256	1.455	0.939723
Skov3_siX001Drp1_22___Lng_LVCC_Processed001_ch00-1.tif	180	0.421255	2.638	2.599	259	1.439	0.982179
Skov3_siX001Drp1_22___Lng_LVCC_Processed001_ch00-1.tif	287	0.325565	2.324	2.012	372	1.296	0.768487
Skov3_siX001Drp1_22___Lng_LVCC_Processed001_ch00-1.tif	176	0.293121	2.378	1.983	213	1.21	0.757933
Skov3_siX001Drp1_22___Lng_LVCC_Processed001_ch00-1.tif	462	0.353272	2.63	2.267	599	1.297	0.887557
Skov3_siX001Drp1_23___Lng_LVCC_Processed001_ch00-1.tif	265	0.311739	2.736	2.268	334	1.26	0.826031
Skov3_siX001Drp1_23___Lng_LVCC_Processed001_ch00-1.tif	465	0.22532	2.032	1.681	550	1.183	0.537023
Skov3_siX001Drp1_23___Lng_LVCC_Processed001_ch00-1.tif	167	0.337128	2.377	2.087	225	1.347	0.737071
Skov3_siX001Drp1_23___Lng_LVCC_Processed001_ch00-1.tif	145	0.382265	2.471	2.274	173	1.193	0.947039
Skov3_siX001Drp1_23___Lng_LVCC_Processed001_ch00-1.tif	186	0.328306	2.981	2.294	203	1.091	0.977586
Skov3_siX001Drp1_23___Lng_LVCC_Processed001_ch00-1.tif	506	0.179572	2.271	1.575	537	1.061	0.477225
Skov3_siX001Drp1_23___Lng_LVCC_Processed001_ch00-1.tif	318	0.230186	2.414	1.936	356	1.119	0.668553
Skov3_siX001Drp1_23___Lng_LVCC_Processed001_ch00-1.tif	256	0.293536	2.475	2.094	310	1.211	0.757942
Skov3_siX001Drp1_24___Lng_LVCC_Processed001_ch00-1.tif	189	0.55689	2.715	2.621	273	1.444	1.15674
Skov3_siX001Drp1_24___Lng_LVCC_Processed001_ch00-1.tif	306	0.261768	2.087	1.684	347	1.134	0.608196
Skov3_siX001Drp1_24___Lng_LVCC_Processed001_ch00-1.tif	238	0.534866	2.769	2.583	317	1.332	1.22996
Skov3_siX001Drp1_24___Lng_LVCC_Processed001_ch00-1.tif	214	0.520209	2.521	2.611	327	1.528	1.05076
Skov3_siX001Drp1_24___Lng_LVCC_Processed001_ch00-1.tif	210	0.347706	2.246	1.956	249	1.186	0.792089
Skov3_siX001Drp1_24___Lng_LVCC_Processed001_ch00-1.tif	248	0.475391	2.416	2.395	337	1.359	1.02633
Skov3_siX001Drp1_24___Lng_LVCC_Processed001_ch00-1.tif	115	0.450082	2.412	2.284	154	1.339	0.935114
Skov3_siX001Drp1_25___Lng_LVCC_Processed001_ch00-1.tif	389	0.262452	2.318	1.722	420	1.08	0.610898
Skov3_siX001Drp1_25___Lng_LVCC_Processed001_ch00-1.tif	199	0.307767	2.123	1.815	232	1.166	0.685218
Skov3_siX001Drp1_25___Lng_LVCC_Processed001_ch00-1.tif	617	0.500403	2.878	2.5	833	1.35	1.09076
Skov3_siX001Drp1_25___Lng_LVCC_Processed001_ch00-1.tif	176	0.404725	2.491	2.614	230	1.307	1.0275
Skov3_siX001Drp1_25___Lng_LVCC_Processed001_ch00-1.tif	583	0.388962	2.527	2.091	737	1.264	0.849944
Skov3_siX001Drp1_26___Lng_LVCC_Processed001_ch00-1.tif	224	0.391018	2.582	2.225	293	1.308	0.887847
Skov3_siX001Drp1_26___Lng_LVCC_Processed001_ch00-1.tif	251	0.257607	1.902	1.565	293	1.167	0.580039
Skov3_siX001Drp1_26___Lng_LVCC_Processed001_ch00-1.tif	283	0.253769	2.102	1.716	316	1.117	0.639989
Skov3_siX001Drp1_26___Lng_LVCC_Processed001_ch00-1.tif	205	0.358262	2.615	2.256	244	1.19	0.96064
Skov3_siX001Drp1_26___Lng_LVCC_Processed001_ch00-1.tif	295	0.317168	2.691	2.123	350	1.186	0.84661
Skov3_siX001Drp1_26___Lng_LVCC_Processed001_ch00-1.tif	247	0.322832	2.769	2.218	276	1.117	0.965663
Skov3_siX001Drp1_26___Lng_LVCC_Processed001_ch00-1.tif	184	0.222521	2.243	1.671	196	1.065	0.592143
Skov3_siX001Drp1_26___Lng_LVCC_Processed001_ch00-1.tif	223	0.389576	2.54	2.221	292	1.309	0.885797
Skov3_siX001Drp1_27___Lng_LVCC_Processed001_ch00-1.tif	105	0.44899	2.776	2.434	138	1.314	1.04104
Skov3_siX001Drp1_27___Lng_LVCC_Processed001_ch00-1.tif	235	0.236771	2.368	1.608	252	1.072	0.572533
Skov3_siX001Drp1_27___Lng_LVCC_Processed001_ch00-1.tif	205	0.288228	2.296	1.785	240	1.171	0.684147
Skov3_siX001Drp1_27___Lng_LVCC_Processed001_ch00-1.tif	289	0.383367	2.17	2.023	383	1.325	0.819227
Skov3_siX001Drp1_27___Lng_LVCC_Processed001_ch00-1.tif	208	0.207071	2.012	1.535	225	1.082	0.483917
Skov3_siX001Drp1_27___Lng_LVCC_Processed001_ch00-1.tif	197	0.526988	2.539	2.757	300	1.523	1.0663
Skov3_siX001Drp1_27___Lng_LVCC_Processed001_ch00-1.tif	234	0.251689	2.363	1.788	261	1.115	0.632437
Skov3_siX001Drp1_27___Lng_LVCC_Processed001_ch00-1.tif	117	0.294229	2.532	1.832	129	1.103	0.736954
Skov3_siX001Drp1_27___Lng_LVCC_Processed001_ch00-1.tif	192	0.465603	2.315	2.518	286	1.49	0.956213
Skov3_siX001Drp1_28___Lng_LVCC_Processed001_ch00-1.tif	230	0.200488	2.35	1.685	240	1.043	0.579849
Skov3_siX001Drp1_28___Lng_LVCC_Processed001_ch00-1.tif	395	0.379405	2.804	2.519	501	1.268	1.02
Skov3_siX001Drp1_28___Lng_LVCC_Processed001_ch00-1.tif	118	0.188812	2.146	1.64	130	1.102	0.484971
Skov3_siX001Drp1_29___Lng_LVCC_Processed001_ch00-1.tif	255	0.35908	2.621	2.157	301	1.18	0.917255
Skov3_siX001Drp1_29___Lng_LVCC_Processed001_ch00-1.tif	141	0.293776	2.226	1.827	176	1.248	0.650148
Skov3_siX001Drp1_29___Lng_LVCC_Processed001_ch00-1.tif	232	0.350122	3.11	2.311	253	1.091	1.02072
Skov3_siX001Drp1_29___Lng_LVCC_Processed001_ch00-1.tif	210	0.35353	2.101	1.783	264	1.257	0.707312
Skov3_siX001Drp1_29___Lng_LVCC_Processed001_ch00-1.tif	221	0.369811	2.146	1.857	260	1.176	0.809413
Skov3_siX001Drp1_29___Lng_LVCC_Processed001_ch00-1.tif	317	0.324981	2.526	2.06	372	1.174	0.812563
Skov3_siX001Drp1_30___Lng_LVCC_Processed001_ch00-1.tif	127	0.595631	2.328	2.353	231	1.819	0.923369
Skov3_siX001Drp1_30___Lng_LVCC_Processed001_ch00-1.tif	158	0.865993	2.719	3.081	329	2.082	1.21018
Skov3_siX001Drp1_30___Lng_LVCC_Processed001_ch00-1.tif	139	0.767233	2.692	2.431	250	1.799	1.11233
Skov3_siX001Drp1_30___Lng_LVCC_Processed001_ch00-1.tif	178	0.874441	2.488	3.283	421	2.365	1.1499
Skov3_siX001Drp1_30___Lng_LVCC_Processed001_ch00-1.tif	133	0.606022	2.308	2.37	244	1.835	0.93083
Skov3_siX001Drp1_31___Lng_LVCC_Processed001_ch00-1.tif	308	0.251885	2.624	1.741	324	1.052	0.659782
Skov3_siX001Drp1_31___Lng_LVCC_Processed001_ch00-1.tif	154	0.229062	2.173	1.657	164	1.065	0.58512
Skov3_siX001Drp1_31___Lng_LVCC_Processed001_ch00-1.tif	273	0.199801	2.426	1.585	283	1.037	0.532353
Skov3_siX001Drp1_31___Lng_LVCC_Processed001_ch00-1.tif	464	0.195987	2.094	1.691	526	1.134	0.518854
Skov3_siX001Drp1_31___Lng_LVCC_Processed001_ch00-1.tif	421	0.171268	2.072	1.639	463	1.1	0.469752
Skov3_siX001Drp1_31___Lng_LVCC_Processed001_ch00-1.tif	527	0.15819	2.145	1.589	564	1.07	0.452972
Skov3_siX001Drp1_31___Lng_LVCC_Processed001_ch00-1.tif	310	0.195886	2.283	1.777	349	1.126	0.562569
Skov3_siX001Drp1_31___Lng_LVCC_Processed001_ch00-1.tif	200	0.266879	2.295	1.861	239	1.195	0.68056
Average	277.713		2.44959	2.13501	355.947	1.37027

## Sheet: n1 mitoAna siDrp1(16-)
Image Name	Count	Mean Area	Mean Aspect Ratio	Mean Form Factor	Branches	Branches/mito	Mean Branch Length		n1 siDrp1(16/-)
Skov3_siX010Drp1_1__Lng_LVCC_Processed001_ch00.tif	276	0.642902	2.633	2.825	499	1.808	1.03447
Skov3_siX010Drp1_1__Lng_LVCC_Processed001_ch00.tif	278	0.540537	2.933	2.787	399	1.435	1.16904
Skov3_siX010Drp1_1__Lng_LVCC_Processed001_ch00.tif	319	0.499401	2.503	2.43	442	1.386	1.00912
Skov3_siX010Drp1_1__Lng_LVCC_Processed001_ch00.tif	897	0.427122	2.861	2.426	1126	1.255	1.01167
Skov3_siX010Drp1_1__Lng_LVCC_Processed001_ch00.tif	366	0.320002	2.383	2.063	431	1.178	0.786352
Skov3_siX010Drp1_1__Lng_LVCC_Processed001_ch00.tif	92	0.892164	2.672	3.346	187	2.033	1.27917
Skov3_siX010Drp1_2__Lng_LVCC_Processed001_ch00.tif	483	0.348151	2.514	2.008	588	1.217	0.789269
Skov3_siX010Drp1_2__Lng_LVCC_Processed001_ch00.tif	187	0.36943	2.649	2.128	222	1.187	0.87166
Skov3_siX010Drp1_2__Lng_LVCC_Processed001_ch00.tif	566	0.485761	2.666	2.359	767	1.355	1.02426
Skov3_siX010Drp1_3__Lng_LVCC_Processed001_ch00.tif	369	0.394927	2.736	2.575	534	1.447	0.952178
Skov3_siX010Drp1_3__Lng_LVCC_Processed001_ch00.tif	201	0.522215	3.007	3.008	279	1.388	1.27363
Skov3_siX010Drp1_3__Lng_LVCC_Processed001_ch00.tif	573	0.461694	2.5	2.866	991	1.729	0.947612
Skov3_siX010Drp1_3__Lng_LVCC_Processed001_ch00.tif	657	0.299311	2.607	2.224	789	1.201	0.827119
Skov3_siX010Drp1_3__Lng_LVCC_Processed001_ch00.tif	376	0.359913	2.489	2.167	527	1.402	0.767694
Skov3_siX010Drp1_3__Lng_LVCC_Processed001_ch00.tif	431	0.322473	2.594	2.101	497	1.153	0.848501
Skov3_siX010Drp1_3__Lng_LVCC_Processed001_ch00.tif	197	0.679329	2.74	2.851	341	1.731	1.17705
Skov3_siX010Drp1_4__Lng_LVCC_Processed001_ch00.tif	258	0.660592	3.04	2.856	366	1.419	1.28419
Skov3_siX010Drp1_4__Lng_LVCC_Processed001_ch00.tif	142	0.590529	2.919	2.894	204	1.437	1.2224
Skov3_siX010Drp1_4__Lng_LVCC_Processed001_ch00.tif	68	0.678905	2.942	2.77	97	1.426	1.279
Skov3_siX010Drp1_4__Lng_LVCC_Processed001_ch00.tif	137	0.614953	3.192	2.905	182	1.328	1.38749
Skov3_siX010Drp1_4__Lng_LVCC_Processed001_ch00.tif	113	0.718458	2.615	3.035	205	1.814	1.20524
Skov3_siX010Drp1_4__Lng_LVCC_Processed001_ch00.tif	119	0.738535	2.643	3.114	223	1.874	1.21667
Skov3_siX010Drp1_4__Lng_LVCC_Processed001_ch00.tif	202	0.34942	2.861	2.267	240	1.188	0.98888
Skov3_siX010Drp1_4__Lng_LVCC_Processed001_ch00.tif	185	0.393199	2.41	2.088	241	1.303	0.848151
Skov3_siX010Drp1_5__Lng_LVCC_Processed001_ch00.tif	474	0.379957	2.388	2.151	614	1.295	0.854455
Skov3_siX010Drp1_5__Lng_LVCC_Processed001_ch00.tif	345	0.486548	2.5	2.475	506	1.467	0.992969
Skov3_siX010Drp1_5__Lng_LVCC_Processed001_ch00.tif	174	0.387191	2.315	2.267	253	1.454	0.812942
Skov3_siX010Drp1_5__Lng_LVCC_Processed001_ch00.tif	343	0.277744	2.166	1.763	378	1.102	0.672384
Skov3_siX010Drp1_5__Lng_LVCC_Processed001_ch00.tif	359	0.219775	2.297	1.719	404	1.125	0.570353
Skov3_siX010Drp1_6__Lng_LVCC_Processed001_ch00.tif	342	0.565197	2.894	2.937	517	1.512	1.18284
Skov3_siX010Drp1_6__Lng_LVCC_Processed001_ch00.tif	538	0.323313	2.398	1.922	619	1.151	0.758696
Skov3_siX010Drp1_6__Lng_LVCC_Processed001_ch00.tif	396	0.297639	2.657	1.937	456	1.152	0.757042
Skov3_siX010Drp1_6__Lng_LVCC_Processed001_ch00.tif	273	0.391071	2.776	2.263	336	1.231	0.934938
Skov3_siX010Drp1_6__Lng_LVCC_Processed001_ch00.tif	257	0.725481	3.542	3.485	385	1.498	1.58134
Skov3_siX010Drp1_7__Lng_LVCC_Processed001_ch00.tif	516	0.419785	2.365	2.063	655	1.269	0.85678
Skov3_siX010Drp1_7__Lng_LVCC_Processed001_ch00.tif	417	0.346229	2.586	1.866	477	1.144	0.769945
Skov3_siX010Drp1_7__Lng_LVCC_Processed001_ch00.tif	529	0.431583	2.258	1.957	665	1.257	0.818857
Skov3_siX010Drp1_7__Lng_LVCC_Processed001_ch00.tif	426	0.388568	2.892	2.201	499	1.171	0.948754
Skov3_siX010Drp1_7__Lng_LVCC_Processed001_ch00.tif	316	0.322644	2.702	1.931	329	1.041	0.848318
Skov3_siX010Drp1_7__Lng_LVCC_Processed001_ch00.tif	102	0.696681	2.871	2.824	154	1.51	1.25731
Skov3_siX010Drp1_8__Lng_LVCC_Processed001_ch00.tif	268	0.563881	2.45	2.46	372	1.388	1.10575
Skov3_siX010Drp1_8__Lng_LVCC_Processed001_ch00.tif	243	0.528368	2.637	2.574	329	1.354	1.15967
Skov3_siX010Drp1_8__Lng_LVCC_Processed001_ch00.tif	198	0.617246	2.884	2.749	272	1.374	1.31591
Skov3_siX010Drp1_8__Lng_LVCC_Processed001_ch00.tif	111	0.626685	3.115	2.853	141	1.27	1.44537
Skov3_siX010Drp1_8__Lng_LVCC_Processed001_ch00.tif	312	0.488108	3.057	2.488	380	1.218	1.22248
Skov3_siX010Drp1_8__Lng_LVCC_Processed001_ch00.tif	173	0.631447	2.598	2.831	266	1.538	1.22809
Skov3_siX010Drp1_8__Lng_LVCC_Processed001_ch00.tif	254	0.647213	2.937	3.058	403	1.587	1.28084
Skov3_siX010Drp1_9__Lng_LVCC_Processed001_ch00.tif	354	0.426472	2.415	2.407	474	1.339	0.991196
Skov3_siX010Drp1_9__Lng_LVCC_Processed001_ch00.tif	239	0.617128	2.981	3.215	380	1.59	1.28381
Skov3_siX010Drp1_9__Lng_LVCC_Processed001_ch00.tif	372	0.251632	2.568	1.925	399	1.073	0.743358
Skov3_siX010Drp1_10__Lng_LVCC_Processed001_ch00.tif	485	0.359017	2.656	2.318	628	1.295	0.878666
Skov3_siX010Drp1_10__Lng_LVCC_Processed001_ch00.tif	524	0.541237	2.772	2.792	766	1.462	1.14992
Skov3_siX010Drp1_10__Lng_LVCC_Processed001_ch00.tif	405	0.400419	2.807	2.313	498	1.23	0.977702
Skov3_siX010Drp1_10__Lng_LVCC_Processed001_ch00.tif	120	0.795126	3.134	3.466	197	1.642	1.59197
Skov3_siX010Drp1_10__Lng_LVCC_Processed001_ch00.tif	347	0.55074	2.679	2.694	491	1.415	1.14693
Skov3_siX010Drp1_10__Lng_LVCC_Processed001_ch00.tif	116	0.600039	2.535	2.442	180	1.552	1.05499
Skov3_siX010Drp1_11__Lng_LVCC_Processed001_ch00.tif	455	0.297937	2.327	1.9	548	1.204	0.688384
Skov3_siX010Drp1_11__Lng_LVCC_Processed001_ch00.tif	544	0.380506	2.329	2.151	749	1.377	0.805928
Skov3_siX010Drp1_11__Lng_LVCC_Processed001_ch00.tif	229	0.54307	2.753	2.84	339	1.48	1.14799
Skov3_siX010Drp1_11__Lng_LVCC_Processed001_ch00.tif	200	0.413905	2.508	2.424	279	1.395	0.924487
Skov3_siX010Drp1_12__Lng_LVCC_Processed001_ch00.tif	139	1.01727	3.161	3.245	261	1.878	1.42709
Skov3_siX010Drp1_12__Lng_LVCC_Processed001_ch00.tif	218	0.718871	2.921	2.641	330	1.514	1.27344
Skov3_siX010Drp1_13__Lng_LVCC_Processed001_ch00.tif	914	0.3356	2.402	1.794	1023	1.119	0.738369
Skov3_siX010Drp1_13__Lng_LVCC_Processed001_ch00.tif	170	0.707149	2.775	2.866	258	1.518	1.28933
Skov3_siX010Drp1_13__Lng_LVCC_Processed001_ch00.tif	229	0.517156	3.059	2.349	276	1.205	1.1374
Skov3_siX010Drp1_13__Lng_LVCC_Processed001_ch00.tif	299	0.382745	2.682	2.06	349	1.167	0.911371
Skov3_siX010Drp1_13__Lng_LVCC_Processed001_ch00.tif	217	0.509097	3.228	2.608	259	1.194	1.27163
Skov3_siX010Drp1_13__Lng_LVCC_Processed001_ch00.tif	533	0.403163	2.375	1.924	627	1.176	0.865035
Skov3_siX010Drp1_14__Lng_LVCC_Processed001_ch00.tif	339	0.620706	3.115	2.744	500	1.475	1.23615
Skov3_siX010Drp1_14__Lng_LVCC_Processed001_ch00.tif	475	0.377411	2.433	1.884	543	1.143	0.788563
Skov3_siX010Drp1_14__Lng_LVCC_Processed001_ch00.tif	307	0.515665	2.787	2.478	395	1.287	1.16162
Skov3_siX010Drp1_14__Lng_LVCC_Processed001_ch00.tif	261	0.487569	2.443	2.312	361	1.383	0.967901
Skov3_siX010Drp1_14__Lng_LVCC_Processed001_ch00.tif	203	0.594761	2.56	2.5	287	1.414	1.14666
Skov3_siX010Drp1_15__Lng_LVCC_Processed001_ch00.tif	120	0.575873	2.602	2.677	168	1.4	1.18599
Skov3_siX010Drp1_15__Lng_LVCC_Processed001_ch00.tif	183	0.495359	2.438	2.078	235	1.284	0.955178
Skov3_siX010Drp1_15__Lng_LVCC_Processed001_ch00.tif	201	0.529516	2.629	2.653	292	1.453	1.09962
Skov3_siX010Drp1_15__Lng_LVCC_Processed001_ch00.tif	271	0.420171	2.468	2.248	339	1.251	0.955673
Skov3_siX010Drp1_15__Lng_LVCC_Processed001_ch00.tif	633	0.482983	2.492	2.411	865	1.367	1.00553
Skov3_siX010Drp1_15__Lng_LVCC_Processed001_ch00.tif	245	0.666735	2.554	2.509	367	1.498	1.10325
Skov3_siX010Drp1_15__Lng_LVCC_Processed001_ch00.tif	498	0.384475	2.603	2.102	608	1.221	0.8692
Skov3_siX010Drp1_15__Lng_LVCC_Processed001_ch00.tif	277	0.733799	2.779	3.205	474	1.711	1.29818
Skov3_siX010Drp1_16__Lng_LVCC_Processed001_ch00.tif	582	0.786169	2.944	3.174	976	1.677	1.38906
Skov3_siX010Drp1_16__Lng_LVCC_Processed001_ch00.tif	488	0.363129	2.484	2.117	588	1.205	0.869677
Skov3_siX010Drp1_16__Lng_LVCC_Processed001_ch00.tif	198	0.645659	2.88	2.729	285	1.439	1.27886
Skov3_siX010Drp1_16__Lng_LVCC_Processed001_ch00.tif	549	0.794392	3.895	3.823	862	1.57	1.6329
Skov3_siX010Drp1_16__Lng_LVCC_Processed001_ch00.tif	293	0.56778	2.904	2.55	394	1.345	1.19423
Skov3_siX010Drp1_17__Lng_LVCC_Processed001_ch00.tif	300	0.566727	2.737	2.522	402	1.34	1.12811
Skov3_siX010Drp1_17__Lng_LVCC_Processed001_ch00.tif	329	0.527665	3.116	2.315	388	1.179	1.15126
Skov3_siX010Drp1_17__Lng_LVCC_Processed001_ch00.tif	275	0.619059	3.21	2.983	365	1.327	1.40468
Skov3_siX010Drp1_17__Lng_LVCC_Processed001_ch00.tif	351	0.568884	2.525	2.529	473	1.348	1.14787
Skov3_siX010Drp1_18__Lng_LVCC_Processed001_ch00.tif	243	0.661019	2.369	2.865	441	1.815	1.07016
Skov3_siX010Drp1_18__Lng_LVCC_Processed001_ch00.tif	248	0.825695	2.986	3.348	461	1.859	1.32232
Skov3_siX010Drp1_18__Lng_LVCC_Processed001_ch00.tif	307	0.541368	2.615	2.439	423	1.378	1.06684
Skov3_siX010Drp1_18__Lng_LVCC_Processed001_ch00.tif	464	0.68514	2.685	3.031	826	1.78	1.15437
Skov3_siX010Drp1_19__Lng_LVCC_Processed001_ch00.tif	361	0.484132	2.687	2.389	457	1.266	1.09094
Skov3_siX010Drp1_19__Lng_LVCC_Processed001_ch00.tif	211	0.698215	2.992	2.818	356	1.687	1.17079
Skov3_siX010Drp1_19__Lng_LVCC_Processed001_ch00.tif	256	0.697823	2.744	2.905	435	1.699	1.18085
Skov3_siX010Drp1_19__Lng_LVCC_Processed001_ch00.tif	126	0.62897	2.422	2.965	224	1.778	1.07196
Skov3_siX010Drp1_19__Lng_LVCC_Processed001_ch00.tif	282	0.32255	2.38	1.867	332	1.177	0.73475
Skov3_siX010Drp1_20__Lng_LVCC_Processed001_ch00.tif	367	0.403571	2.749	2.321	466	1.27	0.981927
Skov3_siX010Drp1_20__Lng_LVCC_Processed001_ch00.tif	128	0.864241	2.873	3.844	284	2.219	1.24803
Skov3_siX010Drp1_20__Lng_LVCC_Processed001_ch00.tif	144	0.782025	2.451	3.361	296	2.056	1.18919
Skov3_siX010Drp1_20__Lng_LVCC_Processed001_ch00.tif	284	0.340462	2.64	2.189	346	1.218	0.87444
Skov3_siX010Drp1_20__Lng_LVCC_Processed001_ch00.tif	281	0.387961	2.46	2.308	380	1.352	0.8764
Skov3_siX010Drp1_21__Lng_LVCC_Processed001_ch00.tif	206	0.64361	2.723	3.055	359	1.743	1.13405
Skov3_siX010Drp1_21__Lng_LVCC_Processed001_ch00.tif	293	0.479145	2.841	2.664	448	1.529	0.991873
Skov3_siX010Drp1_21__Lng_LVCC_Processed001_ch00.tif	342	0.329678	2.474	1.98	405	1.184	0.785004
Skov3_siX010Drp1_21__Lng_LVCC_Processed001_ch00.tif	359	0.391442	2.792	2.247	445	1.24	0.917426
Skov3_siX010Drp1_21__Lng_LVCC_Processed001_ch00.tif	362	0.366018	2.443	2.305	454	1.254	0.892006
Skov3_siX010Drp1_22__Lng_LVCC_Processed001_ch00.tif	476	0.750578	2.433	2.832	780	1.639	1.20114
Skov3_siX010Drp1_22__Lng_LVCC_Processed001_ch00.tif	243	0.445829	2.88	2.049	272	1.119	0.965123
Skov3_siX010Drp1_22__Lng_LVCC_Processed001_ch00.tif	354	0.684951	2.386	2.731	522	1.475	1.23813
Skov3_siX010Drp1_22__Lng_LVCC_Processed001_ch00.tif	393	0.534038	2.587	2.308	505	1.285	1.03469
Skov3_siX010Drp1_23__Lng_LVCC_Processed001_ch00.tif	234	0.685533	2.589	3.011	371	1.585	1.28982
Skov3_siX010Drp1_23__Lng_LVCC_Processed001_ch00.tif	378	0.518965	2.402	2.458	538	1.423	1.0339
Skov3_siX010Drp1_23__Lng_LVCC_Processed001_ch00.tif	227	0.471443	2.386	2.203	295	1.3	0.953243
Skov3_siX010Drp1_23__Lng_LVCC_Processed001_ch00.tif	312	0.669752	2.637	3.037	528	1.692	1.20363
Skov3_siX010Drp1_24__Lng_LVCC_Processed001_ch00.tif	255	0.45938	2.471	2.011	319	1.251	0.891577
Skov3_siX010Drp1_24__Lng_LVCC_Processed001_ch00.tif	425	0.695138	2.672	3.042	696	1.638	1.27804

## Sheet: n1 mitoAna siDrp1(--)
Image Name	Count	Mean Area	Mean Aspect Ratio	Mean Form Factor	Branches	Branches/mito	Mean Branch Length		siDrp1(-/-)
Skov3_siX000Drp1_1__Lng_LVCC_Processed001_ch00.tif	391	0.377765	2.743	2.319	511	1.307	0.924174
Skov3_siX000Drp1_1__Lng_LVCC_Processed001_ch00.tif	119	0.426731	2.524	2.016	141	1.185	0.909953
Skov3_siX000Drp1_1__Lng_LVCC_Processed001_ch00.tif	349	0.326387	2.452	1.852	412	1.181	0.733856
Skov3_siX000Drp1_1__Lng_LVCC_Processed001_ch00.tif	228	0.454823	2.831	2.086	261	1.145	1.02719
Skov3_siX000Drp1_1__Lng_LVCC_Processed001_ch00.tif	306	0.372217	2.485	2.009	372	1.216	0.835761
Skov3_siX000Drp1_1__Lng_LVCC_Processed001_ch00.tif	155	0.424087	2.643	2.084	178	1.148	0.96335
Skov3_siX000Drp1_2__Lng_LVCC_Processed001_ch00.tif	311	0.647353	2.9	2.843	455	1.463	1.28079
Skov3_siX000Drp1_2__Lng_LVCC_Processed001_ch00.tif	358	0.317231	2.226	1.84	452	1.263	0.650218
Skov3_siX000Drp1_2__Lng_LVCC_Processed001_ch00.tif	305	0.331351	2.248	1.884	374	1.226	0.688158
Skov3_siX000Drp1_2__Lng_LVCC_Processed001_ch00.tif	235	0.664469	2.879	2.735	341	1.451	1.23864
Skov3_siX000Drp1_2__Lng_LVCC_Processed001_ch00.tif	200	0.462985	2.638	2.35	278	1.39	0.905299
Skov3_siX000Drp1_2__Lng_LVCC_Processed001_ch00.tif	205	0.525513	2.531	2.315	299	1.459	0.947268
Skov3_siX000Drp1_2__Lng_LVCC_Processed001_ch00.tif	536	0.476382	2.668	2.228	697	1.3	0.962749
Skov3_siX000Drp1_2__Lng_LVCC_Processed001_ch00.tif	161	0.511724	2.697	2.444	236	1.466	0.971869
Skov3_siX000Drp1_2__Lng_LVCC_Processed001_ch00.tif	539	0.339977	2.196	1.79	653	1.212	0.66729
Skov3_siX000Drp1_3__Lng_LVCC_Processed001_ch00.tif	411	0.452197	2.619	2.383	557	1.355	0.950028
Skov3_siX000Drp1_3__Lng_LVCC_Processed001_ch00.tif	299	0.358132	2.611	2.112	370	1.237	0.835398
Skov3_siX000Drp1_3__Lng_LVCC_Processed001_ch00.tif	151	0.329889	2.509	2.044	185	1.225	0.755318
Skov3_siX000Drp1_3__Lng_LVCC_Processed001_ch00.tif	334	0.510564	2.554	2.455	501	1.5	0.957015
Skov3_siX000Drp1_3__Lng_LVCC_Processed001_ch00.tif	223	0.599505	2.53	2.641	353	1.583	1.07487
Skov3_siX000Drp1_3__Lng_LVCC_Processed001_ch00.tif	317	0.308475	2.287	1.676	367	1.158	0.626022
Skov3_siX000Drp1_3__Lng_LVCC_Processed001_ch00.tif	221	0.488526	2.474	2.194	285	1.29	0.937348
Skov3_siX000Drp1_5__Lng_LVCC_Processed001_ch00.tif	236	0.840282	2.818	3.093	420	1.78	1.28822
Skov3_siX000Drp1_5__Lng_LVCC_Processed001_ch00.tif	320	0.384513	2.242	1.846	405	1.266	0.700576
Skov3_siX000Drp1_5__Lng_LVCC_Processed001_ch00.tif	262	0.371324	2.223	1.806	325	1.24	0.708973
Skov3_siX000Drp1_5__Lng_LVCC_Processed001_ch00.tif	158	0.881811	2.723	2.849	288	1.823	1.21975
Skov3_siX000Drp1_5__Lng_LVCC_Processed001_ch00.tif	282	0.482147	2.212	1.935	368	1.305	0.820037
Skov3_siX000Drp1_6__Lng_LVCC_Processed001_ch00.tif	205	0.494854	2.886	2.283	263	1.283	1.04358
Skov3_siX000Drp1_6__Lng_LVCC_Processed001_ch00.tif	114	0.435559	2.543	2.204	148	1.298	0.859328
Skov3_siX000Drp1_6__Lng_LVCC_Processed001_ch00.tif	145	0.663023	3.388	3.084	216	1.49	1.37294
Skov3_siX000Drp1_6__Lng_LVCC_Processed001_ch00.tif	238	0.407785	2.265	2.043	317	1.332	0.793356
Skov3_siX000Drp1_6__Lng_LVCC_Processed001_ch00.tif	198	0.405518	2.518	2.148	253	1.278	0.872317
Skov3_siX000Drp1_6__Lng_LVCC_Processed001_ch00.tif	395	0.463622	2.541	2.376	527	1.334	0.996708
Skov3_siX000Drp1_6__Lng_LVCC_Processed001_ch00.tif	178	0.482567	2.364	2.17	294	1.652	0.768255
Skov3_siX000Drp1_6__Lng_LVCC_Processed001_ch00.tif	150	0.394195	2.48	2.083	196	1.307	0.825406
Skov3_siX000Drp1_7__Lng_LVCC_Processed001_ch00.tif	321	0.460807	2.816	2.226	406	1.265	1.00063
Skov3_siX000Drp1_7__Lng_LVCC_Processed001_ch00.tif	368	0.306934	2.363	1.898	434	1.179	0.726368
Skov3_siX000Drp1_7__Lng_LVCC_Processed001_ch00.tif	181	0.410584	2.322	1.998	239	1.32	0.834093
Skov3_siX000Drp1_7__Lng_LVCC_Processed001_ch00.tif	206	0.390802	2.533	2.113	283	1.374	0.77643
Skov3_siX000Drp1_7__Lng_LVCC_Processed001_ch00.tif	414	0.330757	2.366	1.874	532	1.285	0.673667
Skov3_siX000Drp1_7__Lng_LVCC_Processed001_ch00.tif	300	0.363142	2.71	2.203	362	1.207	0.902368
Skov3_siX000Drp1_7__Lng_LVCC_Processed001_ch00.tif	132	0.523279	2.78	2.838	190	1.439	1.156
Skov3_siX000Drp1_7__Lng_LVCC_Processed001_ch00.tif	180	0.395082	2.443	2.099	241	1.339	0.821672
Skov3_siX000Drp1_8__Lng_LVCC_Processed001_ch00.tif	570	0.456213	2.728	2.389	731	1.282	1.05538
Skov3_siX000Drp1_8__Lng_LVCC_Processed001_ch00.tif	419	0.363968	2.467	1.952	514	1.227	0.8083
Skov3_siX000Drp1_8__Lng_LVCC_Processed001_ch00.tif	149	0.390774	2.446	2.052	191	1.282	0.833533
Skov3_siX000Drp1_8__Lng_LVCC_Processed001_ch00.tif	151	0.315803	2.645	1.836	164	1.086	0.775026
Skov3_siX000Drp1_9__Lng_LVCC_Processed001_ch00.tif	230	0.428304	2.37	2.303	310	1.348	0.898508
Skov3_siX000Drp1_9__Lng_LVCC_Processed001_ch00.tif	127	0.627367	2.91	2.76	198	1.559	1.14348
Skov3_siX000Drp1_9__Lng_LVCC_Processed001_ch00.tif	251	0.62474	2.463	2.552	417	1.661	1.02679
Skov3_siX000Drp1_9__Lng_LVCC_Processed001_ch00.tif	177	0.513473	2.652	2.376	255	1.441	0.940721
Skov3_siX000Drp1_9__Lng_LVCC_Processed001_ch00.tif	369	0.407897	2.532	2.109	452	1.225	0.875824
Skov3_siX000Drp1_9__Lng_LVCC_Processed001_ch00.tif	301	0.436626	1.968	1.9	407	1.352	0.735508
Skov3_siX000Drp1_9__Lng_LVCC_Processed001_ch00.tif	123	0.521536	2.46	2.352	191	1.553	0.966403
Skov3_siX000Drp1_10__Lng_LVCC_Processed001_ch00.tif	393	0.44206	2.455	2.004	488	1.242	0.882766
Skov3_siX000Drp1_10__Lng_LVCC_Processed001_ch00.tif	289	0.770303	3.03	3.4	485	1.678	1.40252
Skov3_siX000Drp1_10__Lng_LVCC_Processed001_ch00.tif	241	0.471857	2.599	2.38	362	1.502	0.90174
Skov3_siX000Drp1_10__Lng_LVCC_Processed001_ch00.tif	270	0.42027	2.636	2.245	353	1.307	0.892535
Skov3_siX000Drp1_11__Lng_LVCC_Processed001_ch00.tif	95	0.729993	2.567	2.711	201	2.116	0.951486
Skov3_siX000Drp1_11__Lng_LVCC_Processed001_ch00.tif	160	0.631306	2.55	2.725	283	1.769	1.01619
Skov3_siX000Drp1_12__Lng_LVCC_Processed001_ch00.tif	371	0.727664	2.894	3.185	673	1.814	1.21144
Skov3_siX000Drp1_12__Lng_LVCC_Processed001_ch00.tif	323	0.434346	2.155	1.803	458	1.418	0.654116
Skov3_siX000Drp1_12__Lng_LVCC_Processed001_ch00.tif	189	0.427191	2.353	2.19	266	1.407	0.813557
Skov3_siX000Drp1_12__Lng_LVCC_Processed001_ch00.tif	185	0.434818	2.27	2.221	240	1.297	0.88275
Skov3_siX000Drp1_13__Lng_LVCC_Processed001_ch00.tif	336	0.344554	2.448	1.93	430	1.28	0.713357
Skov3_siX000Drp1_13__Lng_LVCC_Processed001_ch00.tif	471	0.345686	2.579	2.176	610	1.295	0.811654
Skov3_siX000Drp1_14__Lng_LVCC_Processed001_ch00.tif	295	0.453113	2.423	2.069	387	1.312	0.832158
Skov3_siX000Drp1_14__Lng_LVCC_Processed001_ch00.tif	473	0.420961	2.728	2.15	565	1.195	0.917543
Skov3_siX000Drp1_14__Lng_LVCC_Processed001_ch00.tif	94	0.597357	2.304	2.511	165	1.755	0.901283
Skov3_siX000Drp1_15__Lng_LVCC_Processed001_ch00.tif	294	0.569322	2.78	2.69	451	1.534	1.1029
Skov3_siX000Drp1_15__Lng_LVCC_Processed001_ch00.tif	168	0.472614	2.382	2.013	214	1.274	0.889364
Skov3_siX000Drp1_15__Lng_LVCC_Processed001_ch00.tif	204	0.578135	2.386	2.509	313	1.534	1.04013
Skov3_siX000Drp1_16__Lng_LVCC_Processed001_ch00.tif	259	0.613285	2.828	2.736	390	1.506	1.16793
Skov3_siX000Drp1_16__Lng_LVCC_Processed001_ch00.tif	404	0.637691	2.252	2.495	678	1.678	0.947327
Skov3_siX000Drp1_16__Lng_LVCC_Processed001_ch00.tif	278	0.536291	2.751	2.548	376	1.353	1.11205
Skov3_siX000Drp1_16__Lng_LVCC_Processed001_ch00.tif	339	0.416575	2.348	2.204	467	1.378	0.843112
Skov3_siX000Drp1_16__Lng_LVCC_Processed001_ch00.tif	293	0.382198	2.665	2.396	396	1.352	0.930422
Skov3_siX000Drp1_16__Lng_LVCC_Processed001_ch00.tif	472	0.413967	2.309	2.271	676	1.432	0.867127
Skov3_siX000Drp1_16__Lng_LVCC_Processed001_ch00.tif	317	0.362958	2.593	2.252	384	1.211	0.935994
Skov3_siX000Drp1_16__Lng_LVCC_Processed001_ch00.tif	260	0.343544	2.462	2.337	351	1.35	0.845843
Skov3_siX000Drp1_16__Lng_LVCC_Processed001_ch00.tif	157	0.560052	2.843	3.081	266	1.694	1.12799
Skov3_siX000Drp1_17__Lng_LVCC_Processed001_ch00.tif	334	0.45185	2.582	2.271	450	1.347	0.936143
Skov3_siX000Drp1_17__Lng_LVCC_Processed001_ch00.tif	330	0.49674	2.515	2.376	492	1.491	0.935419
Skov3_siX000Drp1_17__Lng_LVCC_Processed001_ch00.tif	328	0.267198	2.23	1.64	356	1.085	0.608554
Skov3_siX000Drp1_18__Lng_LVCC_Processed001_ch00.tif	1562	0.444093	2.837	2.431	2113	1.353	0.972492
Skov3_siX000Drp1_18__Lng_LVCC_Processed001_ch00.tif	258	0.473907	2.407	2.417	387	1.5	0.880189
Skov3_siX000Drp1_19__Lng_LVCC_Processed001_ch00.tif	546	0.414561	2.5	2.14	730	1.337	0.863738
Skov3_siX000Drp1_19__Lng_LVCC_Processed001_ch00.tif	514	0.468944	2.179	2.232	776	1.51	0.817513
Skov3_siX000Drp1_20__Lng_LVCC_Processed001_ch00.tif	463	0.444777	2.483	2.44	677	1.462	0.926514
Skov3_siX000Drp1_20__Lng_LVCC_Processed001_ch00.tif	360	0.352986	2.084	2.079	531	1.475	0.696271
Skov3_siX000Drp1_20__Lng_LVCC_Processed001_ch00.tif	282	0.406195	2.295	2.471	459	1.628	0.810625
Skov3_siX000Drp1_21__Lng_LVCC_Processed001_ch00.tif	127	0.687575	2.826	3.241	229	1.803	1.17679
Skov3_siX000Drp1_21__Lng_LVCC_Processed001_ch00.tif	133	0.534937	2.759	2.772	194	1.459	1.12498
Skov3_siX000Drp1_21__Lng_LVCC_Processed001_ch00.tif	96	0.673203	2.617	3.173	180	1.875	1.12366
Skov3_siX000Drp1_22__Lng_LVCC_Processed001_ch00.tif	292	0.524345	2.882	2.649	417	1.428	1.11887
Skov3_siX000Drp1_22__Lng_LVCC_Processed001_ch00.tif	270	0.36946	2.493	2.27	376	1.393	0.799733
Skov3_siX000Drp1_22__Lng_LVCC_Processed001_ch00.tif	252	0.361118	2.505	2.255	362	1.437	0.77641
Skov3_siX000Drp1_22__Lng_LVCC_Processed001_ch00.tif	288	0.33758	2.589	1.998	350	1.215	0.760348
Skov3_siX000Drp1_22__Lng_LVCC_Processed001_ch00.tif	257	0.366051	2.337	2.147	341	1.327	0.805457
Skov3_siX000Drp1_22__Lng_LVCC_Processed001_ch00.tif	185	0.509262	2.721	2.925	298	1.611	1.05016
Skov3_siX000Drp1_22__Lng_LVCC_Processed001_ch00.tif	260	0.339535	2.189	2.043	344	1.323	0.728296
Skov3_siX000Drp1_22__Lng_LVCC_Processed001_ch00.tif	275	0.370515	2.436	2.175	359	1.305	0.830203
Skov3_siX000Drp1_23__Lng_LVCC_Processed001_ch00.tif	755	0.597885	2.674	2.506	1068	1.415	1.11998
Skov3_siX000Drp1_23__Lng_LVCC_Processed001_ch00.tif	132	0.714382	2.775	2.904	231	1.75	1.14837
Skov3_siX000Drp1_23__Lng_LVCC_Processed001_ch00.tif	207	0.630431	2.803	2.691	324	1.565	1.1386
Skov3_siX000Drp1_23__Lng_LVCC_Processed001_ch00.tif	190	0.432107	2.334	2.135	257	1.353	0.82979
Skov3_siX000Drp1_24__Lng_LVCC_Processed001_ch00.tif	471	0.519658	2.942	2.755	657	1.395	1.14876
Skov3_siX000Drp1_24__Lng_LVCC_Processed001_ch00.tif	271	0.357265	2.505	2.216	354	1.306	0.84723
Skov3_siX000Drp1_24__Lng_LVCC_Processed001_ch00.tif	263	0.420619	2.172	2.195	399	1.517	0.802234
Skov3_siX000Drp1_25__Lng_LVCC_Processed001_ch00.tif	197	0.608017	3.208	2.731	267	1.355	1.34151
Skov3_siX000Drp1_25__Lng_LVCC_Processed001_ch00.tif	119	0.425301	2.343	1.906	146	1.227	0.800115
Skov3_siX000Drp1_25__Lng_LVCC_Processed001_ch00.tif	147	0.393414	2.488	1.927	178	1.211	0.811538
Skov3_siX000Drp1_26__Lng_LVCC_Processed001_ch00.tif	121	0.843311	2.585	3.216	277	2.289	1.13583
Skov3_siX000Drp1_26__Lng_LVCC_Processed001_ch00.tif	280	0.354821	2.369	1.977	361	1.289	0.821731
Skov3_siX000Drp1_26__Lng_LVCC_Processed001_ch00.tif	290	0.498807	2.333	2.464	427	1.472	0.991226
Skov3_siX000Drp1_26__Lng_LVCC_Processed001_ch00.tif	158	0.449285	2.513	2.247	212	1.342	0.932547
Skov3_siX000Drp1_26__Lng_LVCC_Processed001_ch00.tif	235	0.498748	2.294	2.313	337	1.434	0.93436

## Sheet: n1 mitoAna siDrp1(--)+Drp1(16-)
Image Name	Count	Mean Area	Mean Aspect Ratio	Mean Form Factor	Branches	Branches/mito	Mean Branch Length		siDrp1(-/-) +siDrp1 (16/-)
Skov3_siX000_six010 combo1__Lng_LVCC_Processed001_ch00-1.tif	364	0.269813	2.863	2.001	403	1.107	0.76142
Skov3_siX000_six010 combo1__Lng_LVCC_Processed001_ch00-1.tif	236	0.279478	2.329	1.84	272	1.153	0.665957
Skov3_siX000_six010 combo1__Lng_LVCC_Processed001_ch00-1.tif	158	0.404592	2.227	2.268	241	1.525	0.801608
Skov3_siX000_six010 combo2__Lng_LVCC_Processed001_ch00-1.tif	235	0.356197	2.194	2.093	313	1.332	0.796205
Skov3_siX000_six010 combo2__Lng_LVCC_Processed001_ch00-1.tif	107	0.357706	2.401	2.093	134	1.252	0.852495
Skov3_siX000_six010 combo2__Lng_LVCC_Processed001_ch00-1.tif	134	0.400312	2.469	2.187	174	1.299	0.896781
Skov3_siX000_six010 combo2__Lng_LVCC_Processed001_ch00-1.tif	251	0.281376	2.149	1.753	294	1.171	0.640886
Skov3_siX000_six010 combo2__Lng_LVCC_Processed001_ch00-1.tif	198	0.3604	2.506	2.071	239	1.207	0.868517
Skov3_siX000_six010 combo3__Lng_LVCC_Processed001_ch00-1.tif	332	0.269072	2.592	1.935	378	1.139	0.737061
Skov3_siX000_six010 combo3__Lng_LVCC_Processed001_ch00-1.tif	323	0.258757	2.382	1.828	370	1.146	0.621998
Skov3_siX000_six010 combo3__Lng_LVCC_Processed001_ch00-1.tif	181	0.380031	2.404	2.128	240	1.326	0.803847
Skov3_siX000_six010 combo3__Lng_LVCC_Processed001_ch00-1.tif	173	0.287385	2.3	2.079	222	1.283	0.691728
Skov3_siX000_six010 combo3__Lng_LVCC_Processed001_ch00-1.tif	192	0.389941	2.209	1.935	230	1.198	0.847669
Skov3_siX000_six010 combo4__Lng_LVCC_Processed001_ch00-1.tif	195	0.519249	2.605	2.729	295	1.513	1.07072
Skov3_siX000_six010 combo4__Lng_LVCC_Processed001_ch00-1.tif	151	0.392923	2.504	2.071	188	1.245	0.917756
Skov3_siX000_six010 combo5__Lng_LVCC_Processed001_ch00-1.tif	295	0.437467	2.158	2.126	431	1.461	0.78966
Skov3_siX000_six010 combo5__Lng_LVCC_Processed001_ch00-1.tif	283	0.326559	2.271	2.025	387	1.367	0.681166
Skov3_siX000_six010 combo5__Lng_LVCC_Processed001_ch00-1.tif	394	0.255207	2.246	1.895	481	1.221	0.612859
Skov3_siX000_six010 combo5__Lng_LVCC_Processed001_ch00-1.tif	197	0.38744	2.067	2.078	281	1.426	0.765695
Skov3_siX000_six010 combo5__Lng_LVCC_Processed001_ch00-1.tif	665	0.454656	2.653	2.522	956	1.438	1.00066
Skov3_siX000_six010 combo5__Lng_LVCC_Processed001_ch00-1.tif	277	0.477336	2.908	2.617	389	1.404	1.03101
Skov3_siX000_six010 combo6__Lng_LVCC_Processed001_ch00-1.tif	382	0.336053	2.451	1.951	456	1.194	0.76263
Skov3_siX000_six010 combo6__Lng_LVCC_Processed001_ch00-1.tif	442	0.406623	2.458	2.267	622	1.407	0.881226
Skov3_siX000_six010 combo6__Lng_LVCC_Processed001_ch00-1.tif	306	0.572991	2.535	2.639	480	1.569	1.04382
Skov3_siX000_six010 combo6__Lng_LVCC_Processed001_ch00-1.tif	384	0.395342	2.902	2.351	499	1.299	0.970813
Skov3_siX000_six010 combo6__Lng_LVCC_Processed001_ch00-1.tif	197	0.457943	2.429	2.262	282	1.431	0.887145
Skov3_siX000_six010 combo6__Lng_LVCC_Processed001_ch00-1.tif	181	0.320336	2.188	1.923	212	1.171	0.773798
Skov3_siX000_six010 combo6__Lng_LVCC_Processed001_ch00-1.tif	219	0.320597	2.5	2.04	260	1.187	0.788844
Skov3_siX000_six010 combo6__Lng_LVCC_Processed001_ch00-1.tif	232	0.313038	2.08	1.842	297	1.28	0.659299
Skov3_siX000_six010 combo6__Lng_LVCC_Processed001_ch00-1.tif	360	0.275027	2.16	1.871	469	1.303	0.640856
Skov3_siX000_six010 combo7__Lng_LVCC_Processed001_ch00-1.tif	313	0.592829	2.468	2.497	424	1.355	1.16812
Skov3_siX000_six010 combo7__Lng_LVCC_Processed001_ch00-1.tif	135	0.346693	2.633	2.029	157	1.163	0.843605
Skov3_siX000_six010 combo7__Lng_LVCC_Processed001_ch00-1.tif	184	0.614216	2.429	2.518	311	1.69	0.976164
Skov3_siX000_six010 combo8__Lng_LVCC_Processed001_ch00-1.tif	509	0.303059	2.258	1.847	595	1.169	0.725417
Skov3_siX000_six010 combo8__Lng_LVCC_Processed001_ch00-1.tif	604	0.3226	2.424	2.055	734	1.215	0.783186
Skov3_siX000_six010 combo8__Lng_LVCC_Processed001_ch00-1.tif	286	0.333842	2.207	2.095	375	1.311	0.762698
Skov3_siX000_six010 combo8__Lng_LVCC_Processed001_ch00-1.tif	124	0.475992	2.224	2.143	211	1.702	0.823447
Skov3_siX000_six010 combo8__Lng_LVCC_Processed001_ch00-1.tif	375	0.22852	2.325	1.673	413	1.101	0.581303
Skov3_siX000_six010 combo9__Lng_LVCC_Processed001_ch00-1.tif	261	0.301726	2.5	2.199	348	1.333	0.740418
Skov3_siX000_six010 combo9__Lng_LVCC_Processed001_ch00-1.tif	277	0.414334	3.041	2.754	387	1.397	1.05361
Skov3_siX000_six010 combo9__Lng_LVCC_Processed001_ch00-1.tif	311	0.226305	2.364	1.928	352	1.132	0.648052
Skov3_siX000_six010 combo9__Lng_LVCC_Processed001_ch00-1.tif	365	0.275834	2.444	2.118	468	1.282	0.71713
Skov3_siX000_six010 combo9__Lng_LVCC_Processed001_ch00-1.tif	420	0.467803	3.06	2.941	590	1.405	1.17058
Skov3_siX000_six010 combo9__Lng_LVCC_Processed001_ch00-1.tif	206	0.177022	2.58	1.772	212	1.029	0.576708
Skov3_siX000_six010 combo10__Lng_LVCC_Processed001_ch00.tif	443	0.496161	2.584	2.575	716	1.616	0.931598
Skov3_siX000_six010 combo10__Lng_LVCC_Processed001_ch00.tif	277	0.532045	2.634	2.753	451	1.628	1.05893
Skov3_siX000_six010 combo10__Lng_LVCC_Processed001_ch00.tif	152	0.491928	2.383	2.043	200	1.316	0.904296
Skov3_siX000_six010 combo11__Lng_LVCC_Processed001_ch00-1.tif	414	0.386499	2.627	2.451	538	1.3	0.977199
Skov3_siX000_six010 combo11__Lng_LVCC_Processed001_ch00-1.tif	317	0.321324	2.594	2.093	387	1.221	0.828283
Skov3_siX000_six010 combo11__Lng_LVCC_Processed001_ch00-1.tif	252	0.367279	2.305	2.139	335	1.329	0.805314
Skov3_siX000_six010 combo11__Lng_LVCC_Processed001_ch00-1.tif	232	0.485349	3.398	2.802	284	1.224	1.284
Skov3_siX000_six010 combo11__Lng_LVCC_Processed001_ch00-1.tif	337	0.433185	2.656	2.448	451	1.338	1.00911
Skov3_siX000_six010 combo11__Lng_LVCC_Processed001_ch00-1.tif	338	0.412459	2.664	2.489	442	1.308	1.01039
Skov3_siX000_six010 combo11__Lng_LVCC_Processed001_ch00-1.tif	170	0.33487	2.383	1.903	202	1.188	0.770476
Skov3_siX000_six010 combo11__Lng_LVCC_Processed001_ch00-1.tif	253	0.293192	2.422	1.974	313	1.237	0.728041
Skov3_siX000_six010 combo12__Lng_LVCC_Processed001_ch00-1.tif	622	0.206489	2.248	1.804	716	1.151	0.565981
Skov3_siX000_six010 combo12__Lng_LVCC_Processed001_ch00-1.tif	340	0.454793	3.027	2.924	490	1.441	1.08416
Skov3_siX000_six010 combo12__Lng_LVCC_Processed001_ch00-1.tif	366	0.407637	3.417	2.821	453	1.238	1.14135
Skov3_siX000_six010 combo12__Lng_LVCC_Processed001_ch00-1.tif	454	0.220004	2.181	1.783	543	1.196	0.552258
Skov3_siX000_six010 combo12__Lng_LVCC_Processed001_ch00-1.tif	218	0.295676	2.809	2.062	266	1.22	0.797767
Skov3_siX000_six010 combo12__Lng_LVCC_Processed001_ch00-1.tif	916	0.198194	2.349	1.775	1015	1.108	0.55468
Skov3_siX000_six010 combo13__Lng_LVCC_Processed001_ch00.tif	254	0.386955	2.428	2.158	372	1.465	0.787554
Skov3_siX000_six010 combo13__Lng_LVCC_Processed001_ch00.tif	156	0.454841	2.294	2.56	234	1.5	0.971865
Skov3_siX000_six010 combo13__Lng_LVCC_Processed001_ch00.tif	169	0.486808	2.117	2.383	299	1.769	0.832664
Skov3_siX000_six010 combo14__Lng_LVCC_Processed001_ch00.tif	306	0.289293	2.341	1.946	376	1.229	0.701337
Skov3_siX000_six010 combo14__Lng_LVCC_Processed001_ch00.tif	212	0.523712	2.633	2.666	370	1.745	0.909627
Skov3_siX000_six010 combo14__Lng_LVCC_Processed001_ch00.tif	190	0.373504	2.397	2.282	283	1.489	0.783752
Skov3_siX000_six010 combo14__Lng_LVCC_Processed001_ch00.tif	192	0.365681	2.472	2.2	262	1.365	0.819241
Skov3_siX000_six010 combo14__Lng_LVCC_Processed001_ch00.tif	427	0.318346	2.22	1.873	518	1.213	0.68828
Skov3_siX000_six010 combo14__Lng_LVCC_Processed001_ch00.tif	243	0.502547	2.706	2.579	380	1.564	0.992948
Skov3_siX000_six010 combo14__Lng_LVCC_Processed001_ch00.tif	289	0.230947	1.974	1.627	347	1.201	0.499742
Skov3_siX000_six010 combo14__Lng_LVCC_Processed001_ch00.tif	471	0.368153	2.346	2.176	661	1.403	0.768738
Skov3_siX000_six010 combo15__Lng_LVCC_Processed001_ch00.tif	401	0.288783	2.288	1.974	476	1.187	0.738123
Skov3_siX000_six010 combo15__Lng_LVCC_Processed001_ch00.tif	310	0.338803	2.992	2.103	351	1.132	0.865337
Skov3_siX000_six010 combo15__Lng_LVCC_Processed001_ch00.tif	386	0.24471	2.316	1.773	423	1.096	0.623452
Skov3_siX000_six010 combo15__Lng_LVCC_Processed001_ch00.tif	210	0.52713	2.507	2.831	366	1.743	1.0149
Skov3_siX000_six010 combo15__Lng_LVCC_Processed001_ch00.tif	168	0.272832	2.154	1.909	200	1.19	0.672137
Skov3_siX000_six010 combo16__Lng_LVCC_Processed001_ch00.tif	195	0.21504	2.187	1.773	209	1.072	0.615068
Skov3_siX000_six010 combo16__Lng_LVCC_Processed001_ch00.tif	315	0.274917	2.351	1.889	387	1.229	0.671048
Skov3_siX000_six010 combo16__Lng_LVCC_Processed001_ch00.tif	311	0.320616	2.653	2.218	378	1.215	0.829017
Skov3_siX000_six010 combo16__Lng_LVCC_Processed001_ch00.tif	390	0.27345	2.581	1.986	454	1.164	0.744554
Skov3_siX000_six010 combo16__Lng_LVCC_Processed001_ch00.tif	273	0.316667	2.622	2.069	313	1.147	0.80453
Skov3_siX000_six010 combo16__Lng_LVCC_Processed001_ch00.tif	308	0.190183	2.171	1.651	336	1.091	0.530121
Skov3_siX000_six010 combo16__Lng_LVCC_Processed001_ch00.tif	123	0.409222	2.316	2.313	152	1.236	1.01049
Skov3_siX000_six010 combo16__Lng_LVCC_Processed001_ch00.tif	281	0.329451	2.665	2.1	327	1.164	0.824062
Skov3_siX000_six010 combo16__Lng_LVCC_Processed001_ch00.tif	380	0.183534	2.157	1.635	399	1.05	0.514407
Skov3_siX000_six010 combo16__Lng_LVCC_Processed001_ch00.tif	408	0.223695	2.013	1.683	484	1.186	0.528203
Skov3_siX000_six010 combo17__Lng_LVCC_Processed001_ch00.tif	219	0.375762	2.353	1.832	266	1.215	0.729353
Skov3_siX000_six010 combo17__Lng_LVCC_Processed001_ch00.tif	91	0.526129	2.82	2.639	135	1.484	1.0921
Skov3_siX000_six010 combo17__Lng_LVCC_Processed001_ch00.tif	213	0.599641	3.291	2.736	272	1.277	1.36368
Skov3_siX000_six010 combo17__Lng_LVCC_Processed001_ch00.tif	197	0.294318	2.489	1.8	225	1.142	0.693974
Skov3_siX000_six010 combo17__Lng_LVCC_Processed001_ch00.tif	121	0.381709	2.516	2.088	160	1.322	0.828475
Skov3_siX000_six010 combo18__Lng_LVCC_Processed001_ch00.tif	263	0.332508	2.19	1.852	330	1.255	0.701918
Skov3_siX000_six010 combo18__Lng_LVCC_Processed001_ch00.tif	207	0.559224	3.991	3.32	253	1.222	1.61961
Skov3_siX000_six010 combo18__Lng_LVCC_Processed001_ch00.tif	215	0.347386	2.21	1.818	253	1.177	0.725932
Skov3_siX000_six010 combo18__Lng_LVCC_Processed001_ch00.tif	551	0.175831	2.262	1.624	583	1.058	0.486657
Skov3_siX000_six010 combo18__Lng_LVCC_Processed001_ch00.tif	124	0.543059	2.513	2.851	200	1.613	1.07498
Skov3_siX000_six010 combo18__Lng_LVCC_Processed001_ch00.tif	191	0.515369	2.364	2.472	278	1.455	1.03067
Skov3_siX000_six010 combo19__Lng_LVCC_Processed001_ch00.tif	276	0.312146	2.528	1.98	330	1.196	0.75872
Skov3_siX000_six010 combo19__Lng_LVCC_Processed001_ch00.tif	166	0.305269	2.398	1.947	202	1.217	0.713801
Skov3_siX000_six010 combo19__Lng_LVCC_Processed001_ch00.tif	146	0.524017	2.491	2.633	256	1.753	0.948226
Skov3_siX000_six010 combo19__Lng_LVCC_Processed001_ch00.tif	115	0.687191	2.425	3.012	218	1.896	1.11639
Skov3_siX000_six010 combo19__Lng_LVCC_Processed001_ch00.tif	308	0.312621	2.258	1.938	367	1.192	0.753415
Skov3_siX000_six010 combo19__Lng_LVCC_Processed001_ch00.tif	200	0.358498	2.44	2.079	239	1.195	0.896082
Skov3_siX000_six010 combo20__Lng_LVCC_Processed001_ch00.tif	587	0.573408	2.52	2.396	849	1.446	1.00155
Skov3_siX000_six010 combo20__Lng_LVCC_Processed001_ch00.tif	213	0.389742	2.557	2.193	256	1.202	0.964947
Skov3_siX000_six010 combo20__Lng_LVCC_Processed001_ch00.tif	238	0.339687	2.639	2.163	295	1.239	0.823463
Skov3_siX000_six010 combo22__Lng_LVCC_Processed001_ch00.tif	585	0.392686	2.6	2.335	752	1.285	0.953947
Skov3_siX000_six010 combo22__Lng_LVCC_Processed001_ch00.tif	207	0.378074	1.991	2.163	317	1.531	0.719295
Skov3_siX000_six010 combo22__Lng_LVCC_Processed001_ch00.tif	186	0.625336	2.377	2.859	406	2.183	0.905624
Skov3_siX000_six010 combo22__Lng_LVCC_Processed001_ch00.tif	222	0.44484	2.499	2.618	329	1.482	0.95123
Skov3_siX000_six010 combo23__Lng_LVCC_Processed001_ch00.tif	179	1.46154	2.091	2.601	449	2.508	1.19587
Skov3_siX000_six010 combo23__Lng_LVCC_Processed001_ch00.tif	146	0.832425	1.964	2.24	272	1.863	0.954162
Skov3_siX000_six010 combo23__Lng_LVCC_Processed001_ch00.tif	202	1.03578	1.909	2.176	420	2.079	0.950205
Skov3_siX000_six010 combo23__Lng_LVCC_Processed001_ch00.tif	353	0.441599	2.025	1.702	431	1.221	0.737842
Skov3_siX000_six010 combo23__Lng_LVCC_Processed001_ch00.tif	155	2.19985	2.201	2.864	652	4.206	1.12804
Skov3_siX000_six010 combo24__Lng_LVCC_Processed001_ch00.tif	226	0.734599	2.704	3.19	405	1.792	1.19631
Skov3_siX000_six010 combo24__Lng_LVCC_Processed001_ch00.tif	238	0.453318	2.193	2.164	348	1.462	0.837576
Skov3_siX000_six010 combo24__Lng_LVCC_Processed001_ch00.tif	172	0.352184	2.848	2.143	195	1.134	0.888309
Skov3_siX000_six010 combo24__Lng_LVCC_Processed001_ch00.tif	215	0.423808	2.483	2.04	271	1.26	0.842101
Skov3_siX000_six010 combo24__Lng_LVCC_Processed001_ch00.tif	119	0.561587	2.293	2.39	211	1.773	0.844312
Skov3_siX000_six010 combo25__Lng_LVCC_Processed001_ch00.tif	247	0.314436	3.001	2.153	269	1.089	0.940387
Skov3_siX000_six010 combo25__Lng_LVCC_Processed001_ch00.tif	293	0.446624	2.459	2.581	448	1.529	0.943076
Skov3_siX000_six010 combo25__Lng_LVCC_Processed001_ch00.tif	461	0.424975	2.058	2.034	661	1.434	0.745355
Skov3_siX000_six010 combo25__Lng_LVCC_Processed001_ch00.tif	275	0.460659	2.236	2.366	487	1.771	0.762575
Skov3_siX000_six010 combo25__Lng_LVCC_Processed001_ch00.tif	171	0.529002	2.482	2.854	290	1.696	1.02504
Skov3_siX000_six010 combo25__Lng_LVCC_Processed001_ch00.tif	564	0.308182	2.597	1.972	664	1.177	0.762903
Skov3_siX000_six010 combo26__Lng_LVCC_Processed001_ch00.tif	536	0.409558	2.274	2.216	771	1.438	0.793186
Skov3_siX000_six010 combo26__Lng_LVCC_Processed001_ch00.tif	483	0.449016	2.388	2.187	687	1.422	0.838716
Skov3_siX000_six010 combo27__Lng_LVCC_Processed001_ch00.tif	335	0.620658	2.583	2.993	615	1.836	1.05881
Skov3_siX000_six010 combo27__Lng_LVCC_Processed001_ch00.tif	331	0.312938	2.222	1.928	400	1.208	0.695562
Skov3_siX000_six010 combo27__Lng_LVCC_Processed001_ch00.tif	170	0.30722	2.405	1.786	195	1.147	0.673562
Skov3_siX000_six010 combo27__Lng_LVCC_Processed001_ch00.tif	218	0.366216	2.119	1.873	297	1.362	0.678747
Skov3_siX000_six010 combo29__Lng_LVCC_Processed001_ch00.tif	552	0.33592	2.302	1.938	667	1.208	0.748605
Skov3_siX000_six010 combo29__Lng_LVCC_Processed001_ch00.tif	272	0.358611	2.408	1.944	327	1.202	0.781397
Skov3_siX000_six010 combo29__Lng_LVCC_Processed001_ch00.tif	921	0.424732	2.385	2.353	1302	1.414	0.900376
Skov3_siX000_six010 combo29__Lng_LVCC_Processed001_ch00.tif	270	0.35595	2.402	1.938	325	1.204	0.776084
Skov3_siX000_six010 combo31__Lng_LVCC_Processed001_ch00.tif	446	0.42818	2.599	2.525	768	1.722	0.826526
Skov3_siX000_six010 combo31__Lng_LVCC_Processed001_ch00.tif	801	0.258182	2.301	1.877	924	1.154	0.679239
Skov3_siX000_six010 combo31__Lng_LVCC_Processed001_ch00.tif	392	0.331712	2.165	2.013	572	1.459	0.731656
Skov3_siX000_six010 combo31__Lng_LVCC_Processed001_ch00.tif	618	0.224776	2.347	1.745	697	1.128	0.612791
Skov3_siX000_six010 combo31__Lng_LVCC_Processed001_ch00.tif	502	0.289914	2.173	2.049	659	1.313	0.70449
Skov3_siX000_six010 combo32__Lng_LVCC_Processed001_ch00.tif	410	0.396729	2.769	2.548	604	1.473	0.918309
Skov3_siX000_six010 combo32__Lng_LVCC_Processed001_ch00.tif	246	0.360285	2.332	2.469	370	1.504	0.811746
Skov3_siX000_six010 combo32__Lng_LVCC_Processed001_ch00.tif	288	0.375134	2.576	2.447	417	1.448	0.859383
Skov3_siX000_six010 combo32__Lng_LVCC_Processed001_ch00.tif	418	0.318178	2.223	2.164	622	1.488	0.693403
Skov3_siX000_six010 combo32__Lng_LVCC_Processed001_ch00.tif	194	0.368599	2.718	2.42	247	1.273	0.944567
Skov3_siX000_six010 combo32__Lng_LVCC_Processed001_ch00.tif	170	0.387043	2.309	2.396	242	1.424	0.848093
Skov3_siX000_six010 combo32__Lng_LVCC_Processed001_ch00.tif	224	0.220339	2.104	1.685	266	1.188	0.535443
Skov3_siX000_six010 combo32__Lng_LVCC_Processed001_ch00.tif	229	0.314167	2.154	2.018	299	1.306	0.720556

## Sheet: n2 mitoANA siControl
Image Name	Count	Mean Area	Mean Aspect Ratio	Mean Form Factor	Branches	Branches/mito	Mean Branch Length		n2 siControl
skov3_sic_1_Lng_LVCC_Processed001_ch00-1.tif	244	0.230827	2.704	1.817	248	1.016	0.715911
skov3_sic_1_Lng_LVCC_Processed001_ch00-1.tif	415	0.158471	2.041	1.357	417	1.005	0.340421
skov3_sic_1_Lng_LVCC_Processed001_ch00-1.tif	236	0.155736	2.325	1.581	240	1.017	0.452954
skov3_sic_1_Lng_LVCC_Processed001_ch00-1.tif	125	0.315725	2.726	2.129	145	1.16	0.847472
skov3_sic_2_Lng_LVCC_Processed001_ch00-1.tif	299	0.392917	3.055	2.277	373	1.247	0.938001
skov3_sic_2_Lng_LVCC_Processed001_ch00-1.tif	161	0.549507	2.93	2.951	240	1.491	1.22521
skov3_sic_2_Lng_LVCC_Processed001_ch00-1.tif	224	0.502445	2.878	3.06	392	1.75	0.99309
skov3_sic_2_Lng_LVCC_Processed001_ch00-1.tif	204	0.350843	2.087	1.9	291	1.426	0.685223
skov3_sic_2_Lng_LVCC_Processed001_ch00-1.tif	341	0.276379	2.124	1.835	447	1.311	0.606956
skov3_sic_2_Lng_LVCC_Processed001_ch00-1.tif	306	0.23883	2.482	2.059	364	1.19	0.666033
skov3_sic_3_Lng_LVCC_Processed001_ch00-1.tif	237	0.363018	2.375	1.965	271	1.143	0.820158
skov3_sic_3_Lng_LVCC_Processed001_ch00-1.tif	134	0.448009	3.214	2.531	158	1.179	1.16674
skov3_sic_3_Lng_LVCC_Processed001_ch00-1.tif	129	0.415663	2.594	2.265	143	1.109	1.10221
skov3_sic_3_Lng_LVCC_Processed001_ch00-1.tif	153	0.426016	2.37	2.248	208	1.359	0.908787
skov3_sic_3_Lng_LVCC_Processed001_ch00-1.tif	167	0.511997	2.838	2.572	213	1.275	1.20569
skov3_sic_3_Lng_LVCC_Processed001_ch00-1.tif	318	0.320715	1.961	1.527	364	1.145	0.573118
skov3_sic_3_Lng_LVCC_Processed001_ch00-1.tif	190	0.380613	2.987	2.302	221	1.163	1.04539
skov3_sic_3_Lng_LVCC_Processed001_ch00-1.tif	293	0.314506	2.021	1.625	324	1.106	0.633048
skov3_sic_3_Lng_LVCC_Processed001_ch00-1.tif	159	0.386597	2.667	2.083	182	1.145	0.907774
skov3_sic_4_Lng_LVCC_Processed001_ch00-1.tif	205	0.524476	2.994	2.931	328	1.6	1.09708
skov3_sic_4_Lng_LVCC_Processed001_ch00-1.tif	746	0.368382	2.676	2.44	956	1.282	0.945289
skov3_sic_4_Lng_LVCC_Processed001_ch00-1.tif	248	0.251289	2.482	1.99	306	1.234	0.671697
skov3_sic_4_Lng_LVCC_Processed001_ch00-1.tif	233	0.318997	2.235	2.058	303	1.3	0.76781
skov3_sic_4_Lng_LVCC_Processed001_ch00-1.tif	178	0.314921	2.376	2.158	243	1.365	0.737015
skov3_sic_4_Lng_LVCC_Processed001_ch00-1.tif	258	0.394764	2.505	2.548	332	1.287	1.01469
skov3_sic_4_Lng_LVCC_Processed001_ch00-1.tif	251	0.286461	2.482	2.115	324	1.291	0.73056
skov3_sic_4_Lng_LVCC_Processed001_ch00-1.tif	388	0.258935	2.197	1.869	485	1.25	0.647882
skov3_sic_4_Lng_LVCC_Processed001_ch00-1.tif	308	0.247535	2.283	1.975	394	1.279	0.62235
skov3_sic_5_Lng_LVCC_Processed001_ch00-1.tif	173	0.59776	2.642	2.589	259	1.497	1.16429
skov3_sic_5_Lng_LVCC_Processed001_ch00-1.tif	175	0.565648	2.849	2.711	230	1.314	1.30199
skov3_sic_5_Lng_LVCC_Processed001_ch00-1.tif	174	0.427958	2.578	1.983	209	1.201	0.843217
skov3_sic_5_Lng_LVCC_Processed001_ch00-1.tif	184	0.34378	2.213	1.606	203	1.103	0.684766
skov3_sic_5_Lng_LVCC_Processed001_ch00-1.tif	198	0.745615	2.692	3.021	381	1.924	1.14615
skov3_sic_5_Lng_LVCC_Processed001_ch00-1.tif	188	0.67231	2.492	2.787	306	1.628	1.18131
skov3_sic_5_Lng_LVCC_Processed001_ch00-1.tif	213	0.475069	2.421	2.239	299	1.404	0.909543
skov3_sic_5_Lng_LVCC_Processed001_ch00-1.tif	235	0.452045	2.326	2.126	319	1.357	0.868805
skov3_sic_5_Lng_LVCC_Processed001_ch00-1.tif	185	0.581176	2.61	2.457	276	1.492	1.05711
skov3_sic_6_Lng_LVCC_Processed001_ch00-1.tif	103	1.13482	2.414	3.531	356	3.456	1.04348
skov3_sic_6_Lng_LVCC_Processed001_ch00-1.tif	304	0.593763	2.213	2.17	727	2.391	0.804286
skov3_sic_6_Lng_LVCC_Processed001_ch00-1.tif	292	0.591504	2.469	2.775	544	1.863	0.978931
skov3_sic_6_Lng_LVCC_Processed001_ch00-1.tif	146	0.812613	2.382	2.765	414	2.836	0.883044
skov3_sic_6_Lng_LVCC_Processed001_ch00-1.tif	158	0.49694	2.188	2.016	355	2.247	0.72475
skov3_sic_6_Lng_LVCC_Processed001_ch00-1.tif	139	0.648491	2.177	2.541	350	2.518	0.795288
skov3_sic_7_Lng_LVCC_Processed001_ch00-1.tif	449	0.308456	1.999	1.749	544	1.212	0.606342
skov3_sic_7_Lng_LVCC_Processed001_ch00-1.tif	397	0.444169	2.584	2.624	553	1.393	1.02612
skov3_sic_7_Lng_LVCC_Processed001_ch00-1.tif	491	0.332515	2.464	2.224	635	1.293	0.809412
skov3_sic_7_Lng_LVCC_Processed001_ch00-1.tif	739	0.262588	2.392	1.911	850	1.15	0.688996
skov3_sic_7_Lng_LVCC_Processed001_ch00-1.tif	265	0.421739	2.773	2.564	356	1.343	1.00395
skov3_sic_7_Lng_LVCC_Processed001_ch00-1.tif	390	0.390814	2.677	2.407	532	1.364	0.906615
skov3_sic_7_Lng_LVCC_Processed001_ch00-1.tif	132	0.359648	2.489	2.303	180	1.364	0.825224
skov3_sic_7_Lng_LVCC_Processed001_ch00-1.tif	493	0.522872	3.35	3.06	682	1.383	1.26812
skov3_sic_8_Lng_LVCC_Processed001_ch00-1.tif	336	0.394784	2.465	2.079	397	1.182	0.910462
skov3_sic_8_Lng_LVCC_Processed001_ch00-1.tif	357	0.526019	2.655	2.465	499	1.398	1.08768
skov3_sic_8_Lng_LVCC_Processed001_ch00-1.tif	401	0.561362	2.664	2.685	655	1.633	1.06155
skov3_sic_8_Lng_LVCC_Processed001_ch00-1.tif	285	0.419607	2.051	1.865	411	1.442	0.714076
skov3_sic_8_Lng_LVCC_Processed001_ch00-1.tif	405	0.437863	2.171	1.999	555	1.37	0.804869
skov3_sic_8_Lng_LVCC_Processed001_ch00-1.tif	403	0.378577	2.13	1.979	534	1.325	0.759915
skov3_sic_8_Lng_LVCC_Processed001_ch00-1.tif	351	0.463839	2.604	2.345	477	1.359	0.981613
skov3_sic_8_Lng_LVCC_Processed001_ch00-1.tif	362	0.296716	2.139	1.666	416	1.149	0.624067
skov3_sic_9_Lng_LVCC_Processed001_ch00-1.tif	628	0.352082	2.493	2.106	774	1.232	0.851943
skov3_sic_9_Lng_LVCC_Processed001_ch00-1.tif	442	0.340168	2.282	2.131	584	1.321	0.779566
skov3_sic_9_Lng_LVCC_Processed001_ch00-1.tif	480	0.475152	2.631	2.679	723	1.506	1.01948
skov3_sic_9_Lng_LVCC_Processed001_ch00-1.tif	421	0.221436	1.82	1.481	456	1.083	0.454329
skov3_sic_9_Lng_LVCC_Processed001_ch00-1.tif	398	0.537216	2.798	2.853	657	1.651	1.04569
skov3_sic_9_Lng_LVCC_Processed001_ch00-1.tif	225	0.469584	2.673	2.618	369	1.64	0.920932
skov3_sic_10_Lng_LVCC_Processed001_ch00.tif	389	0.299386	2.407	1.808	435	1.118	0.686612
skov3_sic_10_Lng_LVCC_Processed001_ch00.tif	703	0.370084	2.754	2.32	859	1.222	0.953656
skov3_sic_11_Lng_LVCC_Processed001_ch00-1.tif	471	0.301612	2.537	1.952	555	1.178	0.742078
skov3_sic_11_Lng_LVCC_Processed001_ch00-1.tif	1097	0.462976	2.336	2.315	1705	1.554	0.848258
skov3_sic_11_Lng_LVCC_Processed001_ch00-1.tif	230	0.778604	2.432	2.945	597	2.596	0.949743
skov3_sic_11_Lng_LVCC_Processed001_ch00-1.tif	503	0.194999	2.142	1.677	572	1.137	0.50787
skov3_sic_11_Lng_LVCC_Processed001_ch00-1.tif	229	0.345885	2.219	2.042	305	1.332	0.780894
skov3_sic_12_Lng_LVCC_Processed001_ch00-1.tif	301	0.338051	2.406	2.08	367	1.219	0.804192
skov3_sic_12_Lng_LVCC_Processed001_ch00-1.tif	231	0.269967	2.373	2.03	275	1.19	0.693267
skov3_sic_12_Lng_LVCC_Processed001_ch00-1.tif	203	0.414861	2.374	2.302	283	1.394	0.858988
skov3_sic_12_Lng_LVCC_Processed001_ch00-1.tif	313	0.22282	2.595	1.728	329	1.051	0.585737
skov3_sic_12_Lng_LVCC_Processed001_ch00-1.tif	271	0.381007	2.43	2.177	349	1.288	0.818234
skov3_sic_12_Lng_LVCC_Processed001_ch00-1.tif	254	0.275876	2.521	1.881	284	1.118	0.687655
skov3_sic_13_Lng_LVCC_Processed001_ch00-1.tif	412	0.348108	2.184	1.818	494	1.199	0.710557
skov3_sic_13_Lng_LVCC_Processed001_ch00-1.tif	251	0.331839	2.063	1.598	273	1.088	0.61173
skov3_sic_13_Lng_LVCC_Processed001_ch00-1.tif	249	0.375505	2.371	1.939	314	1.261	0.776706
skov3_sic_13_Lng_LVCC_Processed001_ch00-1.tif	192	0.402127	2.396	2.176	244	1.271	0.911494
skov3_sic_13_Lng_LVCC_Processed001_ch00-1.tif	152	0.399783	1.987	1.886	196	1.289	0.756371
skov3_sic_13_Lng_LVCC_Processed001_ch00-1.tif	312	0.470452	2.764	2.495	446	1.429	1.01789
skov3_sic_13_Lng_LVCC_Processed001_ch00-1.tif	214	0.298618	2.562	1.988	234	1.093	0.833573
skov3_sic_13_Lng_LVCC_Processed001_ch00-1.tif	219	0.30598	2.194	1.878	249	1.137	0.731487
skov3_sic_14_Lng_LVCC_Processed001_ch00-1.tif	256	0.204595	2.028	1.411	258	1.008	0.412386
skov3_sic_14_Lng_LVCC_Processed001_ch00-1.tif	316	0.278961	2.394	1.733	331	1.047	0.659266
skov3_sic_14_Lng_LVCC_Processed001_ch00-1.tif	85	0.251356	2.418	1.653	91	1.071	0.601042
skov3_sic_14_Lng_LVCC_Processed001_ch00-1.tif	267	0.317171	2.606	2.008	293	1.097	0.837341
skov3_sic_14_Lng_LVCC_Processed001_ch00-1.tif	287	0.345463	2.943	2.019	309	1.077	0.865105
skov3_sic_14_Lng_LVCC_Processed001_ch00-1.tif	261	0.261713	2.627	1.775	279	1.069	0.67618
skov3_sic_14_Lng_LVCC_Processed001_ch00-1.tif	132	0.25467	2.072	1.552	147	1.114	0.5108
skov3_sic_15_Lng_LVCC_Processed001_ch00-1.tif	271	0.293888	2.787	2.027	305	1.125	0.795732
skov3_sic_15_Lng_LVCC_Processed001_ch00-1.tif	454	0.23092	2.262	1.692	492	1.084	0.579988
skov3_sic_15_Lng_LVCC_Processed001_ch00-1.tif	305	0.337349	2.219	1.74	364	1.193	0.656599
skov3_sic_15_Lng_LVCC_Processed001_ch00-1.tif	202	0.349894	2.761	2.246	229	1.134	0.935271
skov3_sic_15_Lng_LVCC_Processed001_ch00-1.tif	192	0.356819	2.61	2.247	236	1.229	0.918862
skov3_sic_15_Lng_LVCC_Processed001_ch00-1.tif	179	0.377207	2.547	2.279	218	1.218	0.95836
skov3_sic_15_Lng_LVCC_Processed001_ch00-1.tif	272	0.308056	2.563	1.984	304	1.118	0.77039
skov3_sic_15_Lng_LVCC_Processed001_ch00-1.tif	319	0.238532	2.461	1.754	356	1.116	0.589543
skov3_sic_15_Lng_LVCC_Processed001_ch00-1.tif	125	0.245025	2.518	1.791	133	1.064	0.65008
skov3_sic_16_Lng_LVCC_Processed001_ch00-1.tif	552	0.254271	2.284	1.664	583	1.056	0.588048
skov3_sic_16_Lng_LVCC_Processed001_ch00-1.tif	448	0.219651	2.097	1.534	470	1.049	0.465639
skov3_sic_16_Lng_LVCC_Processed001_ch00-1.tif	301	0.392992	2.537	2.093	366	1.216	0.894787
skov3_sic_16_Lng_LVCC_Processed001_ch00-1.tif	379	0.32213	2.257	1.75	442	1.166	0.65158
skov3_sic_16_Lng_LVCC_Processed001_ch00-1.tif	276	0.330371	2.859	2.106	305	1.105	0.918398
skov3_sic_16_Lng_LVCC_Processed001_ch00-1.tif	342	0.380053	2.704	2.128	380	1.111	0.953061
skov3_sic_16_Lng_LVCC_Processed001_ch00-1.tif	253	0.265239	2.165	1.555	273	1.079	0.512482
skov3_sic_16_Lng_LVCC_Processed001_ch00-1.tif	336	0.228331	2.215	1.628	347	1.033	0.557157
skov3_sic_17_Lng_LVCC_Processed001_ch00-1.tif	436	0.296822	3.228	2.15	461	1.057	0.899314
skov3_sic_17_Lng_LVCC_Processed001_ch00-1.tif	198	0.251904	2.533	1.777	208	1.051	0.691635
skov3_sic_17_Lng_LVCC_Processed001_ch00-1.tif	364	0.195136	2.189	1.51	380	1.044	0.445938
skov3_sic_17_Lng_LVCC_Processed001_ch00-1.tif	341	0.26038	2.434	1.842	374	1.097	0.66227
skov3_sic_17_Lng_LVCC_Processed001_ch00-1.tif	225	0.284917	2.412	1.853	254	1.129	0.688622
skov3_sic_17_Lng_LVCC_Processed001_ch00-1.tif	321	0.185893	2.326	1.563	327	1.019	0.462543
skov3_sic_17_Lng_LVCC_Processed001_ch00-1.tif	252	0.317524	2.537	2.01	288	1.143	0.768038
skov3_sic_17_Lng_LVCC_Processed001_ch00-1.tif	132	0.397192	2.179	1.901	169	1.28	0.718351
skov3_sic_18_Lng_LVCC_Processed001_ch00-1.tif	282	0.266359	2.279	1.732	304	1.078	0.623289
skov3_sic_18_Lng_LVCC_Processed001_ch00-1.tif	209	0.303574	2.47	1.897	231	1.105	0.729637
skov3_sic_18_Lng_LVCC_Processed001_ch00-1.tif	347	0.276259	2.04	1.519	364	1.049	0.55595
skov3_sic_18_Lng_LVCC_Processed001_ch00-1.tif	334	0.269626	2.204	1.611	360	1.078	0.537132
skov3_sic_18_Lng_LVCC_Processed001_ch00-1.tif	300	0.266224	2.279	1.693	336	1.12	0.575831
skov3_sic_18_Lng_LVCC_Processed001_ch00-1.tif	400	0.149206	2.136	1.41	400	1	0.349457
skov3_sic_19_Lng_LVCC_Processed001_ch00-1.tif	638	0.225497	2.203	1.594	668	1.047	0.546605
skov3_sic_19_Lng_LVCC_Processed001_ch00-1.tif	171	0.41233	2.578	1.925	197	1.152	0.861978
skov3_sic_19_Lng_LVCC_Processed001_ch00-1.tif	253	0.273814	2.402	1.65	267	1.055	0.637831
skov3_sic_19_Lng_LVCC_Processed001_ch00-1.tif	260	0.306608	2.41	1.742	281	1.081	0.690106
skov3_sic_19_Lng_LVCC_Processed001_ch00-1.tif	185	0.370032	2.278	1.796	212	1.146	0.732439
skov3_sic_19_Lng_LVCC_Processed001_ch00-1.tif	246	0.240147	2.161	1.586	259	1.053	0.531794
skov3_sic_19_Lng_LVCC_Processed001_ch00-1.tif	104	0.447887	2.567	2.292	137	1.317	0.970291
skov3_sic_20_Lng_LVCC_Processed001_ch00-1.tif	181	0.249241	2.523	1.784	195	1.077	0.633057
skov3_sic_20_Lng_LVCC_Processed001_ch00-1.tif	413	0.427657	2.928	2.406	521	1.262	1.02522
skov3_sic_20_Lng_LVCC_Processed001_ch00-1.tif	392	0.260308	2.465	1.908	443	1.13	0.685463
skov3_sic_20_Lng_LVCC_Processed001_ch00-1.tif	353	0.195583	2.072	1.483	367	1.04	0.444519
skov3_sic_20_Lng_LVCC_Processed001_ch00-1.tif	147	0.30291	2.412	1.842	159	1.082	0.734021
skov3_sic_20_Lng_LVCC_Processed001_ch00-1.tif	561	0.412045	2.953	2.465	719	1.282	0.999332
skov3_sic_20_Lng_LVCC_Processed001_ch00-1.tif	227	0.275895	2.508	1.889	256	1.128	0.690293
skov3_sic_21_Lng_LVCC_Processed001_ch00-1.tif	129	0.437839	2.884	2.305	155	1.202	1.0101
skov3_sic_21_Lng_LVCC_Processed001_ch00-1.tif	369	0.308264	2.398	1.835	401	1.087	0.714696
skov3_sic_21_Lng_LVCC_Processed001_ch00-1.tif	140	0.357404	2.498	1.881	152	1.086	0.807376
skov3_sic_21_Lng_LVCC_Processed001_ch00-1.tif	146	0.314381	2.414	1.792	160	1.096	0.694262
skov3_sic_21_Lng_LVCC_Processed001_ch00-1.tif	119	0.358275	2.239	1.799	132	1.109	0.718217
skov3_sic_22_Lng_LVCC_Processed001_ch00.tif	219	0.362747	3.135	2.089	232	1.059	0.984802
skov3_sic_22_Lng_LVCC_Processed001_ch00.tif	141	0.407968	2.543	2.403	191	1.355	0.940589
skov3_sic_22_Lng_LVCC_Processed001_ch00.tif	328	0.250695	2.2	1.687	375	1.143	0.554386
skov3_sic_22_Lng_LVCC_Processed001_ch00.tif	178	0.348498	3.048	2.177	186	1.045	0.967954
skov3_sic_22_Lng_LVCC_Processed001_ch00.tif	151	0.212766	2.43	1.621	155	1.026	0.512655
skov3_sic_23_Lng_LVCC_Processed001_ch00-1.tif	282	0.20866	2.173	1.56	300	1.064	0.484333
skov3_sic_23_Lng_LVCC_Processed001_ch00-1.tif	351	0.176428	2.213	1.624	390	1.111	0.45412
skov3_sic_23_Lng_LVCC_Processed001_ch00-1.tif	440	0.14995	2.136	1.504	460	1.045	0.388873
skov3_sic_23_Lng_LVCC_Processed001_ch00-1.tif	235	0.417924	2.98	2.546	315	1.34	1.03419
skov3_sic_23_Lng_LVCC_Processed001_ch00-1.tif	178	0.3856	2.933	2.519	223	1.253	0.995477
skov3_sic_23_Lng_LVCC_Processed001_ch00-1.tif	227	0.237338	2.627	2.002	267	1.176	0.640323
skov3_sic_24_Lng_LVCC_Processed001_ch00-1.tif	302	0.236078	2.377	1.654	319	1.056	0.600794
skov3_sic_24_Lng_LVCC_Processed001_ch00-1.tif	141	0.427729	2.788	2.233	175	1.241	0.987599
skov3_sic_24_Lng_LVCC_Processed001_ch00-1.tif	259	0.571034	3.48	2.742	324	1.251	1.32546
skov3_sic_24_Lng_LVCC_Processed001_ch00-1.tif	190	0.376135	2.395	2.056	232	1.221	0.849312
skov3_sic_24_Lng_LVCC_Processed001_ch00-1.tif	251	0.299553	2.708	1.92	271	1.08	0.779353
skov3_sic_24_Lng_LVCC_Processed001_ch00-1.tif	224	0.284622	2.142	1.583	241	1.076	0.568812
skov3_sic_25_Lng_LVCC_Processed001_ch00.tif	124	0.56673	2.695	2.322	167	1.347	1.09909
skov3_sic_25_Lng_LVCC_Processed001_ch00.tif	276	0.326248	2.298	1.946	315	1.141	0.786745
skov3_sic_25_Lng_LVCC_Processed001_ch00.tif	614	0.414531	2.53	2.21	766	1.248	0.951379
skov3_sic_25_Lng_LVCC_Processed001_ch00.tif	122	0.562509	2.276	1.907	161	1.32	0.950582
skov3_sic_26_Lng_LVCC_Processed001_ch00-1.tif	159	0.798744	2.357	2.355	267	1.679	1.04247
skov3_sic_26_Lng_LVCC_Processed001_ch00-1.tif	567	0.622106	2.771	2.714	792	1.397	1.24593
skov3_sic_26_Lng_LVCC_Processed001_ch00-1.tif	125	0.584572	2.368	2.059	174	1.392	0.8961
skov3_sic_26_Lng_LVCC_Processed001_ch00-1.tif	187	0.692227	2.393	2.362	268	1.433	1.11404
skov3_sic_26_Lng_LVCC_Processed001_ch00-1.tif	236	0.343872	2.9	2.157	266	1.127	0.893758
skov3_sic_26_Lng_LVCC_Processed001_ch00-1.tif	108	0.59279	2.507	2.354	161	1.491	0.998629
skov3_sic_26_Lng_LVCC_Processed001_ch00-1.tif	205	0.532516	2.892	2.369	254	1.239	1.09477
skov3_sic_26_Lng_LVCC_Processed001_ch00-1.tif	223	0.323812	2.414	1.814	252	1.13	0.710076
skov3_sic_27_Lng_LVCC_Processed001_ch00-1.tif	243	0.231645	2.098	1.553	256	1.053	0.511268
skov3_sic_27_Lng_LVCC_Processed001_ch00-1.tif	264	0.294229	2.359	1.827	289	1.095	0.721188
skov3_sic_27_Lng_LVCC_Processed001_ch00-1.tif	1646	0.328495	2.672	2.203	1956	1.188	0.880085
skov3_sic_27_Lng_LVCC_Processed001_ch00-1.tif	227	0.231576	2.608	1.746	231	1.018	0.616433
skov3_sic_28_Lng_LVCC_Processed001_ch00-1.tif	337	0.366631	2.416	2.067	394	1.169	0.866559
skov3_sic_28_Lng_LVCC_Processed001_ch00-1.tif	664	0.306791	2.351	1.847	756	1.139	0.709504
skov3_sic_28_Lng_LVCC_Processed001_ch00-1.tif	309	0.303074	2.648	1.928	335	1.084	0.74926
skov3_sic_28_Lng_LVCC_Processed001_ch00-1.tif	337	0.299951	2.445	1.844	376	1.116	0.704961
skov3_sic_28_Lng_LVCC_Processed001_ch00-1.tif	195	0.319697	2.215	1.848	229	1.174	0.70492
skov3_sic_28_Lng_LVCC_Processed001_ch00-1.tif	205	0.273495	2.654	1.762	217	1.059	0.665407
skov3_sic_28_Lng_LVCC_Processed001_ch00-1.tif	167	0.28924	2.217	1.609	181	1.084	0.537831
skov3_sic_29_Lng_LVCC_Processed001_ch00-1.tif	190	0.496252	2.904	2.36	245	1.289	1.04106
skov3_sic_29_Lng_LVCC_Processed001_ch00-1.tif	197	0.642836	2.703	2.632	283	1.437	1.18306
skov3_sic_29_Lng_LVCC_Processed001_ch00-1.tif	299	0.561117	2.679	2.561	399	1.334	1.18948
skov3_sic_29_Lng_LVCC_Processed001_ch00-1.tif	248	0.508153	2.983	2.298	295	1.19	1.13427
skov3_sic_29_Lng_LVCC_Processed001_ch00-1.tif	330	0.383593	2.35	1.805	369	1.118	0.789109
skov3_sic_29_Lng_LVCC_Processed001_ch00-1.tif	126	0.591411	2.399	2.302	186	1.476	1.03811
skov3_sic_29_Lng_LVCC_Processed001_ch00-1.tif	185	0.302775	2.101	1.619	214	1.157	0.590076
skov3_sic_31_Lng_LVCC_Processed001_ch00-1.tif	154	0.316281	2.31	1.704	168	1.091	0.648707
skov3_sic_31_Lng_LVCC_Processed001_ch00-1.tif	115	0.416883	2.871	2.321	135	1.174	1.08142
skov3_sic_31_Lng_LVCC_Processed001_ch00-1.tif	190	0.441567	2.771	2.167	221	1.163	1.00385
skov3_sic_31_Lng_LVCC_Processed001_ch00-1.tif	224	0.361962	3.09	2.204	251	1.121	0.985882
skov3_sic_31_Lng_LVCC_Processed001_ch00-1.tif	111	0.398947	2.609	2.025	129	1.162	0.873948
skov3_sic_32_Lng_LVCC_Processed001_ch00-1.tif	795	0.331805	2.614	2.093	926	1.165	0.834053
skov3_sic_32_Lng_LVCC_Processed001_ch00-1.tif	383	0.334204	2.789	2.279	440	1.149	0.931207
skov3_sic_32_Lng_LVCC_Processed001_ch00-1.tif	387	0.279389	2.74	1.987	425	1.098	0.771357
skov3_sic_32_Lng_LVCC_Processed001_ch00-1.tif	317	0.30133	2.367	1.831	366	1.155	0.701273
skov3_sic_33_Lng_LVCC_Processed001_ch00-1.tif	347	0.463547	2.641	2.382	458	1.32	1.00525
skov3_sic_33_Lng_LVCC_Processed001_ch00-1.tif	152	0.439943	2.19	1.76	191	1.257	0.737945
skov3_sic_33_Lng_LVCC_Processed001_ch00-1.tif	196	0.3943	2.041	1.809	244	1.245	0.728075
skov3_sic_33_Lng_LVCC_Processed001_ch00-1.tif	181	0.521632	2.556	2.184	227	1.254	0.97075
skov3_sic_33_Lng_LVCC_Processed001_ch00-1.tif	234	0.302227	2.672	1.957	248	1.06	0.78242
skov3_sic_33_Lng_LVCC_Processed001_ch00-1.tif	171	0.532111	2.515	2.235	222	1.298	0.96751
skov3_sic_33_Lng_LVCC_Processed001_ch00-1.tif	140	0.436633	2.262	1.926	168	1.2	0.872295
Average	288.141		2.48179	2.05965	356.898	1.25802

## Sheet: n2 mitoAna siDrp1(Total)
Image Name	Count	Mean Area	Mean Aspect Ratio	Mean Form Factor	Branches	Branches/mito	Mean Branch Length		n2 siDrp1(total)
skov3_siDrp1total(ex15)_1_010_Lng_LVCC_Processed001_ch00-1.tif	152	1.32522	2.5	3.353	518	3.408	1.16357
skov3_siDrp1total(ex15)_1_010_Lng_LVCC_Processed001_ch00-1.tif	87	1.09941	2.455	3.102	273	3.138	1.0642
skov3_siDrp1total(ex15)_1_010_Lng_LVCC_Processed001_ch00-1.tif	55	0.907822	2.439	2.17	143	2.6	1.07478
skov3_siDrp1total(ex15)_1_010_Lng_LVCC_Processed001_ch00-1.tif	23	2.50379	2.139	3.272	161	7	1.17074
skov3_siDrp1total(ex15)_1_010_Lng_LVCC_Processed001_ch00-1.tif	50	1.27681	2.396	2.321	209	4.18	1.00966
skov3_siDrp1total(ex15)_1_Lng_LVCC_Processed001_ch00-1.tif	81	1.2679	2.446	2.84	321	3.963	1.02867
skov3_siDrp1total(ex15)_1_Lng_LVCC_Processed001_ch00-1.tif	34	2.55641	2.298	3.641	215	6.324	1.32501
skov3_siDrp1total(ex15)_1_Lng_LVCC_Processed001_ch00-1.tif	80	1.76205	2.542	3.783	459	5.737	1.01452
skov3_siDrp1total(ex15)_1_Lng_LVCC_Processed001_ch00-1.tif	57	0.860483	2.098	1.986	109	1.912	1.263
skov3_siDrp1total(ex15)_1_Lng_LVCC_Processed001_ch00-1.tif	37	1.6642	1.799	3.293	175	4.73	1.07663
skov3_siDrp1total(ex15)_1_Lng_LVCC_Processed001_ch00-1.tif	266	0.587871	1.981	2.002	566	2.128	0.754753
skov3_siDrp1total(ex15)_2_006_Lng_LVCC_Processed001_ch00-1.tif	439	0.640944	2.747	2.767	802	1.827	1.08489
skov3_siDrp1total(ex15)_2_006_Lng_LVCC_Processed001_ch00-1.tif	48	1.51878	2.695	3.116	221	4.604	1.0976
skov3_siDrp1total(ex15)_2_006_Lng_LVCC_Processed001_ch00-1.tif	71	1.66172	2.901	4.674	343	4.831	1.14435
skov3_siDrp1total(ex15)_2_006_Lng_LVCC_Processed001_ch00-1.tif	63	1.67759	2.584	4.482	314	4.984	1.13879
skov3_siDrp1total(ex15)_2_006_Lng_LVCC_Processed001_ch00-1.tif	1488	0.419723	2.445	2.018	2049	1.377	0.834114
skov3_siDrp1total(ex15)_2_006_Lng_LVCC_Processed001_ch00-1.tif	38	2.0777	2.7	4.324	272	7.158	1.02481
skov3_siDrp1total(ex15)_2_Lng_LVCC_Processed001_ch00-1.tif	125	0.63179	2.638	2.104	288	2.304	0.900285
skov3_siDrp1total(ex15)_2_Lng_LVCC_Processed001_ch00-1.tif	66	0.84208	1.831	2.437	269	4.076	0.755209
skov3_siDrp1total(ex15)_2_Lng_LVCC_Processed001_ch00-1.tif	64	1.10037	2.21	2.829	256	4	0.886608
skov3_siDrp1total(ex15)_2_Lng_LVCC_Processed001_ch00-1.tif	206	0.693583	3.028	2.996	404	1.961	1.12029
skov3_siDrp1total(ex15)_3_000_Lng_LVCC_Processed001_ch00-1.tif	137	0.843795	2.05	2.299	449	3.277	0.831257
skov3_siDrp1total(ex15)_3_000_Lng_LVCC_Processed001_ch00-1.tif	121	0.610752	2.112	2.039	284	2.347	0.759564
skov3_siDrp1total(ex15)_3_000_Lng_LVCC_Processed001_ch00-1.tif	50	1.62882	2.177	3.071	284	5.68	0.994163
skov3_siDrp1total(ex15)_3_000_Lng_LVCC_Processed001_ch00-1.tif	93	0.91802	2.218	2.401	295	3.172	0.920242
skov3_siDrp1total(ex15)_3_000_Lng_LVCC_Processed001_ch00-1.tif	69	1.48101	2.782	3.141	299	4.333	1.14386
skov3_siDrp1total(ex15)_3_000_Lng_LVCC_Processed001_ch00-1.tif	51	1.27805	2.221	2.893	182	3.569	1.12812
skov3_siDrp1total(ex15)_3_Lng_LVCC_Processed001_ch00-1.tif	268	0.77856	2.953	3.386	533	1.989	1.24442
skov3_siDrp1total(ex15)_3_Lng_LVCC_Processed001_ch00-1.tif	378	0.376549	2.47	2.076	490	1.296	0.824534
skov3_siDrp1total(ex15)_3_Lng_LVCC_Processed001_ch00-1.tif	158	0.543719	2.505	2.548	266	1.684	0.982838
skov3_siDrp1total(ex15)_3_Lng_LVCC_Processed001_ch00-1.tif	168	0.519331	2.373	2.288	278	1.655	0.916593
skov3_siDrp1total(ex15)_3_Lng_LVCC_Processed001_ch00-1.tif	314	0.356569	2.523	2.139	403	1.283	0.825529
skov3_siDrp1total(ex15)_4_000_Lng_LVCC_Processed001_ch00-1.tif	43	1.92638	2.192	3.66	318	7.395	0.962595
skov3_siDrp1total(ex15)_4_000_Lng_LVCC_Processed001_ch00-1.tif	101	1.57816	2.893	3.917	424	4.198	1.24665
skov3_siDrp1total(ex15)_4_000_Lng_LVCC_Processed001_ch00-1.tif	40	1.47557	1.875	3.125	213	5.325	0.995995
skov3_siDrp1total(ex15)_4_000_Lng_LVCC_Processed001_ch00-1.tif	126	0.634879	2.556	2.551	275	2.183	0.94958
skov3_siDrp1total(ex15)_4_000_Lng_LVCC_Processed001_ch00-1.tif	46	1.67752	2.048	3.031	336	7.304	0.931369
skov3_siDrp1total(ex15)_4_Lng_LVCC_Processed001_ch00-1.tif	70	1.06074	1.958	2.438	234	3.343	0.968348
skov3_siDrp1total(ex15)_4_Lng_LVCC_Processed001_ch00-1.tif	64	2.3674	2.71	4.213	411	6.422	1.19565
skov3_siDrp1total(ex15)_4_Lng_LVCC_Processed001_ch00-1.tif	106	1.26494	2.534	3.114	395	3.726	1.08134
skov3_siDrp1total(ex15)_4_Lng_LVCC_Processed001_ch00-1.tif	59	0.98651	2.125	2.528	224	3.797	0.802028
skov3_siDrp1total(ex15)_4_Lng_LVCC_Processed001_ch00-1.tif	55	1.43357	2.672	2.726	267	4.855	0.974044
skov3_siDrp1total(ex15)_4_Lng_LVCC_Processed001_ch00-1.tif	62	1.05473	2.373	2.759	190	3.065	1.11383
skov3_siDrp1total(ex15)_4_Lng_LVCC_Processed001_ch00-1.tif	52	1.10458	2.135	2.764	217	4.173	0.827736
skov3_siDrp1total(ex15)_4_Lng_LVCC_Processed001_ch00-1.tif	35	2.10538	2.175	2.98	251	7.171	1.01284
skov3_siDrp1total(ex15)_5_000_Lng_LVCC_Processed001_ch00-1.tif	22	3.95227	2.166	4.837	385	17.5	0.981018
skov3_siDrp1total(ex15)_5_000_Lng_LVCC_Processed001_ch00-1.tif	324	0.692638	2.751	2.515	770	2.377	0.976706
skov3_siDrp1total(ex15)_5_000_Lng_LVCC_Processed001_ch00-1.tif	40	1.40857	2.054	3.163	214	5.35	1.00593
skov3_siDrp1total(ex15)_5_000_Lng_LVCC_Processed001_ch00-1.tif	279	0.784419	2.518	3.195	693	2.484	1.08529
skov3_siDrp1total(ex15)_5_000_Lng_LVCC_Processed001_ch00-1.tif	60	1.01083	2.674	3.98	153	2.55	1.3061
skov3_siDrp1total(ex15)_5_000_Lng_LVCC_Processed001_ch00-1.tif	43	1.41195	2.433	3.915	203	4.721	1.11659
skov3_siDrp1total(ex15)_5_Lng_LVCC_Processed001_ch00-1.tif	40	2.03629	2.151	3.485	269	6.725	1.06117
skov3_siDrp1total(ex15)_5_Lng_LVCC_Processed001_ch00-1.tif	63	1.05824	2.147	2.758	252	4	0.901661
skov3_siDrp1total(ex15)_5_Lng_LVCC_Processed001_ch00-1.tif	194	0.404231	1.92	1.769	334	1.722	0.657263
skov3_siDrp1total(ex15)_5_Lng_LVCC_Processed001_ch00-1.tif	139	1.24886	2.039	2.864	604	4.345	0.950515
skov3_siDrp1total(ex15)_5_Lng_LVCC_Processed001_ch00-1.tif	221	0.71455	2.101	2.403	535	2.421	0.871842
skov3_siDrp1total(ex15)_5_Lng_LVCC_Processed001_ch00-1.tif	47	0.994011	2.204	2.861	150	3.191	1.02229
skov3_siDrp1total(ex15)_6_000_Lng_LVCC_Processed001_ch00-1.tif	56	1.15691	3.539	3.224	107	1.911	1.86647
skov3_siDrp1total(ex15)_6_000_Lng_LVCC_Processed001_ch00-1.tif	24	3.33843	2.192	5.434	180	7.5	1.52466
skov3_siDrp1total(ex15)_6_000_Lng_LVCC_Processed001_ch00-1.tif	74	0.819883	1.664	2.188	197	2.662	0.908667
skov3_siDrp1total(ex15)_6_Lng_LVCC_Processed001_ch00-1.tif	273	0.462164	2.761	2.77	349	1.278	1.21304
skov3_siDrp1total(ex15)_6_Lng_LVCC_Processed001_ch00-1.tif	320	0.403689	3.187	2.577	363	1.134	1.21137
skov3_siDrp1total(ex15)_6_Lng_LVCC_Processed001_ch00-1.tif	140	0.529687	3.279	3.128	199	1.421	1.31714
skov3_siDrp1total(ex15)_6_Lng_LVCC_Processed001_ch00-1.tif	214	0.386281	2.697	2.296	260	1.215	0.951655
skov3_siDrp1total(ex15)_7_000_Lng_LVCC_Processed001_ch00-1.tif	216	0.553746	2.686	3.089	366	1.694	1.1009
skov3_siDrp1total(ex15)_7_000_Lng_LVCC_Processed001_ch00-1.tif	109	0.537104	2.261	3.003	195	1.789	1.01345
skov3_siDrp1total(ex15)_7_000_Lng_LVCC_Processed001_ch00-1.tif	171	0.898793	3.225	4.322	375	2.193	1.42458
skov3_siDrp1total(ex15)_7_000_Lng_LVCC_Processed001_ch00-1.tif	190	0.745329	2.91	3.568	322	1.695	1.42042
skov3_siDrp1total(ex15)_7_000_Lng_LVCC_Processed001_ch00-1.tif	98	0.757022	2.327	3.831	225	2.296	1.20217
skov3_siDrp1total(ex15)_7_Lng_LVCC_Processed001_ch00-1.tif	273	0.55106	3.847	3.392	385	1.41	1.45281
skov3_siDrp1total(ex15)_7_Lng_LVCC_Processed001_ch00-1.tif	228	0.371191	2.741	2.503	307	1.346	0.971287
skov3_siDrp1total(ex15)_7_Lng_LVCC_Processed001_ch00-1.tif	153	0.383964	2.697	2.452	195	1.275	0.955395
skov3_siDrp1total(ex15)_7_Lng_LVCC_Processed001_ch00-1.tif	226	0.352218	2.737	2.495	296	1.31	0.933943
skov3_siDrp1total(ex15)_7_Lng_LVCC_Processed001_ch00-1.tif	285	0.339678	3.128	2.59	346	1.214	1.00075
skov3_siDrp1total(ex15)_7_Lng_LVCC_Processed001_ch00-1.tif	241	0.476093	2.293	2.384	321	1.332	1.06489
skov3_siDrp1total(ex15)_8_Lng_LVCC_Processed001_ch00-1.tif	95	0.965973	2.617	3.551	277	2.916	1.07137
skov3_siDrp1total(ex15)_8_Lng_LVCC_Processed001_ch00-1.tif	133	0.754988	2.874	3.347	270	2.03	1.22898
skov3_siDrp1total(ex15)_8_Lng_LVCC_Processed001_ch00-1.tif	214	0.472651	2.478	2.583	320	1.495	0.96402
skov3_siDrp1total(ex15)_8_Lng_LVCC_Processed001_ch00-1.tif	203	0.648459	2.697	3.043	364	1.793	1.10048
skov3_siDrp1total(ex15)_8_Lng_LVCC_Processed001_ch00-1.tif	135	0.884813	2.53	3.56	350	2.593	1.1466
skov3_siDrp1total(ex15)_8_Lng_LVCC_Processed001_ch00-1.tif	308	0.395385	2.508	2.168	392	1.273	0.978323
skov3_siDrp1total(ex15)_9_Lng_LVCC_Processed001_ch00-1.tif	223	0.63594	4.142	4.027	305	1.368	1.77669
skov3_siDrp1total(ex15)_9_Lng_LVCC_Processed001_ch00-1.tif	275	0.435368	3.074	2.696	360	1.309	1.11757
skov3_siDrp1total(ex15)_9_Lng_LVCC_Processed001_ch00-1.tif	124	0.62282	3.339	3.691	176	1.419	1.60082
skov3_siDrp1total(ex15)_9_Lng_LVCC_Processed001_ch00-1.tif	277	0.385731	2.89	2.616	333	1.202	1.09978
skov3_siDrp1total(ex15)_10_Lng_LVCC_Processed001_ch00-1.tif	97	0.406972	2.807	2.447	124	1.278	0.975956
skov3_siDrp1total(ex15)_10_Lng_LVCC_Processed001_ch00-1.tif	200	0.48686	3.602	2.959	220	1.1	1.44575
skov3_siDrp1total(ex15)_10_Lng_LVCC_Processed001_ch00-1.tif	172	0.293754	2.823	2.068	181	1.052	0.836058
skov3_siDrp1total(ex15)_10_Lng_LVCC_Processed001_ch00-1.tif	174	0.30633	3.058	2.172	188	1.08	0.870435
skov3_siDrp1total(ex15)_11_Lng_LVCC_Processed001_ch00-1.tif	235	0.426341	2.985	2.863	334	1.421	1.05294
skov3_siDrp1total(ex15)_11_Lng_LVCC_Processed001_ch00-1.tif	298	0.433706	2.662	2.579	462	1.55	0.896279
skov3_siDrp1total(ex15)_11_Lng_LVCC_Processed001_ch00-1.tif	218	0.534129	2.902	3.401	340	1.56	1.26666
skov3_siDrp1total(ex15)_11_Lng_LVCC_Processed001_ch00-1.tif	218	0.501932	2.318	2.74	372	1.706	0.924884
skov3_siDrp1total(ex15)_11_Lng_LVCC_Processed001_ch00-1.tif	96	0.618146	2.782	2.723	177	1.844	1.0129
skov3_siDrp1total(ex15)_11_Lng_LVCC_Processed001_ch00-1.tif	408	0.322822	2.38	2.219	548	1.343	0.786763
skov3_siDrp1total(ex15)_12_Lng_LVCC_Processed001_ch00-1.tif	150	0.8483	3.039	3.317	302	2.013	1.23756
skov3_siDrp1total(ex15)_12_Lng_LVCC_Processed001_ch00-1.tif	428	0.568587	2.679	2.964	741	1.731	1.09874
skov3_siDrp1total(ex15)_12_Lng_LVCC_Processed001_ch00-1.tif	149	0.435098	2.22	2.391	220	1.477	0.859746
skov3_siDrp1total(ex15)_12_Lng_LVCC_Processed001_ch00-1.tif	236	0.528494	2.97	3.07	353	1.496	1.18671
skov3_siDrp1total(ex15)_12_Lng_LVCC_Processed001_ch00-1.tif	175	0.548754	2.487	2.445	284	1.623	0.929983
skov3_siDrp1total(ex15)_13_Lng_LVCC_Processed001_ch00-1.tif	138	0.521797	3.11	2.824	164	1.188	1.36931
skov3_siDrp1total(ex15)_13_Lng_LVCC_Processed001_ch00-1.tif	145	0.426637	2.85	2.576	177	1.221	1.1121
skov3_siDrp1total(ex15)_13_Lng_LVCC_Processed001_ch00-1.tif	126	0.367997	2.84	2.168	138	1.095	0.927377
skov3_siDrp1total(ex15)_13_Lng_LVCC_Processed001_ch00-1.tif	186	0.261867	2.609	1.826	203	1.091	0.666391
skov3_siDrp1total(ex15)_14_Lng_LVCC_Processed001_ch00-1.tif	111	0.549271	2.671	2.209	132	1.189	1.10681
skov3_siDrp1total(ex15)_14_Lng_LVCC_Processed001_ch00-1.tif	144	0.576271	2.939	2.946	208	1.444	1.283
skov3_siDrp1total(ex15)_14_Lng_LVCC_Processed001_ch00-1.tif	292	0.584002	3.357	2.942	366	1.253	1.44541
skov3_siDrp1total(ex15)_15_Lng_LVCC_Processed001_ch00-1.tif	214	0.384144	2.333	2.05	319	1.491	0.757108
skov3_siDrp1total(ex15)_15_Lng_LVCC_Processed001_ch00-1.tif	134	0.533326	2.355	2.778	259	1.933	0.948844
skov3_siDrp1total(ex15)_15_Lng_LVCC_Processed001_ch00-1.tif	174	0.651471	2.843	2.973	279	1.603	1.27808
skov3_siDrp1total(ex15)_16_Lng_LVCC_Processed001_ch00-1.tif	141	0.726483	3.913	3.938	210	1.489	1.72268
skov3_siDrp1total(ex15)_16_Lng_LVCC_Processed001_ch00-1.tif	146	0.320864	2.517	2.188	176	1.205	0.848608
skov3_siDrp1total(ex15)_16_Lng_LVCC_Processed001_ch00-1.tif	169	0.407142	2.863	2.626	229	1.355	1.02971
skov3_siDrp1total(ex15)_17_Lng_LVCC_Processed001_ch00-1.tif	196	0.95816	2.359	3.215	406	2.071	1.27941
skov3_siDrp1total(ex15)_18_Lng_LVCC_Processed001_ch00-1.tif	260	0.724064	2.608	2.629	405	1.558	1.18129
skov3_siDrp1total(ex15)_18_Lng_LVCC_Processed001_ch00-1.tif	274	0.443439	2.496	2.454	381	1.391	0.981612
skov3_siDrp1total(ex15)_18_Lng_LVCC_Processed001_ch00-1.tif	181	0.574042	2.99	2.822	240	1.326	1.30424
skov3_siDrp1total(ex15)_18_Lng_LVCC_Processed001_ch00-1.tif	103	0.480526	3	2.526	131	1.272	1.13486
skov3_siDrp1total(ex15)_19_Lng_LVCC_Processed001_ch00-1.tif	182	0.612376	3.115	3.22	265	1.456	1.36724
skov3_siDrp1total(ex15)_19_Lng_LVCC_Processed001_ch00-1.tif	82	0.833013	3.237	4.264	148	1.805	1.60309
skov3_siDrp1total(ex15)_19_Lng_LVCC_Processed001_ch00-1.tif	132	0.878174	2.972	3.877	261	1.977	1.40697
skov3_siDrp1total(ex15)_20_Lng_LVCC_Processed001_ch00-1.tif	635	0.478196	3.242	3.008	937	1.476	1.12086
skov3_siDrp1total(ex15)_20_Lng_LVCC_Processed001_ch00-1.tif	80	0.660818	2.982	3.466	152	1.9	1.17259
skov3_siDrp1total(ex15)_20_Lng_LVCC_Processed001_ch00-1.tif	394	0.576383	3.097	3.361	603	1.53	1.29497
skov3_siDrp1total(ex15)_20_Lng_LVCC_Processed001_ch00-1.tif	185	0.363537	2.583	2.451	224	1.211	1.00912
skov3_siDrp1total(ex15)_20_Lng_LVCC_Processed001_ch00-1.tif	203	0.400821	2.781	2.548	298	1.468	0.923721
skov3_siDrp1total(ex15)_21_Lng_LVCC_Processed001_ch00-1.tif	231	0.36126	2.793	2.499	302	1.307	0.95022
skov3_siDrp1total(ex15)_21_Lng_LVCC_Processed001_ch00-1.tif	312	0.681648	3.849	3.645	449	1.439	1.59518
skov3_siDrp1total(ex15)_21_Lng_LVCC_Processed001_ch00-1.tif	462	0.35638	2.807	2.551	547	1.184	1.05927
skov3_siDrp1total(ex15)_21_Lng_LVCC_Processed001_ch00-1.tif	184	0.353433	2.758	2.334	244	1.326	0.850857
skov3_siDrp1total(ex15)_22_Lng_LVCC_Processed001_ch00.tif	248	0.28864	3.018	2.368	289	1.165	0.913421
skov3_siDrp1total(ex15)_22_Lng_LVCC_Processed001_ch00.tif	172	0.292271	3.45	2.24	181	1.052	0.89098
skov3_siDrp1total(ex15)_22_Lng_LVCC_Processed001_ch00.tif	226	0.382616	3.407	2.526	262	1.159	1.05876
skov3_siDrp1total(ex15)_22_Lng_LVCC_Processed001_ch00.tif	195	0.324333	2.737	2.589	251	1.287	0.912227
skov3_siDrp1total(ex15)_22_Lng_LVCC_Processed001_ch00.tif	98	0.579703	2.527	2.447	144	1.469	1.12937
skov3_siDrp1total(ex15)_23_Lng_LVCC_Processed001_ch00-1.tif	159	0.966627	2.557	3.756	385	2.421	1.35108
skov3_siDrp1total(ex15)_23_Lng_LVCC_Processed001_ch00-1.tif	165	0.741469	3.135	3.749	348	2.109	1.23924
skov3_siDrp1total(ex15)_23_Lng_LVCC_Processed001_ch00-1.tif	218	0.632866	2.886	3.445	341	1.564	1.40071
skov3_siDrp1total(ex15)_23_Lng_LVCC_Processed001_ch00-1.tif	161	0.574211	2.86	3.173	282	1.752	1.09248
skov3_siDrp1total(ex15)_23_Lng_LVCC_Processed001_ch00-1.tif	136	0.695873	2.469	2.901	300	2.206	0.987769
skov3_siDrp1total(ex15)_23_Lng_LVCC_Processed001_ch00-1.tif	98	0.762448	2.844	3.058	198	2.02	1.18115
skov3_siDrp1total(ex15)_24_Lng_LVCC_Processed001_ch00-1.tif	147	0.907572	3.138	3.848	272	1.85	1.58398
skov3_siDrp1total(ex15)_24_Lng_LVCC_Processed001_ch00-1.tif	341	0.517985	2.821	3.016	508	1.49	1.15709
skov3_siDrp1total(ex15)_24_Lng_LVCC_Processed001_ch00-1.tif	392	0.506562	2.672	2.908	617	1.574	1.05754
skov3_siDrp1total(ex15)_25_Lng_LVCC_Processed001_ch00-1.tif	252	0.764015	2.866	3.843	470	1.865	1.39633
skov3_siDrp1total(ex15)_25_Lng_LVCC_Processed001_ch00-1.tif	140	0.600712	2.416	2.923	266	1.9	1.02666
skov3_siDrp1total(ex15)_25_Lng_LVCC_Processed001_ch00-1.tif	340	0.471339	2.669	2.718	483	1.421	1.10467
skov3_siDrp1total(ex15)_25_Lng_LVCC_Processed001_ch00-1.tif	162	0.643535	2.726	3.18	328	2.025	1.04729
skov3_siDrp1total(ex15)_25_Lng_LVCC_Processed001_ch00-1.tif	164	0.740608	3.417	3.51	258	1.573	1.48652
skov3_siDrp1total(ex15)_25_Lng_LVCC_Processed001_ch00-1.tif	117	0.704621	3.073	3.468	228	1.949	1.2174

## Sheet: n2 mitoAna siDrp1(16 17)
Image Name	Count	Mean Area	Mean Aspect Ratio	Mean Form Factor	Branches	Branches/mito	Mean Branch Length		n2 siDrp1(16/17)
skov3_siDrp1X010_23_Lng_LVCC_Processed001_ch00-1.tif	187	0.759561	3.072	3.374	326	1.743	1.29414
skov3_siDrp1X010_23_Lng_LVCC_Processed001_ch00-1.tif	691	0.94594	2.516	3.969	1584	2.292	1.29292
skov3_siDrp1X010_23_Lng_LVCC_Processed001_ch00-1.tif	513	0.497533	2.733	2.478	671	1.308	1.06121
skov3_siDrp1X010_23_Lng_LVCC_Processed001_ch00-1.tif	482	0.692275	2.549	2.959	833	1.728	1.15179
skov3_siDrp1X010_23_Lng_LVCC_Processed001_ch00-1.tif	257	0.630265	2.436	2.652	397	1.545	1.10648
skov3_siDrp1X010_23_Lng_LVCC_Processed001_ch00-1.tif	279	0.647348	2.944	2.853	428	1.534	1.22641
skov3_siDrp1X010_23_Lng_LVCC_Processed001_ch00-1.tif	317	0.478699	2.384	2.248	438	1.382	0.931717
skov3_siDrp1X011__1_Lng_LVCC_Processed001_ch00-1.tif	230	0.621764	2.463	2.356	320	1.391	1.15118
skov3_siDrp1X011__1_Lng_LVCC_Processed001_ch00-1.tif	251	0.6083	2.822	2.421	346	1.378	1.15136
skov3_siDrp1X011__1_Lng_LVCC_Processed001_ch00-1.tif	541	0.679426	3.358	2.801	731	1.351	1.42848
skov3_siDrp1X011__1_Lng_LVCC_Processed001_ch00-1.tif	373	0.494132	2.743	2.236	457	1.225	1.05974
skov3_siDrp1X011__1_Lng_LVCC_Processed001_ch00-1.tif	305	0.539026	2.724	2.299	386	1.266	1.11414
skov3_siDrp1X011__1_Lng_LVCC_Processed001_ch00-1.tif	208	0.673416	2.841	2.671	302	1.452	1.24913
skov3_siDrp1X011__1_Lng_LVCC_Processed001_ch00-1.tif	224	0.629398	2.444	2.362	314	1.402	1.15277
skov3_siDrp1X011__1_Lng_LVCC_Processed001_ch00-1.tif	98	0.509818	2.244	2.038	119	1.214	0.978351
skov3_siDrp1X011__2_Lng_LVCC_Processed001_ch00-1.tif	163	1.53747	2.393	3.139	764	4.687	1.03658
skov3_siDrp1X011__2_Lng_LVCC_Processed001_ch00-1.tif	164	1.90537	2.789	4.539	943	5.75	1.11264
skov3_siDrp1X011__2_Lng_LVCC_Processed001_ch00-1.tif	131	1.78364	2.806	4.427	671	5.122	1.17116
skov3_siDrp1X011__2_Lng_LVCC_Processed001_ch00-1.tif	109	1.20495	2.876	3.14	303	2.78	1.26918
skov3_siDrp1X011__3_Lng_LVCC_Processed001_ch00-1.tif	514	0.338223	2.751	2.227	627	1.22	0.843418
skov3_siDrp1X011__3_Lng_LVCC_Processed001_ch00-1.tif	1059	0.366794	3	2.537	1276	1.205	1.04277
skov3_siDrp1X011__3_Lng_LVCC_Processed001_ch00-1.tif	312	0.32194	2.698	2.205	362	1.16	0.886827
skov3_siDrp1X011__3_Lng_LVCC_Processed001_ch00-1.tif	233	0.38276	2.95	2.56	301	1.292	0.978707
skov3_siDrp1X011__3_Lng_LVCC_Processed001_ch00-1.tif	414	0.375017	2.776	2.314	521	1.258	0.937289
skov3_siDrp1X011__3_Lng_LVCC_Processed001_ch00-1.tif	732	0.275182	2.47	1.935	839	1.146	0.686809
skov3_siDrp1X011__3_Lng_LVCC_Processed001_ch00-1.tif	276	0.334186	2.611	2.185	349	1.264	0.837807
skov3_siDrp1X011__4_Lng_LVCC_Processed001_ch00-1.tif	261	0.449431	2.587	2.421	335	1.284	1.0833
skov3_siDrp1X011__4_Lng_LVCC_Processed001_ch00-1.tif	337	0.565189	3.23	3.082	454	1.347	1.32736
skov3_siDrp1X011__4_Lng_LVCC_Processed001_ch00-1.tif	323	0.566705	2.997	2.818	428	1.325	1.28018
skov3_siDrp1X011__4_Lng_LVCC_Processed001_ch00-1.tif	326	0.474519	2.649	2.306	396	1.215	1.03242
skov3_siDrp1X011__4_Lng_LVCC_Processed001_ch00-1.tif	409	0.550096	3.515	3.254	547	1.337	1.3917
skov3_siDrp1X011__4_Lng_LVCC_Processed001_ch00-1.tif	272	0.562743	2.934	3.34	415	1.526	1.28667
skov3_siDrp1X011__4_Lng_LVCC_Processed001_ch00-1.tif	312	0.499527	2.989	3.058	434	1.391	1.24982
skov3_siDrp1X011__4_Lng_LVCC_Processed001_ch00-1.tif	376	0.669877	2.92	3.14	615	1.636	1.2671
skov3_siDrp1X011__5_Lng_LVCC_Processed001_ch00-1.tif	419	0.645929	4.382	3.929	614	1.465	1.63776
skov3_siDrp1X011__5_Lng_LVCC_Processed001_ch00-1.tif	370	0.616213	3.422	3.613	583	1.576	1.3989
skov3_siDrp1X011__5_Lng_LVCC_Processed001_ch00-1.tif	283	0.527417	2.924	2.841	361	1.276	1.28637
skov3_siDrp1X011__5_Lng_LVCC_Processed001_ch00-1.tif	319	0.462462	3.135	3.098	477	1.495	1.13818
skov3_siDrp1X011__5_Lng_LVCC_Processed001_ch00-1.tif	253	0.345987	2.877	2.67	310	1.225	1.05804
skov3_siDrp1X011__5_Lng_LVCC_Processed001_ch00-1.tif	174	0.414878	2.701	2.514	219	1.259	1.07798
skov3_siDrp1X011__5_Lng_LVCC_Processed001_ch00-1.tif	257	0.505958	3.239	3.189	333	1.296	1.41565
skov3_siDrp1X011__5_Lng_LVCC_Processed001_ch00-1.tif	286	0.519281	2.947	2.82	365	1.276	1.27287
skov3_siDrp1X011__5_Lng_LVCC_Processed001_ch00-1.tif	751	0.2073	2.584	1.898	809	1.077	0.655285
skov3_siDrp1X011__6_Lng_LVCC_Processed001_ch00-1.tif	421	0.483768	3.722	3.344	559	1.328	1.40672
skov3_siDrp1X011__6_Lng_LVCC_Processed001_ch00-1.tif	834	0.364732	3.438	2.527	945	1.133	1.10904
skov3_siDrp1X011__6_Lng_LVCC_Processed001_ch00-1.tif	344	0.57842	4.212	3.887	490	1.424	1.54077
skov3_siDrp1X011__6_Lng_LVCC_Processed001_ch00-1.tif	253	0.466416	3.629	3.5	349	1.379	1.3345
skov3_siDrp1X011__6_Lng_LVCC_Processed001_ch00-1.tif	465	0.463264	3.654	3.09	616	1.325	1.27469
skov3_siDrp1X011__6_Lng_LVCC_Processed001_ch00-1.tif	687	0.526676	3.521	3.277	982	1.429	1.31565
skov3_siDrp1X011__6_Lng_LVCC_Processed001_ch00-1.tif	370	0.415331	3.474	3.085	453	1.224	1.30606
skov3_siDrp1X011__6_Lng_LVCC_Processed001_ch00-1.tif	381	0.320159	3.805	2.797	447	1.173	1.10427
skov3_siDrp1X011__7_Lng_LVCC_Processed001_ch00-1.tif	535	0.314888	2.83	2.315	612	1.144	0.935248
skov3_siDrp1X011__7_Lng_LVCC_Processed001_ch00-1.tif	313	0.304195	3.591	2.499	339	1.083	1.0197
skov3_siDrp1X011__7_Lng_LVCC_Processed001_ch00-1.tif	687	0.400561	3.677	2.919	836	1.217	1.21868
skov3_siDrp1X011__7_Lng_LVCC_Processed001_ch00-1.tif	263	0.332144	2.989	2.536	331	1.259	0.979658
skov3_siDrp1X011__7_Lng_LVCC_Processed001_ch00-1.tif	372	0.423189	2.869	2.666	506	1.36	1.03271
skov3_siDrp1X011__7_Lng_LVCC_Processed001_ch00-1.tif	227	0.211009	2.871	1.968	229	1.009	0.735367
skov3_siDrp1X011__7_Lng_LVCC_Processed001_ch00-1.tif	268	0.291186	2.767	2.081	308	1.149	0.837502
skov3_siDrp1X011__8_Lng_LVCC_Processed001_ch00-1.tif	284	0.518595	3.903	3.422	382	1.345	1.42747
skov3_siDrp1X011__8_Lng_LVCC_Processed001_ch00-1.tif	582	0.465499	3.522	3.151	746	1.282	1.33415
skov3_siDrp1X011__8_Lng_LVCC_Processed001_ch00-1.tif	317	0.494735	3.381	3.17	463	1.461	1.23866
skov3_siDrp1X011__8_Lng_LVCC_Processed001_ch00-1.tif	339	0.437092	3.802	3.225	425	1.254	1.36587
skov3_siDrp1X011__8_Lng_LVCC_Processed001_ch00-1.tif	536	0.444339	2.972	2.925	702	1.31	1.22371
skov3_siDrp1X011__8_Lng_LVCC_Processed001_ch00-1.tif	428	0.318074	2.744	2.517	531	1.241	0.942133
skov3_siDrp1X011__8_Lng_LVCC_Processed001_ch00-1.tif	883	0.363172	2.837	2.385	1143	1.294	0.932585
skov3_siDrp1X011__8_Lng_LVCC_Processed001_ch00-1.tif	209	0.538201	3.066	3.207	299	1.431	1.32996
skov3_siDrp1X011__9_Lng_LVCC_Processed001_ch00-1.tif	405	0.5784	2.824	3.317	699	1.726	1.20037
skov3_siDrp1X011__9_Lng_LVCC_Processed001_ch00-1.tif	733	0.447835	3.177	3.062	1045	1.426	1.17318
skov3_siDrp1X011__9_Lng_LVCC_Processed001_ch00-1.tif	249	0.434018	2.73	3.057	371	1.49	1.09663
skov3_siDrp1X011__9_Lng_LVCC_Processed001_ch00-1.tif	720	0.37328	2.891	2.742	984	1.367	1.00669
skov3_siDrp1X011__9_Lng_LVCC_Processed001_ch00-1.tif	382	0.382517	3.105	2.632	459	1.202	1.12723
skov3_siDrp1X011__9_Lng_LVCC_Processed001_ch00-1.tif	199	0.393379	3.198	2.677	228	1.146	1.18224
skov3_siDrp1X011__9_Lng_LVCC_Processed001_ch00-1.tif	207	0.397391	2.737	2.499	274	1.324	1.0151
skov3_siDrp1X011__9_Lng_LVCC_Processed001_ch00-1.tif	203	0.242452	2.208	1.872	230	1.133	0.680063
skov3_siDrp1X011__9_Lng_LVCC_Processed001_ch00-1.tif	234	0.37308	2.703	2.595	304	1.299	1.0121
skov3_siDrp1X011__10_Lng_LVCC_Processed001_ch00.tif	310	0.611979	3.266	2.723	403	1.3	1.35302
skov3_siDrp1X011__10_Lng_LVCC_Processed001_ch00.tif	651	0.47172	2.347	2.107	840	1.29	0.921582
skov3_siDrp1X011__10_Lng_LVCC_Processed001_ch00.tif	157	0.822467	2.416	3.145	260	1.656	1.40625
skov3_siDrp1X011__10_Lng_LVCC_Processed001_ch00.tif	621	0.389548	2.469	1.885	728	1.172	0.818492
skov3_siDrp1X011__10_Lng_LVCC_Processed001_ch00.tif	509	0.478397	2.694	2.272	633	1.244	1.06264
skov3_siDrp1X011__11_Lng_LVCC_Processed001_ch00-1.tif	538	0.618477	3.658	3.567	777	1.444	1.5241
skov3_siDrp1X011__11_Lng_LVCC_Processed001_ch00-1.tif	442	0.441174	2.994	2.858	633	1.432	1.07888
skov3_siDrp1X011__11_Lng_LVCC_Processed001_ch00-1.tif	541	0.300309	2.382	2.177	674	1.246	0.780057
skov3_siDrp1X011__11_Lng_LVCC_Processed001_ch00-1.tif	550	0.320319	3.117	2.464	628	1.142	0.971717
skov3_siDrp1X011__11_Lng_LVCC_Processed001_ch00-1.tif	220	0.472522	2.652	2.586	312	1.418	1.03399
skov3_siDrp1X011__12_Lng_LVCC_Processed001_ch00-1.tif	55	2.18361	2.487	4.645	341	6.2	1.21194
skov3_siDrp1X011__12_Lng_LVCC_Processed001_ch00-1.tif	150	0.790305	2.296	2.673	361	2.407	1.01839
skov3_siDrp1X011__12_Lng_LVCC_Processed001_ch00-1.tif	78	1.16383	2.409	3.692	294	3.769	1.02445
skov3_siDrp1X011__12_Lng_LVCC_Processed001_ch00-1.tif	287	0.824287	2.251	2.8	730	2.544	0.9845
skov3_siDrp1X011__12_Lng_LVCC_Processed001_ch00-1.tif	101	1.23827	2.477	2.678	459	4.545	0.935993
skov3_siDrp1X011__12_Lng_LVCC_Processed001_ch00-1.tif	149	1.49393	2.155	3.393	631	4.235	1.13713
skov3_siDrp1X011__13_Lng_LVCC_Processed001_ch00-1.tif	605	0.323174	3.17	2.664	736	1.217	1.011
skov3_siDrp1X011__13_Lng_LVCC_Processed001_ch00-1.tif	546	0.392668	2.895	2.551	725	1.328	1.02611
skov3_siDrp1X011__13_Lng_LVCC_Processed001_ch00-1.tif	472	0.300365	2.913	2.355	549	1.163	0.929713
skov3_siDrp1X011__13_Lng_LVCC_Processed001_ch00-1.tif	302	0.6814	3.564	4.137	528	1.748	1.49617
skov3_siDrp1X011__13_Lng_LVCC_Processed001_ch00-1.tif	471	0.453727	2.723	2.704	670	1.423	1.08157
skov3_siDrp1X011__13_Lng_LVCC_Processed001_ch00-1.tif	1030	0.29323	3.059	2.427	1231	1.195	0.915925
skov3_siDrp1X011__13_Lng_LVCC_Processed001_ch00-1.tif	785	0.232813	2.947	2.135	854	1.088	0.769542
skov3_siDrp1X011__13_Lng_LVCC_Processed001_ch00-1.tif	490	0.312857	2.922	2.559	623	1.271	0.922456
skov3_siDrp1X011__14_Lng_LVCC_Processed001_ch00-1.tif	599	0.288293	2.543	2.035	688	1.149	0.78737
skov3_siDrp1X011__14_Lng_LVCC_Processed001_ch00-1.tif	667	0.437157	3.624	2.704	762	1.142	1.30771
skov3_siDrp1X011__16_Lng_LVCC_Processed001_ch00-1.tif	715	0.38422	2.907	2.962	959	1.341	1.09269
skov3_siDrp1X011__16_Lng_LVCC_Processed001_ch00-1.tif	331	0.29832	2.217	2.335	456	1.378	0.79633
skov3_siDrp1X011__16_Lng_LVCC_Processed001_ch00-1.tif	1384	0.231936	2.454	2.029	1629	1.177	0.691184
skov3_siDrp1X011__16_Lng_LVCC_Processed001_ch00-1.tif	358	0.333569	2.73	2.607	484	1.352	0.916412
skov3_siDrp1X011__16_Lng_LVCC_Processed001_ch00-1.tif	451	0.23347	2.577	2.144	508	1.126	0.751217
skov3_siDrp1X011__16_Lng_LVCC_Processed001_ch00-1.tif	493	0.257025	2.199	2.131	670	1.359	0.669944
skov3_siDrp1X011__16_Lng_LVCC_Processed001_ch00-1.tif	842	0.333454	2.562	2.315	1054	1.252	0.876995
skov3_siDrp1X011__16_Lng_LVCC_Processed001_ch00-1.tif	442	0.433427	3.006	3.075	591	1.337	1.20808
skov3_siDrp1X011__16_Lng_LVCC_Processed002_ch00-1.tif	315	0.433054	3.1	2.944	419	1.33	1.20241
skov3_siDrp1X011__16_Lng_LVCC_Processed002_ch00-1.tif	609	0.463005	2.664	2.968	968	1.589	1.06157
skov3_siDrp1X011__16_Lng_LVCC_Processed002_ch00-1.tif	349	0.607157	3.343	3.499	549	1.573	1.39991
skov3_siDrp1X011__16_Lng_LVCC_Processed002_ch00-1.tif	531	0.563462	3.104	3.594	810	1.525	1.402
skov3_siDrp1X011__16_Lng_LVCC_Processed002_ch00-1.tif	441	0.348391	2.692	2.5	604	1.37	0.910603
skov3_siDrp1X011__16_Lng_LVCC_Processed002_ch00-1.tif	609	0.311674	2.873	2.266	703	1.154	0.920602
skov3_siDrp1X011__16_Lng_LVCC_Processed002_ch00-1.tif	633	0.485721	2.747	3.083	1022	1.615	1.10103
skov3_siDrp1X011__18_Lng_LVCC_Processed001_ch00-1.tif	362	0.736854	3.13	4.061	665	1.837	1.42179
skov3_siDrp1X011__18_Lng_LVCC_Processed001_ch00-1.tif	175	0.466107	3.14	2.843	233	1.331	1.19084
skov3_siDrp1X011__18_Lng_LVCC_Processed001_ch00-1.tif	399	0.334102	2.792	2.428	472	1.183	0.984765
skov3_siDrp1X011__18_Lng_LVCC_Processed001_ch00-1.tif	219	0.430635	3.002	2.688	286	1.306	1.10056
skov3_siDrp1X011__18_Lng_LVCC_Processed001_ch00-1.tif	597	0.44039	3.643	3.075	763	1.278	1.24522
skov3_siDrp1X011__18_Lng_LVCC_Processed001_ch00-1.tif	904	0.316431	2.974	2.417	1080	1.195	0.904452
skov3_siDrp1X011__19_Lng_LVCC_Processed001_ch00-1.tif	344	1.00771	2.931	4.351	862	2.506	1.32166
skov3_siDrp1X011__19_Lng_LVCC_Processed001_ch00-1.tif	405	0.661587	3.274	3.388	644	1.59	1.33276
skov3_siDrp1X011__19_Lng_LVCC_Processed001_ch00-1.tif	570	0.767326	2.686	3.519	1179	2.068	1.17349
skov3_siDrp1X011__19_Lng_LVCC_Processed001_ch00-1.tif	677	1.03464	3.149	4.381	1512	2.233	1.51199
skov3_siDrp1X011__19_Lng_LVCC_Processed001_ch00-1.tif	755	0.491256	3.016	2.885	1060	1.404	1.16734
skov3_siDrp1X011__19_Lng_LVCC_Processed001_ch00-1.tif	167	0.778694	3.01	3.544	334	2	1.23565
skov3_siDrp1X011__20_Lng_LVCC_Processed001_ch00-1.tif	461	0.431504	3.308	2.899	623	1.351	1.15299
skov3_siDrp1X011__20_Lng_LVCC_Processed001_ch00-1.tif	1198	0.352953	2.831	2.55	1563	1.305	0.947127
skov3_siDrp1X011__20_Lng_LVCC_Processed001_ch00-1.tif	165	0.713883	3.045	3.4	288	1.745	1.30689
skov3_siDrp1X011__20_Lng_LVCC_Processed001_ch00-1.tif	337	0.590687	3.623	3.925	565	1.677	1.37195
skov3_siDrp1X011__20_Lng_LVCC_Processed001_ch00-1.tif	251	0.617791	4.342	4.245	376	1.498	1.61473
skov3_siDrp1X011__20_Lng_LVCC_Processed001_ch00-1.tif	390	0.532802	2.897	3.071	665	1.705	1.06691
skov3_siDrp1X011__20_Lng_LVCC_Processed001_ch00-1.tif	618	0.435957	3.203	3.005	861	1.393	1.15548
skov3_siDrp1X011__20_Lng_LVCC_Processed001_ch00-1.tif	202	0.396013	2.442	2.48	283	1.401	0.937941
skov3_siDrp1X011__20_Lng_LVCC_Processed001_ch00-1.tif	389	0.309967	3.344	2.732	457	1.175	1.05112
skov3_siDrp1X011__21_Lng_LVCC_Processed001_ch00-1.tif	374	0.511151	2.683	3.31	658	1.759	1.06834
skov3_siDrp1X011__21_Lng_LVCC_Processed001_ch00-1.tif	511	0.456338	3.272	3.106	706	1.382	1.20942
skov3_siDrp1X011__21_Lng_LVCC_Processed001_ch00-1.tif	146	0.382342	2.721	2.323	176	1.205	0.940018
skov3_siDrp1X011__21_Lng_LVCC_Processed001_ch00-1.tif	136	0.436025	2.875	2.894	170	1.25	1.20624
skov3_siDrp1X011__21_Lng_LVCC_Processed001_ch00-1.tif	330	0.446499	2.878	3.037	467	1.415	1.15677
skov3_siDrp1X011__21_Lng_LVCC_Processed001_ch00-1.tif	445	0.53095	3.013	2.857	613	1.378	1.23697
skov3_siDrp1X011__21_Lng_LVCC_Processed001_ch00-1.tif	782	0.259477	2.503	2.01	904	1.156	0.717458
skov3_siDrp1X011__21_Lng_LVCC_Processed001_ch00-1.tif	739	0.329937	3.518	2.699	845	1.143	1.06905
skov3_siDrp1X011__21_Lng_LVCC_Processed001_ch00-1.tif	432	0.311535	2.727	2.324	529	1.225	0.869187
skov3_siDrp1X011__22_Lng_LVCC_Processed001_ch00-1.tif	262	1.62026	3.071	5.57	887	3.385	1.63517
skov3_siDrp1X011__22_Lng_LVCC_Processed001_ch00-1.tif	463	0.939029	4.072	4.307	831	1.795	1.73725
skov3_siDrp1X011__22_Lng_LVCC_Processed001_ch00-1.tif	231	0.780758	3.959	4.093	365	1.58	1.7405
skov3_siDrp1X011__22_Lng_LVCC_Processed001_ch00-1.tif	371	0.745838	3.323	3.493	622	1.677	1.41704
skov3_siDrp1X011__22_Lng_LVCC_Processed001_ch00-1.tif	273	0.373931	3.536	2.569	330	1.209	1.04902
skov3_siDrp1X011__22_Lng_LVCC_Processed001_ch00-1.tif	188	0.72339	2.61	2.913	344	1.83	1.16453
skov3_siDrp1X011__24_Lng_LVCC_Processed001_ch00-1.tif	396	0.487534	3.787	3.324	515	1.301	1.36797
skov3_siDrp1X011__24_Lng_LVCC_Processed001_ch00-1.tif	508	0.425244	3.709	2.919	593	1.167	1.29491
skov3_siDrp1X011__24_Lng_LVCC_Processed001_ch00-1.tif	1006	0.334583	2.49	2.222	1302	1.294	0.814696
skov3_siDrp1X011__24_Lng_LVCC_Processed001_ch00-1.tif	570	0.429253	3.309	2.76	723	1.268	1.15405
skov3_siDrp1X011__24_Lng_LVCC_Processed001_ch00-1.tif	554	0.421033	2.741	2.459	740	1.336	0.985074
skov3_siDrp1X011__24_Lng_LVCC_Processed001_ch00-1.tif	365	0.452662	2.805	2.636	507	1.389	1.0131
skov3_siDrp1X011__25_Lng_LVCC_Processed001_ch00-1.tif	863	0.784101	3.089	3.955	1834	2.125	1.3402
skov3_siDrp1X011__25_Lng_LVCC_Processed001_ch00-1.tif	489	0.589805	2.792	3.257	874	1.787	1.14565
skov3_siDrp1X011__25_Lng_LVCC_Processed001_ch00-1.tif	668	0.427651	3.246	2.653	920	1.377	1.05142
skov3_siDrp1X011__25_Lng_LVCC_Processed001_ch00-1.tif	326	0.976865	3.426	4.833	668	2.049	1.69704
skov3_siDrp1X011__25_Lng_LVCC_Processed001_ch00-1.tif	997	0.488101	3.141	3.036	1426	1.43	1.20262
skov3_siDrp1X011__26_Lng_LVCC_Processed001_ch00-1.tif	459	0.328589	2.861	2.161	522	1.137	0.898623
skov3_siDrp1X011__26_Lng_LVCC_Processed001_ch00-1.tif	798	0.771021	2.859	3.835	1556	1.95	1.40164
skov3_siDrp1X011__26_Lng_LVCC_Processed001_ch00-1.tif	452	0.413156	2.758	2.577	619	1.369	0.993548
skov3_siDrp1X011__26_Lng_LVCC_Processed001_ch00-1.tif	476	0.413058	2.817	2.591	652	1.37	1.00112
skov3_siDrp1X011__27_Lng_LVCC_Processed001_ch00-1.tif	225	0.453892	2.887	2.846	289	1.284	1.1851
skov3_siDrp1X011__27_Lng_LVCC_Processed001_ch00-1.tif	663	0.375313	3.217	2.619	796	1.201	1.06717
skov3_siDrp1X011__27_Lng_LVCC_Processed001_ch00-1.tif	335	0.448247	2.97	2.728	443	1.322	1.08933
skov3_siDrp1X011__27_Lng_LVCC_Processed001_ch00-1.tif	559	0.359223	3.293	2.738	698	1.249	1.05211
skov3_siDrp1X011__27_Lng_LVCC_Processed001_ch00-1.tif	485	0.595657	3.938	3.447	672	1.386	1.51229
skov3_siDrp1X011__27_Lng_LVCC_Processed001_ch00-1.tif	275	0.645086	3.9	3.776	369	1.342	1.71547
skov3_siDrp1X011__27_Lng_LVCC_Processed001_ch00-1.tif	253	0.55616	3.452	3.395	361	1.427	1.37077
skov3_siDrp1X011__29_Lng_LVCC_Processed001_ch00-1.tif	411	0.572337	2.576	3.222	703	1.71	1.17193
skov3_siDrp1X011__29_Lng_LVCC_Processed001_ch00-1.tif	548	0.415629	2.657	2.723	783	1.429	1.02374
skov3_siDrp1X011__29_Lng_LVCC_Processed001_ch00-1.tif	438	0.39487	2.385	2.362	634	1.447	0.851959
skov3_siDrp1X011__29_Lng_LVCC_Processed001_ch00-1.tif	777	0.457363	2.673	2.776	1158	1.49	1.06934
skov3_siDrp1X011__29_Lng_LVCC_Processed001_ch00-1.tif	425	0.325599	2.7	2.425	539	1.268	0.876702
skov3_siDrp1X011__30_Lng_LVCC_Processed001_ch00-1.tif	645	0.388227	2.966	2.477	768	1.191	1.07877
skov3_siDrp1X011__30_Lng_LVCC_Processed001_ch00-1.tif	348	0.417598	3.188	2.371	385	1.106	1.14522
skov3_siDrp1X011__30_Lng_LVCC_Processed001_ch00-1.tif	627	0.285663	2.591	2.02	723	1.153	0.739572
skov3_siDrp1X011__30_Lng_LVCC_Processed001_ch00-1.tif	478	0.305738	2.423	1.887	543	1.136	0.690074
skov3_siDrp1X011__30_Lng_LVCC_Processed001_ch00-1.tif	662	0.387976	2.964	2.474	787	1.189	1.07802
skov3_siDrp1X011__33_Lng_LVCC_Processed001_ch00-1.tif	522	0.655423	3.09	3.301	893	1.711	1.30666
skov3_siDrp1X011__33_Lng_LVCC_Processed001_ch00-1.tif	617	0.389057	2.669	2.507	843	1.366	0.947486
skov3_siDrp1X011__33_Lng_LVCC_Processed001_ch00-1.tif	223	0.43035	2.075	2.445	368	1.65	0.8361
skov3_siDrp1X011__33_Lng_LVCC_Processed001_ch00-1.tif	343	1.02382	3.124	4.16	807	2.353	1.41489
skov3_siDrp1X011__33_Lng_LVCC_Processed001_ch00-1.tif	476	0.627496	2.629	3.425	999	2.099	1.08946
skov3_siDrp1X011__33_Lng_LVCC_Processed001_ch00-1.tif	203	0.53682	2.068	2.765	393	1.936	0.935115
skov3_siDrp1X011__35_Lng_LVCC_Processed001_ch00-1.tif	273	0.392746	2.872	2.435	353	1.293	0.975371
skov3_siDrp1X011__35_Lng_LVCC_Processed001_ch00-1.tif	789	0.27184	3.26	2.405	884	1.12	0.930011
skov3_siDrp1X011__35_Lng_LVCC_Processed001_ch00-1.tif	433	0.369564	3.255	2.643	515	1.189	1.11023
skov3_siDrp1X011__35_Lng_LVCC_Processed001_ch00-1.tif	290	0.417433	2.805	2.611	427	1.472	0.949223
skov3_siDrp1X011_8_Lng_LVCC_Processed001_ch00-1.tif	201	0.807343	3.718	3.658	318	1.582	1.62718
skov3_siDrp1X011_10_Lng_LVCC_Processed001_ch00-1.tif	345	0.426624	2.887	2.535	438	1.27	1.09944
skov3_siDrp1X011_10_Lng_LVCC_Processed001_ch00-1.tif	619	0.653325	2.926	3.167	967	1.562	1.35398
skov3_siDrp1X011_10_Lng_LVCC_Processed001_ch00-1.tif	409	0.383242	2.377	2.224	548	1.34	0.854374
skov3_siDrp1X011_10_Lng_LVCC_Processed001_ch00-1.tif	470	0.325582	2.297	2.177	608	1.294	0.798905
skov3_siDrp1X011_12_Lng_LVCC_Processed001_ch00-1.tif	467	0.686341	2.812	3.498	867	1.857	1.24949
skov3_siDrp1X011_12_Lng_LVCC_Processed001_ch00-1.tif	336	0.783016	2.693	3.568	770	2.292	1.09136
skov3_siDrp1X011_12_Lng_LVCC_Processed001_ch00-1.tif	353	0.638146	3.554	3.533	578	1.637	1.35717
skov3_siDrp1X011_028_Lng_LVCC_Processed001_ch00-1.tif	737	1.04359	3.389	4.19	1224	1.661	1.95521
skov3_siDrp1X011_028_Lng_LVCC_Processed001_ch00-1.tif	146	0.562404	2.857	2.799	205	1.404	1.21306
skov3_siDrp1X011_028_Lng_LVCC_Processed001_ch00-1.tif	450	0.736564	2.652	3.702	993	2.207	1.14365
skov3_siDrp1X011_028_Lng_LVCC_Processed001_ch00-1.tif	219	0.543393	2.551	2.726	334	1.525	1.1022
skov3_siDrp1X011_028_Lng_LVCC_Processed001_ch00-1.tif	150	0.560098	2.722	2.784	213	1.42	1.19241
skov3_siDrp1X011_31_Lng_LVCC_Processed001_ch00-1.tif	293	0.459509	2.529	2.277	365	1.246	0.999523
skov3_siDrp1X011_31_Lng_LVCC_Processed001_ch00-1.tif	585	0.794953	3.422	3.963	1043	1.783	1.52493
skov3_siDrp1X011_31_Lng_LVCC_Processed001_ch00-1.tif	321	0.464517	2.594	2.256	453	1.411	0.918086
skov3_siDrp1X011_31_Lng_LVCC_Processed001_ch00-1.tif	127	0.587089	2.789	3.155	235	1.85	1.01863
skov3_siDrp1X011_36_Lng_LVCC_Processed001_ch00-1.tif	475	0.288684	2.922	2.073	519	1.093	0.798144
skov3_siDrp1X011_36_Lng_LVCC_Processed001_ch00-1.tif	366	0.322733	2.469	2.077	422	1.153	0.824354
skov3_siDrp1X011_36_Lng_LVCC_Processed001_ch00-1.tif	178	0.427243	3.39	2.651	206	1.157	1.198
skov3_siDrp1X011_36_Lng_LVCC_Processed001_ch00-1.tif	211	0.399887	2.72	2.352	253	1.199	0.980576
skov3_siDrp1X011_36_Lng_LVCC_Processed001_ch00-1.tif	375	0.32497	2.493	2.09	431	1.149	0.834957

[truncated: 11 more sheets: n2 mitoAna siDrp1(- 17), n2 mitoAna siDrp1(16-), n2 mitoANA siDrp1(--) , n2 mitoAna siDrp1(--)+Drp1(16-), n3 mitoAna siControl, n3 mitoAna siDrp1(Total), n3 mitoAna siDrp1(16 17), n3 mitoAna siDrp1(-17), n3 mitoAna siDrp1(16-), n3 mitoAna siDrp1(--), n3. mitoAna siDrp1(--)+(16-)]
