# Supplementary material for: Drp1 splice variants regulate ovarian cancer mitochondrial dynamics and tumor progression
Source: EMBO Rep. 2024 Aug 27;25(10):16. doi: 10.1038/s44319-024-00232-4 (PMC11467262; doi:10.1038/s44319-024-00232-4)
Supplement: Supplementary file 10 — Source data Fig. 8 [file 44319_2024_232_MOESM10_ESM.zip]

Archive with 56 entries (46 files):
- Figure 8/
- Figure 8/.DS_Store
- __MACOSX/Figure 8/._.DS_Store
- Figure 8/8G/
- Figure 8/8F/
- Figure 8/8A/
- Figure 8/8H/
- Figure 8/8D/
- Figure 8/8C/
- Figure 8/8B/
- Figure 8/8E/
- Figure 8/8G/8G_siControl_Migration.tif
- __MACOSX/Figure 8/8G/._8G_siControl_Migration.tif
- Figure 8/8G/.DS_Store
- __MACOSX/Figure 8/8G/._.DS_Store
- Figure 8/8G/8G_siDrp1(1617)_Migration.tif
- __MACOSX/Figure 8/8G/._8G_siDrp1(1617)_Migration.tif
- Figure 8/8G/8G_siDrp1(total)_Migration.tif
- __MACOSX/Figure 8/8G/._8G_siDrp1(total)_Migration.tif
- Figure 8/8G/replicates/
- Figure 8/8G/8G_siDrp1(-17)_MIgration.tif
- __MACOSX/Figure 8/8G/._8G_siDrp1(-17)_MIgration.tif
- Figure 8/8G/8G_siDrp1(--)andsiDrp1(16-)_Migration.tif
- __MACOSX/Figure 8/8G/._8G_siDrp1(--)andsiDrp1(16-)_Migration.tif
- Figure 8/8G/8G_crystal violet - siDNM1L skov3 migration .xlsx
- __MACOSX/Figure 8/8G/._8G_crystal violet - siDNM1L skov3 migration .xlsx
- Figure 8/8F/.DS_Store
- __MACOSX/Figure 8/8F/._.DS_Store
- Figure 8/8F/8F_Skov3_Combo siDNM1L_Proliferation.xlsx
- __MACOSX/Figure 8/8F/._8F_Skov3_Combo siDNM1L_Proliferation.xlsx
- Figure 8/8A/.DS_Store
- __MACOSX/Figure 8/8A/._.DS_Store
- Figure 8/8A/8A_siSingleDrp1 Variant_RTPCR.png
- __MACOSX/Figure 8/8A/._8A_siSingleDrp1 Variant_RTPCR.png
- Figure 8/8A/8A_siComboDrp1 Variants_RTPCR.png
- __MACOSX/Figure 8/8A/._8A_siComboDrp1 Variants_RTPCR.png
- Figure 8/8H/8H_Caspase-Glo_siDrp1SKOV3_ChemoDrugs.xlsx
- __MACOSX/Figure 8/8H/._8H_Caspase-Glo_siDrp1SKOV3_ChemoDrugs.xlsx
- Figure 8/8D/.DS_Store
- __MACOSX/Figure 8/8D/._.DS_Store
- Figure 8/8D/8D_siDNM1L_skov3 mitostresstest.xlsx
- __MACOSX/Figure 8/8D/._8D_siDNM1L_skov3 mitostresstest.xlsx
- Figure 8/8C/.DS_Store
- __MACOSX/Figure 8/8C/._.DS_Store
- Figure 8/8C/8C_siDNM1L_skov3 mitostresstest.xlsx
- __MACOSX/Figure 8/8C/._8C_siDNM1L_skov3 mitostresstest.xlsx
- Figure 8/8B/.DS_Store
- __MACOSX/Figure 8/8B/._.DS_Store
- Figure 8/8B/8B_siDNM1L_skov3 mitostresstest.xlsx
- __MACOSX/Figure 8/8B/._8B_siDNM1L_skov3 mitostresstest.xlsx
- Figure 8/8E/8E_Skov3_single variant siDNM1L_Proliferation.xlsx
- __MACOSX/Figure 8/8E/._8E_Skov3_single variant siDNM1L_Proliferation.xlsx
- Figure 8/8E/.DS_Store
- __MACOSX/Figure 8/8E/._.DS_Store
- Figure 8/8G/replicates/8G_siDNM1L migration Assay Reps.pptx
- __MACOSX/Figure 8/8G/replicates/._8G_siDNM1L migration Assay Reps.pptx
