# Supplementary material for: Drp1 splice variants regulate ovarian cancer mitochondrial dynamics and tumor progression
Source: EMBO Rep. 2024 Aug 27;25(10):16. doi: 10.1038/s44319-024-00232-4 (PMC11467262; doi:10.1038/s44319-024-00232-4)
Supplement: Supplementary file 10 — Source data Fig. 8 [file 44319_2024_232_MOESM10_ESM.zip › Figure 8/8G/8G_crystal violet - siDNM1L skov3 migration .xlsx]

## Sheet: Crystal Violet_ siDNM1L
			Protocol: crystal violet -zj
			Result: crystal violet -zj 2023.03.02 22:44:58 sidnm1l skov3 migrtion
Shaking
	Type:		Linear
	Duration:		00:00:10
	Cycles Per Minute:		300
Absorbance				Crystal Violet		Absorbance OD560 nm
	Measurement Filter:		600
	Reference Filter:		None		N1		N2		N3		N4
	Reading:		1		1	2	3	4	5	6	7	8	9	10	11	12
			siControl	A	0.679792	0.691671	0.586013	0.54748	0.688856	0.711321	0.556095	0.601598	siControl
			siDrp1(Total)	B	0.115016	0.118708	0.15111	0.164461	0.159918	0.189794	0.1962	0.167305	siEx15
			siDrp1(16/17)	C	1.19116	0.973855	0.842863	0.817955	0.936997	0.993158	0.754411	0.778684	siX011
			siDrp1(-/17)	D	0.483073	0.415666	0.452019	0.401369	0.490326	0.545258	0.336458	0.339139	siX001
			siDrp1(16/-)	E	0.633505	0.654017	0.479622	0.515094	0.820212	0.846109	0.492094	0.577294	siX010
			siDrp1(-/-)	F	0.58544	0.615496	0.502245	0.516626	0.795376	0.745736	0.550513	0.522897	siX000
			siDrp1(16/-)&siDrp1(-/-)	G	0.596007	0.634501	0.524748	0.569808	0.657533	0.69269	0.609862	0.615727	siX000+siX010
				H	0.0360229	0.0347297	0.0355914	0.0338697	0.030873	0.0347297	0.0351603	0.0351603
					N1		N2		N3		N4
			siControl		0.679792	0.691671	0.586013	0.54748	0.688856	0.711321	0.556095	0.601598
			siDrp1(Total)		0.115016	0.118708	0.15111	0.164461	0.159918	0.189794	0.1962	0.167305
			siDrp1(16/17)		1.19116	0.973855	0.842863	0.817955	0.936997	0.993158	0.754411	0.778684
			siDrp1(-/17)		0.483073	0.415666	0.452019	0.401369	0.490326	0.545258	0.336458	0.339139
			siDrp1(16/-)		0.633505	0.654017	0.479622	0.515094	0.820212	0.846109	0.492094	0.577294
			siDrp1(-/-)		0.58544	0.615496	0.502245	0.516626	0.795376	0.745736	0.550513	0.522897
			siDrp1(16/-)&siDrp1(-/-)		0.596007	0.634501	0.524748	0.569808	0.657533	0.69269	0.609862	0.615727
			Average		N1	N2	N3	N4
			siControl		0.685732	0.566746	0.700089	0.578846
			siDrp1(Total)		0.116862	0.157785	0.174856	0.181753
			siDrp1(16/17)		1.08251	0.830409	0.965077	0.766547
			siDrp1(-/17)		0.44937	0.426694	0.517792	0.337798
			siDrp1(16/-)		0.643761	0.497358	0.83316	0.534694
			siDrp1(-/-)		0.600468	0.509436	0.770556	0.536705
			siDrp1(16/-)&siDrp1(-/-)		0.615254	0.547278	0.675112	0.612795
