# Supplementary material for: Drp1 splice variants regulate ovarian cancer mitochondrial dynamics and tumor progression
Source: EMBO Rep. 2024 Aug 27;25(10):16. doi: 10.1038/s44319-024-00232-4 (PMC11467262; doi:10.1038/s44319-024-00232-4)
Supplement: Supplementary file 10 — Source data Fig. 8 [file 44319_2024_232_MOESM10_ESM.zip › Figure 8/8F/8F_Skov3_Combo siDNM1L_Proliferation.xlsx]

## Sheet: Combo siDNM1L_ProliferationRate
	siControl	siDrp1(Total)	siDrp1(16/17), (16/-)&(-/-)	siDrp1(-/17), (16/-)&(-/-)	siDrp1(16/-)&(-/-)	siControl	siDrp1(Total)	siDrp1(16/17), (16/-)&(-/-)	siDrp1(-/17), (16/-)&(-/-)	siDrp1(16/-)&(-/-)		Blank
Day 1	9120	9300	9076	9922	9584	10269	9700	9019	10857	10559	38	5825
	9568	9564	9120	9914	9409	10265	9842	9061	10587	10307	22	5551
	9496	9680	9390	9778	9780	9580	9840	9424	9940	10045	54	5665
	9268	9670	9234	9662	9476	9394	9110	9048	9868	10960	40	36
	7933	7478	7871	8047	7771	9632	7416	7744	9628	9482	42	30
	8293	7485	7961	7805	7873	8013	12621	7985	7732	8683	32	30
	7817	7344	7941	7765	7712	9191	7532	7879	8051	8769	38	32
	8891	7608	7765	7781	7947	9845	7849	7724	8027	8213	42	32
Day2	10313	9326	11577	10331	10645	10595	10133	11070	11120	11356	38	5275
	10189	9656	10205	10205	10386	10837	9708	10773	11160	11074	32	5307
	10559	9710	11029	10943	9856	10533	9390	11128	11154	11461	36	5301
	9518	9334	10858	10023	9930	9776	8715	10287	10921	11712	34	42
	9511	8271	8849	8451	8679	10057	9602	9918	9478	9203	26	36
	8843	7913	9548	8279	8563	9645	9724	9346	9036	9886	38	32
	8517	7506	9621	8415	8155	10982	7999	8801	9226	9418	44	44
	9589	7540	8603	8423	8574	9322	8777	8739	8777	9774	40	40
Day3	11978	10147	13323	12017	12560	12311	9936	12549	13989	12879	30	5540
	11799	9808	12706	11530	12832	12575	10091	12201	13529	13239	38	5751
	12908	10903	12959	11790	12962	12730	9868	12746	13501	12800	38	5549
	12465	9994	12871	11372	11660	12618	9118	12940	13180	13953	28	30
	10250	7921	11264	10205	10264	11014	9635	11782	10351	11129	34	34
	10651	8265	10499	9692	10030	11543	9685	11184	10271	11999	32	38
	10619	7575	10739	9519	9679	11633	9386	11466	10275	11163	38	40
	10137	8101	11899	9123	9153	11771	9445	10703	10048	11054	30	22
Blank	5529.33
Background Subraction
	siC	si1R	FL001+	FL011+	si000_010	siC	si1R	FL001+	FL011+	si000_010
Day 1	3590.67	3770.67	3546.67	4392.67	4054.67	4739.67	4170.67	3489.67	5327.67	5029.67
	4038.67	4034.67	3590.67	4384.67	3879.67	4735.67	4312.67	3531.67	5057.67	4777.67
	3966.67	4150.67	3860.67	4248.67	4250.67	4050.67	4310.67	3894.67	4410.67	4515.67
	3738.67	4140.67	3704.67	4132.67	3946.67	3864.67	3580.67	3518.67	4338.67	5430.67
	2403.67	1948.67	2341.67	2517.67	2241.67	4102.67	1886.67	2214.67	4098.67	3952.67
	2763.67	1955.67	2431.67	2275.67	2343.67	2483.67	7091.67	2455.67	2202.67	3153.67
	2287.67	1814.67	2411.67	2235.67	2182.67	3661.67	2002.67	2349.67	2521.67	3239.67
	3361.67	2078.67	2235.67	2251.67	2417.67	4315.67	2319.67	2194.67	2497.67	2683.67
Day2	4783.67	3796.67	6047.67	4801.67	5115.67	5065.67	4603.67	5540.67	5590.67	5826.67
	4659.67	4126.67	4675.67	4675.67	4856.67	5307.67	4178.67	5243.67	5630.67	5544.67
	5029.67	4180.67	5499.67	5413.67	4326.67	5003.67	3860.67	5598.67	5624.67	5931.67
	3988.67	3804.67	5328.67	4493.67	4400.67	4246.67	3185.67	4757.67	5391.67	6182.67
	3981.67	2741.67	3319.67	2921.67	3149.67	4527.67	4072.67	4388.67	3948.67	3673.67
	3313.67	2383.67	4018.67	2749.67	3033.67	4115.67	4194.67	3816.67	3506.67	4356.67
	2987.67	1976.67	4091.67	2885.67	2625.67	5452.67	2469.67	3271.67	3696.67	3888.67
	4059.67	2010.67	3073.67	2893.67	3044.67	3792.67	3247.67	3209.67	3247.67	4244.67
Day3	6448.67	4617.67	7793.67	6487.67	7030.67	6781.67	4406.67	7019.67	8459.67	7349.67
	6269.67	4278.67	7176.67	6000.67	7302.67	7045.67	4561.67	6671.67	7999.67	7709.67
	7378.67	5373.67	7429.67	6260.67	7432.67	7200.67	4338.67	7216.67	7971.67	7270.67
	6935.67	4464.67	7341.67	5842.67	6130.67	7088.67	3588.67	7410.67	7650.67	8423.67
	4720.67	2391.67	5734.67	4675.67	4734.67	5484.67	4105.67	6252.67	4821.67	5599.67
	5121.67	2735.67	4969.67	4162.67	4500.67	6013.67	4155.67	5654.67	4741.67	6469.67
	5089.67	2045.67	5209.67	3989.67	4149.67	6103.67	3856.67	5936.67	4745.67	5633.67
	4607.67	2571.67	6369.67	3593.67	3623.67	6241.67	3915.67	5173.67	4518.67	5524.67
	Day1					Day2					Day3
	siControl	siDrp1(Total)	siDrp1(16/17), (16/-)&(-/-)	siDrp1(-/17), (16/-)&(-/-)	siDrp1(16/-)&(-/-)	siControl	siDrp1(Total)	siDrp1(16/17), (16/-)&(-/-)	siDrp1(-/17), (16/-)&(-/-)	siDrp1(16/-)&(-/-)	siControl	siDrp1(Total)	siDrp1(16/17), (16/-)&(-/-)	siDrp1(-/17), (16/-)&(-/-)	siDrp1(16/-)&(-/-)
n1	3833.67	4024.17	3675.67	4289.67	4032.92	4615.42	3977.17	5387.92	4846.17	4674.92	6758.17	4683.67	7435.42	6147.92	6974.17
n2	4347.67	4093.67	3608.67	4783.67	4938.42	4905.92	3957.17	5285.17	5559.42	5871.42	7029.17	4223.92	7079.67	8020.42	7688.42
n3	2704.17	1949.42	2355.17	2320.17	2296.42	3585.67	2278.17	3625.92	2862.67	2963.42	4884.92	2436.17	5570.92	4105.42	4252.17
n4	3640.92	3325.17	2303.67	2830.17	3257.42	4472.17	3496.17	3671.67	3599.92	4040.92	5960.92	4008.42	5754.42	4706.92	5806.92
	Day1					Day2					Day3
	siControl	siDrp1(Total)	siDrp1(16/17), (16/-)&(-/-)	siDrp1(-/17), (16/-)&(-/-)	siDrp1(16/-)&(-/-)	siControl	siDrp1(Total)	siDrp1(16/17), (16/-)&(-/-)	siDrp1(-/17), (16/-)&(-/-)	siDrp1(16/-)&(-/-)	siControl	siDrp1(Total)	siDrp1(16/17), (16/-)&(-/-)	siDrp1(-/17), (16/-)&(-/-)	siDrp1(16/-)&(-/-)
n1	1	1	1	1	1	1.20392	0.988321	1.46583	1.12973	1.15919	1.76285	1.16388	2.02288	1.43319	1.72931
n2	1	1	1	1	1	1.1284	0.966656	1.46458	1.16217	1.18893	1.61677	1.03182	1.96185	1.67663	1.55686
n3	1	1	1	1	1	1.32598	1.16864	1.53956	1.23382	1.29045	1.80644	1.24969	2.3654	1.76945	1.85165
n4	1	1	1	1	1	1.22831	1.05143	1.59384	1.27198	1.24053	1.6372	1.20548	2.49794	1.66312	1.78268
