# Supplementary material for: Drp1 splice variants regulate ovarian cancer mitochondrial dynamics and tumor progression
Source: EMBO Rep. 2024 Aug 27;25(10):16. doi: 10.1038/s44319-024-00232-4 (PMC11467262; doi:10.1038/s44319-024-00232-4)
Supplement: Supplementary file 10 — Source data Fig. 8 [file 44319_2024_232_MOESM10_ESM.zip › Figure 8/8H/8H_Caspase-Glo_siDrp1SKOV3_ChemoDrugs.xlsx]

## Sheet: N1 siSkov3_Chemo_GLO
siDrp1 N1	SKOV3
		BLANK	average
	Note:	3800	4033.33
		4200
		4100
			untreated			Cisplatin			Pac
	Samples	siControl	162600	183200	171700	203000	198800	188300	251200	221000	245200
		siDrp1(16/17)	180700	168700	157400	195500	174900	177400	206300	216000	229500
		siDrp1(-/17)	198800	206000	189800	256300	243100	221000	308200	285000	275500
		siDrp1(16/-)+(-/-)	122300	129100	141700	166100	134400	151700	179100	168300	187400
	Subtract Blank		untreated			Cisplatin			Pac
		siControl	158567	179167	167667	198967	194767	184267	247167	216967	241167
		siDrp1(16/17)	176667	164667	153367	191467	170867	173367	202267	211967	225467
		siDrp1(-/17)	194767	201967	185767	252267	239067	216967	304167	280967	271467
		siDrp1(16/-)+(-/-)	118267	125067	137667	162067	130367	147667	175067	164267	183367
		Average	untreated	Cisplatin	Pac
		siControl	168467	192667	235100
		siDrp1(16/17)	164900	178567	213233
		siDrp1(-/17)	194167	236100	285533
		siDrp1(16/-)+(-/-)	127000	146700	174233
			untreated	Cisplatin	Pac
	Caspase 3/7 activity	siControl	1	1.14365	1.39553
		siDrp1(16/17)	1	1.08288	1.29311
		siDrp1(-/17)	1	1.21597	1.47056
		siDrp1(16/-)+(-/-)	1	1.15512	1.37192
	(% of untreated control)	siControl		114.365	139.553
		siDrp1(16/17)		108.288	129.311
		siDrp1(-/17)		121.597	147.056
		siDrp1(16/-)+(-/-)		115.512	137.192

## Sheet: N2 siSkov3_Chemo_GLO
siDrp1 N2	SKOV3
		BLANK	average
		5935	5118.33
		4885
		4535
			untreated			Cisplatin			Pac
	Samples	siControl	216700	209900	220300	250900	252000	257800	306300	293800	312100
		siDrp1(16/17)	172900	183900	168800	189400	200900	192000	232400	220300	240300
		siDrp1(-/17)	242300	232300	252900	302300	314600	306300	393400	343500	368500
		siDrp1(16/-)+(-/-)	185800	182100	197000	229400	207300	219900	272900	260900	241800
	Subtract Blank		untreated			Cisplatin			Pac
		siControl	211582	204782	215182	245782	246882	252682	301182	288682	306982
		siDrp1(16/17)	167782	178782	163682	184282	195782	186882	227282	215182	235182
		siDrp1(-/17)	237182	227182	247782	297182	309482	301182	388282	338382	363382
		siDrp1(16/-)+(-/-)	180682	176982	191882	224282	202182	214782	267782	255782	236682
		Average	untreated	Cisplatin	Pac
		siControl	210515	248448	298948
		siDrp1(16/17)	170082	188982	225882
		siDrp1(-/17)	237382	302615	363348
		siDrp1(16/-)+(-/-)	183182	213748	253415
			untreated	Cisplatin	Pac
	Caspase 3/7 activity	siControl	1	1.18019	1.42008
	(% of untreated control)	siDrp1(16/17)	1	1.11112	1.32808
		siDrp1(-/17)	1	1.2748	1.53065
		siDrp1(16/-)+(-/-)	1	1.16687	1.38341
	(% of untreated control)	siControl		118.019	142.008
		siDrp1(16/17)		111.112	132.808
		siDrp1(-/17)		127.48	153.065
		siDrp1(16/-)+(-/-)		116.687	138.341

## Sheet: N3 siSkov3_Chemo_GLO
siDrp1 N3	SKOV3
		BLANK	average
	Note:	3800	3333.33
		3400
		2800
			untreated			Cisplatin			Pac
	Samples	siControl	132100	144200	138600	164500	160500	169500	210400	189300	195200
		siDrp1(16/17)	139300	149000	151000	170700	168500	163400	175200	201400	228700
		siDrp1(-/17)	226900	213000	225900	276800	268810	278100	331600	379100	317400
		siDrp1(16/-)+(-/-)	139300	149000	154000	170905	178949	180376	215900	192200	213000
	Subtract Blank		untreated			Cisplatin			Pac
		siControl	128767	140867	135267	161167	157167	166167	207067	185967	191867
		siDrp1(16/17)	135967	145667	147667	167367	165167	160067	171867	198067	225367
		siDrp1(-/17)	223567	209667	222567	273467	265477	274767	328267	375767	314067
		siDrp1(16/-)+(-/-)	135967	145667	150667	167572	175616	177043	212567	188867	209667
		Average	untreated	Cisplatin	Pac
		siControl	134967	161500	194967
		siDrp1(16/17)	143100	164200	198433
		siDrp1(-/17)	218600	271237	339367
		siDrp1(16/-)+(-/-)	144100	173410	203700
			untreated	Cisplatin	Pac
	Caspase 3/7 activity	siControl	1	1.19659	1.44455
		siDrp1(16/17)	1	1.14745	1.38668
		siDrp1(-/17)	1	1.24079	1.55246
		siDrp1(16/-)+(-/-)	1	1.2034	1.4136
	(% of untreated control)	siControl		119.659	144.455
		siDrp1(16/17)		114.745	138.668
		siDrp1(-/17)		124.079	155.246
		siDrp1(16/-)+(-/-)		120.34	141.36
