# Supplementary material for: Drp1 splice variants regulate ovarian cancer mitochondrial dynamics and tumor progression
Source: EMBO Rep. 2024 Aug 27;25(10):16. doi: 10.1038/s44319-024-00232-4 (PMC11467262; doi:10.1038/s44319-024-00232-4)
Supplement: Supplementary file 10 — Source data Fig. 8 [file 44319_2024_232_MOESM10_ESM.zip › Figure 8/8D/8D_siDNM1L_skov3 mitostresstest.xlsx]

## Sheet: n1 siCvs siDrp1(- -)&(- 16)
Unassigned Well		n1 20230123
Unselected Well
OCR Data
ECAR Data
PER Data
OCR (pmol/min):
Time	Group Name: siControl				Group Name: siDpr1(-/-) & siDrp1(16/-)
	B01	C01	D01		E01	F01	G01
1.60226	169.797	161.913	187.507		144.553	165.85	168.944
8.2062	156.41	151.753	174.749		136.114	155.331	159.47
14.7965	152.267	146.86	169.985		128.775	151.197	155.063
21.4761	62.5321	63.1052	67.3152		66.3913	60.0186	64.662
28.0778	60.0628	56.2575	65.2064		59.1527	55.4035	60.3044
34.6758	59.3093	57.3593	67.631		57.2559	53.6163	57.1892
41.3501	100.603	99.871	121.781		100.745	102.258	107.595
47.9561	98.1954	102.508	121.759		100.6	105.293	102.98
54.5517	97.2944	104.031	118.865		103.2	102.068	104.742
61.2321	46.0135	45.8612	48.6379		52.4385	43.7314	48.3175
67.8335	46.8574	44.3631	48.8705		54.5533	45.9474	47.6353
74.4371	43.6612	42.6991	46.6167		50.7859	45.2033	45.2711
ECAR (mpH/min):
Time	Group Name: siControl				Group Name: siDpr1(-/-) & siDrp1(16/-)
	B01	C01	D01		E01	F01	G01
1.60226	59.2812	52.0888	49.8412		40.0551	53.9128	55.2409
8.2062	58.8494	53.8243	50.2775		41.0098	52.7637	56.2821
14.7965	59.775	53.7611	50.6718		40.492	53.6622	55.28
21.4761	113.947	104.659	104.763		76.9002	99.1387	101.292
28.0778	121.834	111.352	111.019		82.7684	106.634	108.466
34.6758	123.813	113.145	112.227		83.4724	107.64	108.984
41.3501	111.172	102.663	100.588		75.1169	99.9473	99.2259
47.9561	109.387	100.548	99.6972		75.4431	98.4045	99.5672
54.5517	109.091	100.304	97.6885		73.4959	96.3086	97.2702
61.2321	130.635	119.271	117.203		84.5321	110.638	112.377
67.8335	129.827	119.788	117.639		85.7723	109.865	110.052
74.4371	130.228	120.913	117.545		86.335	110.959	111.798
PER (pmol/min)
Time	Group Name: siControl				Group Name: siDpr1(-/-) & siDrp1(16/-)
	B01	C01	D01		E01	F01	G01
1.60226	0	0	0		0	0	0
8.2062	0	0	0		0	0	0
14.7965	0	0	0		0	0	0
21.4761	0	0	0		0	0	0
28.0778	0	0	0		0	0	0
34.6758	0	0	0		0	0	0
41.3501	0	0	0		0	0	0
47.9561	0	0	0		0	0	0
54.5517	0	0	0		0	0	0
61.2321	0	0	0		0	0	0
67.8335	0	0	0		0	0	0
74.4371	0	0	0		0	0	0
ATP-linked OCR
Measurement 3* - 6**	92.9573	89.5005	102.354	0	71.5193	97.5806	97.8742
*(Basal OCR) **(OCR after ATPsynthase inhibition)
Spare Resp Capacity
Measurement 7* - 3**	-51.6638	-46.9888	-48.204	0	-28.0303	-48.9387	-47.468
*(choose measurment that gave maximum OCR after FCCP addition) **(Basal OCR)
Proton leak (Oligo - Anti A)
Measurement 6-12	15.648	14.6602	21.0143	0	6.47001	8.41298	11.9181
Basal Mitochondrial OCR (Basal - Antimycin A rate)
Measurement 3-12	108.605	104.161	123.369	0	77.9893	105.994	109.792
removes any OCR measurement due to non mitochondrial oxygen consumption (ie remaining OCR after Antimycin A)
OCR/ECAR
Measurement3 - basal ocr/basal ECAR	2.54733	2.73171	3.35463	#DIV/0!	3.18026	2.81757	2.80505
ECAR/OCR
Measurement3 - basal ECAR/basal OCR	0.392568	0.366071	0.298095	#DIV/0!	0.314439	0.354916	0.356499

## Sheet: n2 siC vs siDrp1(- -)&(- 16)
Unassigned Well		N2 20230127
Unselected Well
OCR Data
ECAR Data
PER Data
OCR (pmol/min):
Time	Group Name: siDrp1(-/-) & siDrp1 (16/-)				Group Name: siControl
	B01	C01	D01		E01	F01	G01
1.59974	168.764	185.632	186.237		193.769	208.939	184.693
8.20052	153.593	170.828	173.5		179.743	191.689	173.224
14.8034	147.989	166.018	168.948		176.648	187.586	171.616
21.4828	79.4493	96.7934	114.173		112.678	103.209	81.7196
28.0817	63.8832	65.0249	72.828		56.722	65.9081	63.5715
34.686	59.7867	61.2745	67.1134		53.1208	65.4235	62.0338
41.3645	112.27	127.256	119.488		118.814	143.048	150.534
47.9724	114.241	126.709	135.375		114.37	129.434	129.939
54.5704	114.15	121.565	123.153		108.088	126.662	124.091
61.2417	80.5847	86.6779	86.0791		75.1016	83.2276	75.8594
67.835	66.4344	71.6522	73.5764		65.9824	74.1726	67.712
74.4319	64.7261	70.9127	71.5607		66.6134	75.8373	71.2996
ECAR (mpH/min):
Time	Group Name: siDrp1(-/-) & siDrp1 (16/-)				Group Name: siControl
	B01	C01	D01		E01	F01	G01
1.59974	65.2696	67.0361	75.1976		70.4512	73.6699	65.3191
8.20052	65.2812	66.4456	75.3727		70.6342	73.7176	64.6535
14.8034	64.8993	66.7944	75.1716		72.8293	74.1864	64.3183
21.4828	96.4893	98.2944	98.9256		99.2888	106.626	108.166
28.0817	115.404	120.822	128.742		134.917	137.835	122.872
34.686	118.972	125.19	134.891		141.282	144.004	126.67
41.3645	104.299	110.254	124.08		129.767	129.717	115.18
47.9724	107.02	113.191	124.902		127.091	128.272	115.055
54.5704	106.839	111.21	124.905		126.985	130.345	116.635
61.2417	114.889	121.587	137.395		145.014	145.879	128.292
67.835	119.531	125.562	138.559		146.087	147.567	125.571
74.4319	121.012	127.8	142.159		149.207	151.063	130.639
PER (pmol/min)
Time	Group Name: siDrp1(-/-) & siDrp1 (16/-)				Group Name: siControl
	B01	C01	D01		E01	F01	G01
1.59974	0	0	0		0	0	0
8.20052	0	0	0		0	0	0
14.8034	0	0	0		0	0	0
21.4828	0	0	0		0	0	0
28.0817	0	0	0		0	0	0
34.686	0	0	0		0	0	0
41.3645	0	0	0		0	0	0
47.9724	0	0	0		0	0	0
54.5704	0	0	0		0	0	0
61.2417	0	0	0		0	0	0
67.835	0	0	0		0	0	0
74.4319	0	0	0		0	0	0
ATP-linked OCR
Measurement 3* - 6**	88.2028	104.744	101.835	0	123.527	122.162	109.582
*(Basal OCR) **(OCR after ATPsynthase inhibition)
Spare Resp Capacity
Measurement 7* - 3**	-35.7197	-38.7623	-49.4597	0	-57.8337	-44.5372	-21.0811
*(choose measurment that gave maximum OCR after FCCP addition) **(Basal OCR)
Proton leak (Oligo - Anti A)
Measurement 6-12	-4.93943	-9.63821	-4.44727	0	-13.4926	-10.4138	-9.26577
Basal Mitochondrial OCR (Basal - Antimycin A rate)
Measurement 3-12	83.2634	95.1057	97.3874	0	110.035	111.748	100.316
removes any OCR measurement due to non mitochondrial oxygen consumption (ie remaining OCR after Antimycin A)
OCR/ECAR
Measurement3 - basal ocr/basal ECAR	2.28029	2.48551	2.2475	#DIV/0!	2.42551	2.52857	2.66822
ECAR/OCR
Measurement3 - basal ECAR/basal OCR	0.43854	0.402331	0.444939	#DIV/0!	0.412285	0.39548	0.374781

## Sheet: n3 siC vs siDrp1(- -)&(- 16)
Unassigned Well		N3 20230202
Unselected Well
OCR Data
ECAR Data
PER Data
OCR (pmol/min):
Time	Group Name: siControl				Group Name: siDrp1(-/-)&siDrp1(16/-)
	B01	C01	D01		E01	F01	G01
1.59911	356.361	369.817	366.2		314.082	356.154	372.445
8.20522	329.668	343.951	337.63		293.895	325.87	341.871
14.809	325.5	338.501	332.476		288.673	318.97	336.55
21.4851	118.378	125.785	117.381		106.871	115.296	111.415
28.0918	115.597	120.438	116.119		103.267	105.578	106.105
34.6893	119.752	128.084	122.167		106.571	116.121	114.618
41.3623	249.401	268.418	235.877		180.33	212.177	225.974
47.9636	219.389	255.511	229.352		182.195	193.486	198.931
54.5598	210.048	248.966	214.438		174.32	186.831	184.761
61.2291	79.9781	88.0301	75.5876		72.9031	80.3977	72.3738
67.8311	77.04	83.5016	76.334		77.6402	80.266	70.649
74.4303	74.1202	80.263	76.1747		71.9462	75.638	73.1092
ECAR (mpH/min):
Time	Group Name: siControl				Group Name: siDrp1(-/-)&siDrp1(16/-)
	B01	C01	D01		E01	F01	G01
1.59911	102.615	102.367	104.827		119.212	130.979	132.91
8.20522	105.65	106.674	106.085		115.2	127.449	130.014
14.809	104.98	106.289	106.887		116.068	126.005	131.555
21.4851	218.089	215.808	215.046		215.642	229.639	250.558
28.0918	218.548	221.205	217.15		219.094	233.944	250.953
34.6893	222.544	225.133	222.732		222.734	239.788	258.71
41.3623	200.742	202.673	203.915		204.009	219.274	231.377
47.9636	198.153	202.859	199.139		199.016	213.316	230.205
54.5598	200.539	202.248	198.761		198.234	214.3	226.961
61.2291	239.534	244.018	240.899		233.273	248.69	267.955
67.8311	239.118	245.441	238.844		231.236	244.209	259.938
74.4303	240.559	246.209	240.266		232.126	243.736	264.367
PER (pmol/min)
Time	Group Name: siControl				Group Name: siDrp1(-/-)&siDrp1(16/-)
	B01	C01	D01		E01	F01	G01
1.59911	0	0	0		0	0	0
8.20522	0	0	0		0	0	0
14.809	0	0	0		0	0	0
21.4851	0	0	0		0	0	0
28.0918	0	0	0		0	0	0
34.6893	0	0	0		0	0	0
41.3623	0	0	0		0	0	0
47.9636	0	0	0		0	0	0
54.5598	0	0	0		0	0	0
61.2291	0	0	0		0	0	0
67.8311	0	0	0		0	0	0
74.4303	0	0	0		0	0	0
ATP-linked OCR
Measurement 3* - 6**	205.747	210.417	210.31	0	182.102	202.849	221.932
*(Basal OCR) **(OCR after ATPsynthase inhibition)
Spare Resp Capacity
Measurement 7* - 3**	-76.0991	-70.0828	-96.5991		-108.343	-106.793	-110.576
*(choose measurment that gave maximum OCR after FCCP addition) **(Basal OCR)
Proton leak (Oligo - Anti A)
Measurement 6-12	45.6321	47.8215	45.992		34.625	40.4832	41.5091
Basal Mitochondrial OCR (Basal - Antimycin A rate)
Measurement 3-12	251.379	258.238	256.302		216.727	243.332	263.441
removes any OCR measurement due to non mitochondrial oxygen consumption (ie remaining OCR after Antimycin A)
OCR/ECAR
Measurement3 - basal ocr/basal ECAR	3.10058	3.18472	3.11054		2.48709	2.53141	2.55825
ECAR/OCR
Measurement3 - basal ECAR/basal OCR	0.322521	0.314	0.321487		0.402076	0.395036	0.390892

## Sheet: n4 siC vs siDrp1(- -)&(- 16)
Unassigned Well			N4 20230221
Unselected Well
OCR Data
ECAR Data
PER Data
OCR (pmol/min):
Time	Group Name: siControl				Group Name: siDpr1(-/-)&siDrp1(16/-)
	B01	C01	D01		E01	F01	G01
1.59009	229.441	240.628	224.219		262.643	238.55	245
8.17882	217.278	226.121	213.559		249.946	226.563	225.351
14.7684	215.999	221.328	210.84		245.958	223.745	221.187
21.4381	77.6278	80.1855	77.6054		94.9561	72.0906	72.4179
28.033	82.6079	84.5591	80.2586		93.4189	73.5402	76.8686
34.6251	83.4681	91.0628	84.2971		98.3713	78.7261	78.394
41.2924	122.118	134.637	119.544		157.12	132.606	136.152
47.8917	118.553	137.147	118.422		146.685	123.59	115.007
54.4869	119.712	137.288	120.811		141.551	121.944	115.061
61.1582	50.831	54.3566	47.4431		67.0766	46.3882	47.7167
67.7589	46.5356	47.1107	45.8875		61.3842	42.9929	45.6677
74.358	44.9995	48.6509	45.6587		60.7262	43.6984	45.5677
ECAR (mpH/min):
Time	Group Name: siControl				Group Name: siDpr1(-/-)&siDrp1(16/-)
	B01	C01	D01		E01	F01	G01
1.59009	96.0651	99.6755	103.007		100.59	94.6879	90.8399
8.17882	97.6242	99.0485	102.881		101.876	94.7285	89.3119
14.7684	97.9506	102.25	103.331		101.479	95.3206	88.8185
21.4381	167.186	168.02	176.742		169.57	163.092	152.884
28.033	165.601	167.194	175.676		170.322	162.757	150.507
34.6251	171.782	172.09	180.116		175.106	169.389	161.583
41.2924	162.339	166.738	174.513		166.402	158.737	149.326
47.8917	160.502	163.66	170.268		162.588	156.219	148.796
54.4869	161.586	164.57	172.158		162.98	156.9	149.096
61.1582	189.593	191.647	199.613		189.834	180.013	170.921
67.7589	186.8	191.356	198.679		188.055	179.677	165.561
74.358	185.98	189.256	197.232		185.713	175.323	166.885
PER (pmol/min)
Time	Group Name: siControl				Group Name: siDpr1(-/-)&siDrp1(16/-)
	B01	C01	D01		E01	F01	G01
1.59009	0	0	0		0	0	0
8.17882	0	0	0		0	0	0
14.7684	0	0	0		0	0	0
21.4381	0	0	0		0	0	0
28.033	0	0	0		0	0	0
34.6251	0	0	0		0	0	0
41.2924	0	0	0		0	0	0
47.8917	0	0	0		0	0	0
54.4869	0	0	0		0	0	0
61.1582	0	0	0		0	0	0
67.7589	0	0	0		0	0	0
74.358	0	0	0		0	0	0
ATP-linked OCR
Measurement 3* - 6**	132.53	130.265	126.543		147.587	145.019	142.793
*(Basal OCR) **(OCR after ATPsynthase inhibition)
Spare Resp Capacity
Measurement 7* - 3**	-93.8808	-86.6909	-91.2962		-88.8384	-91.1389	-85.0347
*(choose measurment that gave maximum OCR after FCCP addition) **(Basal OCR)
Proton leak (Oligo - Anti A)
Measurement 6-12	38.4686	42.4119	38.6384		37.6451	35.0277	32.8263
Basal Mitochondrial OCR (Basal - Antimycin A rate)
Measurement 3-12	170.999	172.677	165.181		185.232	180.046	175.619
removes any OCR measurement due to non mitochondrial oxygen consumption (ie remaining OCR after Antimycin A)
OCR/ECAR
Measurement3 - basal ocr/basal ECAR	2.20518	2.16457	2.04044		2.42375	2.34729	2.49033
ECAR/OCR
Measurement3 - basal ECAR/basal OCR	0.453478	0.461985	0.490091		0.412584	0.426024	0.401554

## Sheet: Normalized  OCR to si control
Time	siControl				siDrp1(-/-) & siDp1(16/-)					Time	siControl				siDrp1(-/-) & siDp1(16/-)
1.59	173.073	195.8	364.127	231.43	159.78	180.21	347.56	248.73		1.59	100	100	100	100	92.3192	92.0378	95.4503	107.475
8.18	160.97	181.55	337.083	218.987	150.303	165.973	320.547	233.953		8.18	93.0068	92.7222	92.5731	94.6233	86.8437	84.7668	88.0316	101.09
14.77	156.373	178.62	332.16	216.057	145.013	160.987	314.73	230.297		14.77	90.3509	91.2257	91.221	93.3572	83.7872	82.22	86.4342	99.5103
21.44	64.32	99.2033	120.517	78.4767	63.69	96.8033	111.193	79.8233		21.44	37.1634	50.6656	33.0975	33.9095	36.7994	49.4399	30.537	34.4914
28.03	60.51	62.0667	117.387	82.4767	58.2833	67.2433	104.983	81.2767		28.03	34.9621	31.699	32.2379	35.6378	33.6755	34.3429	28.8315	35.1193
34.63	61.4333	60.19	123.333	86.2767	56.0233	62.7233	112.437	85.1633		34.63	35.4956	30.7406	33.871	37.2798	32.3697	32.0344	30.8784	36.7987
41.29	107.417	137.463	251.233	125.433	103.533	119.673	206.16	141.96		41.29	62.0643	70.206	68.9961	54.1993	59.8205	61.1202	56.6177	61.3404
47.89	107.49	124.58	234.75	124.707	102.957	125.44	191.54	128.427		47.89	62.1066	63.6261	64.4693	53.8853	59.4873	64.0654	52.6026	55.4927
54.49	106.727	119.613	224.487	125.937	103.337	119.62	181.97	126.183		54.49	61.6656	61.0895	61.6507	54.4167	59.7069	61.093	49.9744	54.5233
61.16	46.8367	78.0633	81.2	50.8767	48.1633	84.4467	75.2233	53.73		61.16	27.0617	39.8689	22.2999	21.9836	27.8283	43.129	20.6586	23.2165
67.76	46.6967	69.2867	78.9567	46.5133	49.38	70.5533	76.1867	50.0133		67.76	26.9809	35.3864	21.6838	20.0982	28.5313	36.0334	20.9231	21.6106
74.36	44.3267	71.25	76.85	46.4367	47.0867	69.0667	73.5667	50		74.36	25.6115	36.3892	21.1053	20.0651	27.2062	35.2741	20.2036	21.6048
	N1	N2	N3	N4	N1	N2	N3	N4			N1	N2	N3	N4	N1	N2	N3	N4

## Sheet: BarchartsBasal
	siControl	siDrp1(-/-). & siDrp1(16/-)
Basal OCR	112	97.92	N1	100	87.4286
	107.4	91.92	N2	100	85.5866
	255.3	241.2	N3	100	94.4771
	169.6	180.3	N4	100	106.309
ATP linked	94.94	88.99	N1	100	93.7329
	118.4	98.26	N2	100	82.9899
	208.8	202.3	N3	100	96.887
	129.8	145.1	N4	100	111.787
SpareRES	-48.95	-41.48	N1	100	84.7395
	-41.15	-41.31	N2	100	100.389
	-80.93	-108.6	N3	100	134.19
	-90.62	-88.34	N4	100	97.484
