# Supplementary material for: Drp1 splice variants regulate ovarian cancer mitochondrial dynamics and tumor progression
Source: EMBO Rep. 2024 Aug 27;25(10):16. doi: 10.1038/s44319-024-00232-4 (PMC11467262; doi:10.1038/s44319-024-00232-4)
Supplement: Supplementary file 10 — Source data Fig. 8 [file 44319_2024_232_MOESM10_ESM.zip › Figure 8/8C/8C_siDNM1L_skov3 mitostresstest.xlsx]

## Sheet: n1_siC vs siDrp1(- 17)
Unassigned Well		n1 20230123
Unselected Well
OCR Data
ECAR Data
PER Data
OCR (pmol/min):
Time	Group Name: siControl				Group Name: siDrp1(-/17)
	B01	C01	D01		E01	F01	G01
1.59859	173.104	171.167	163.352		130.35	138.026	149.413
8.19717	163.834	161.926	158.613		127.449	132.472	140.604
14.7927	161.139	162.857	157.184		127.337	131.65	139.596
21.4608	72.9229	75.8795	71.892		59.5246	59.3608	60.8555
28.0564	70.1718	71.0475	70.568		56.4411	57.7849	58.2384
34.6482	69.5603	70.0143	69.7557		55.1035	56.4815	59.2852
41.3112	135.411	154.066	131.34		141.013	151.504	146.848
47.9031	137.694	152.584	140.676		136.911	146.721	140.149
54.4978	134.976	154.968	139.226		131.55	137.866	139.075
61.1663	49.6034	50.5315	48.1664		42.9765	37.4496	39.8425
67.7634	48.1351	49.2585	45.3221		40.8737	41.1901	38.0923
74.3597	47.0718	48.3419	47.2868		40.9373	39.2535	40.9368
ECAR (mpH/min):
Time	Group Name: siControl				Group Name: siDrp1(-/17)
	B01	C01	D01		E01	F01	G01
1.59859	84.0597	72.6552	78.5914		87.0685	94.867	94.4564
8.19717	83.3885	72.3684	80.244		87.2963	93.5273	91.5147
14.7927	83.6196	72.335	80.1418		86.9591	94.0462	91.9889
21.4608	133.284	117.167	128.793		123.456	135.065	136.236
28.0564	138.652	120.143	133.392		124.654	135.612	137.699
34.6482	140.874	121.765	135.497		127.371	140.697	139.999
41.3112	126.389	107.871	121.593		118.279	126.267	128.614
47.9031	121.991	102.737	116.723		110.677	120.994	123.457
54.4978	116.941	99.3701	110.028		108.984	117.358	118.329
61.1663	138.833	119.769	133.279		127.506	139.823	141.699
67.7634	143.668	122.261	136.829		125.834	139.623	140.197
74.3597	142.996	123.162	137.812		126.212	139.901	140.692
PER (pmol/min)
Time	Group Name: siControl				Group Name: siDrp1(-/17)
	B01	C01	D01		E01	F01	G01
1.59859	0	0	0		0	0	0
8.19717	0	0	0		0	0	0
14.7927	0	0	0		0	0	0
21.4608	0	0	0		0	0	0
28.0564	0	0	0		0	0	0
34.6482	0	0	0		0	0	0
41.3112	0	0	0		0	0	0
47.9031	0	0	0		0	0	0
54.4978	0	0	0		0	0	0
61.1663	0	0	0		0	0	0
67.7634	0	0	0		0	0	0
74.3597	0	0	0		0	0	0
ATP-linked OCR
Measurement 3* - 6**	91.5791	92.8428	87.4286	0	72.2338	75.1685	80.311
*(Basal OCR) **(OCR after ATPsynthase inhibition)
Spare Resp Capacity
Measurement 7* - 3**	-23.4452	-8.79127	-16.5081	0	13.6759	19.8539	7.25131
*(choose measurment that gave maximum OCR after FCCP addition) **(Basal OCR)
Proton leak (Oligo - Anti A)
Measurement 6-12	22.4885	21.6725	22.4688	0	14.1662	17.2281	18.3485
Basal Mitochondrial OCR (Basal - Antimycin A rate)
Measurement 3-12	114.068	114.515	109.897	0	86.4	92.3966	98.6595
removes any OCR measurement due to non mitochondrial oxygen consumption (ie remaining OCR after Antimycin A)
OCR/ECAR
Measurement3 - basal ocr/basal ECAR	1.92705	2.25143	1.96133	#DIV/0!	1.46434	1.39984	1.51753
ECAR/OCR
Measurement3 - basal ECAR/basal OCR	0.518927	0.444162	0.509859	#DIV/0!	0.682904	0.714366	0.658964

## Sheet: n2_siC vs siDrp1(- 17)
Unassigned Well		N2 20230127
Unselected Well
OCR Data
ECAR Data
PER Data
OCR (pmol/min):
Time	Group Name: siControl				Group Name: siDrp1(-/17)
	B01	C01	D01		E01	F01	G01
1.59671	194.202	207.143	204.656		164.481	177.921	182.727
8.17999	176.637	193.047	189.073		150.797	166.377	170.721
14.767	178.02	191.201	187.48		148.258	161.434	169.728
21.436	68.5491	63.3821	70.983		73.3847	77.0846	104.906
28.0288	64.3485	61.3065	67.0364		58.1975	56.4769	59.5437
34.6148	63.7848	62.2044	68.6116		57.4873	59.0366	59.233
41.2727	114.519	113.15	108.152		95.3969	103.207	111.482
47.8577	103.993	112.954	115.383		98.3313	110.472	118.224
54.4392	104.818	120.52	125.254		107.346	118.215	118.471
61.0982	46.1462	44.5276	50.2389		46.164	43.582	44.6812
67.6871	45.209	41.8117	48.6733		44.5722	40.5778	41.295
74.272	40.0667	41.3704	47.5883		43.6156	39.7562	40.4422
ECAR (mpH/min):
Time	Group Name: siControl				Group Name: siDrp1(-/17)
	B01	C01	D01		E01	F01	G01
1.59671	66.8958	70.4502	68.9442		55.3255	57.1204	62.5108
8.17999	69.809	74.2994	71.2441		56.6018	58.8332	63.3646
14.767	69.5246	74.8641	71.4665		56.6483	58.6715	62.6001
21.436	127.599	140.825	135.887		96.5793	98.7194	93.7473
28.0288	132.484	149.33	141.187		110.423	115.553	122.319
34.6148	132.662	149.284	142.45		112.19	117.187	125.505
41.2727	124.289	143.259	136.658		107.307	113.621	121.249
47.8577	124.203	140.721	134.073		104.937	109.452	117.329
54.4392	124.843	138.103	131.675		102.94	107.47	115.056
61.0982	146.473	165.192	157.763		123.458	128.156	136.72
67.6871	147.082	163	153.732		121.416	124.852	133.245
74.272	148.148	163.572	155.435		123.527	128.346	136.313
PER (pmol/min)
Time	Group Name: siControl				Group Name: siDrp1(-/17)
	B01	C01	D01		E01	F01	G01
1.59671	0	0	0		0	0	0
8.17999	0	0	0		0	0	0
14.767	0	0	0		0	0	0
21.436	0	0	0		0	0	0
28.0288	0	0	0		0	0	0
34.6148	0	0	0		0	0	0
41.2727	0	0	0		0	0	0
47.8577	0	0	0		0	0	0
54.4392	0	0	0		0	0	0
61.0982	0	0	0		0	0	0
67.6871	0	0	0		0	0	0
74.272	0	0	0		0	0	0
ATP-linked OCR
Measurement 3* - 6**	114.235	128.997	118.868	0	90.7708	102.398	110.495
*(Basal OCR) **(OCR after ATPsynthase inhibition)
Spare Resp Capacity
Measurement 7* - 3**	-63.5009	-70.6809	-62.2252	0	-40.9125	-43.2196	-51.2572
*(choose measurment that gave maximum OCR after FCCP addition) **(Basal OCR)
Proton leak (Oligo - Anti A)
Measurement 6-12	23.7181	20.834	21.0233	0	13.8717	19.2804	18.7909
Basal Mitochondrial OCR (Basal - Antimycin A rate)
Measurement 3-12	137.953	149.831	139.891	0	104.643	121.678	129.286
removes any OCR measurement due to non mitochondrial oxygen consumption (ie remaining OCR after Antimycin A)
OCR/ECAR
Measurement3 - basal ocr/basal ECAR	2.56053	2.55398	2.62332	#DIV/0!	2.61717	2.7515	2.7113
ECAR/OCR
Measurement3 - basal ECAR/basal OCR	0.390544	0.391546	0.381196	#DIV/0!	0.382092	0.363438	0.368826

## Sheet: n3_siC vs siDrp1(- 17)
Unassigned Well			N3 20230202
Unselected Well
OCR Data
ECAR Data
PER Data
OCR (pmol/min):
Time	Group Name: siDrp1(-/17)				Group Name: siControl
	B01	C01	D01		E01	F01	G01
1.59926	351.626	350.985	363.163		393.113	438.926	415.488
8.1963	323.315	322.251	336.473		368.532	401.872	378.947
14.7987	317.593	315.684	331.857		362.986	394.39	374.619
21.4787	126.342	117.501	128.15		133.125	145.738	148.187
28.074	122.433	120.859	125.511		128.165	140.316	137.053
34.6654	132.323	127.289	134.878		137.358	146.924	145.881
41.3332	256.012	291.645	257.585		285.926	346.446	282.773
47.9294	221.556	252.486	240.72		264.872	293.543	253.217
54.5238	218.237	241.837	227.278		252.157	276.428	247.414
61.1921	78.0275	72.7594	76.4927		88.261	88.6523	94.5421
67.7894	78.0476	73.1051	76.6423		87.2669	88.2588	91.1456
74.3892	71.7508	66.9419	73.3481		87.0602	86.5206	85.0042
ECAR (mpH/min):
Time	Group Name: siDrp1(-/17)				Group Name: siControl
	B01	C01	D01		E01	F01	G01
1.59926	95.6915	101.5	93.955		117.172	122.814	135.157
8.1963	97.3721	91.8093	95.8848		114.858	125.052	134.312
14.7987	96.8669	94.288	95.29		116.283	124.809	133.641
21.4787	199.201	194.449	197.602		236.045	247.219	271.67
28.074	199.632	201.679	198.44		244.823	245.028	273.703
34.6654	202.204	202.457	202.233		249.36	257.981	285.538
41.3332	186.556	186.197	185.655		231.564	236.553	254.601
47.9294	178.306	178.631	175.651		223.935	220.332	256.465
54.5238	176.868	173.246	176.094		220.739	227.382	254.207
61.1921	215.512	208.06	217.895		262.118	273.988	303.038
67.7894	216.488	213.519	212.369		264.799	264.97	293.831
74.3892	219.204	217.691	215.474		270.186	266.173	302.602
PER (pmol/min)
Time	Group Name: siDrp1(-/17)				Group Name: siControl
	B01	C01	D01		E01	F01	G01
1.59926	0	0	0		0	0	0
8.1963	0	0	0		0	0	0
14.7987	0	0	0		0	0	0
21.4787	0	0	0		0	0	0
28.074	0	0	0		0	0	0
34.6654	0	0	0		0	0	0
41.3332	0	0	0		0	0	0
47.9294	0	0	0		0	0	0
54.5238	0	0	0		0	0	0
61.1921	0	0	0		0	0	0
67.7894	0	0	0		0	0	0
74.3892	0	0	0		0	0	0
ATP-linked OCR
Measurement 3* - 6**	185.27	188.395	196.979		225.627	247.467	228.738
*(Basal OCR) **(OCR after ATPsynthase inhibition)
Spare Resp Capacity
Measurement 7* - 3**	-61.5808	-24.0389	-74.2722	0	-77.06	-47.9441	-91.8461
*(choose measurment that gave maximum OCR after FCCP addition) **(Basal OCR)
Proton leak (Oligo - Anti A)
Measurement 6-12	60.5724	60.3473	61.5297		50.2981	60.403	60.877
Basal Mitochondrial OCR (Basal - Antimycin A rate)
Measurement 3-12	245.842	248.742	258.509		275.925	307.87	289.615
removes any OCR measurement due to non mitochondrial oxygen consumption (ie remaining OCR after Antimycin A)
OCR/ECAR
Measurement3 - basal ocr/basal ECAR	3.27866	3.34808	3.4826	#DIV/0!	3.12156	3.15995	2.80317
ECAR/OCR
Measurement3 - basal ECAR/basal OCR	0.305003	0.298679	0.287142	#DIV/0!	0.320352	0.316461	0.356739

## Sheet: n4_siC vs siDrp1(- 17)
Unassigned Well			N4 20230221
Unselected Well
OCR Data
ECAR Data
PER Data
OCR (pmol/min):
Time	Group Name: siDrp1(-/17)				Group Name: siControl
	B01	C01	D01		E01	F01	G01
1.58939	252.039	247.237	254.304		297.182	289.594	283.157
8.17482	234.886	232.322	245.503		273.408	267.841	270.41
14.7637	230.9	232.822	242.796		268.151	266.945	268.763
21.4453	123.755	129.961	132.246		47.3908	127.364	130.746
28.0382	131.368	133.905	140.959		56.211	134.456	135.943
34.6284	133.059	136.601	142.531		61.1032	138.143	139.202
41.2954	172.64	165.472	192.401		149.623	185.642	190.382
47.8903	162.555	164.983	182.915		136.601	172.27	183.529
54.4825	163.924	168.277	180.735		128.015	173.811	184.712
61.1462	94.5063	106.153	104.496		0.626542	99.2345	101.031
67.7372	95.7909	105.554	104.384		7.73454	102.488	102.66
74.3224	90.1552	100.531	100.973		0.529037	99.4106	99.5765
ECAR (mpH/min):
Time	Group Name: siDrp1(-/17)				Group Name: siControl
	B01	C01	D01		E01	F01	G01
1.58939	67.9991	70.5552	65.5605		115.639	94.3509	94.4597
8.17482	69.8018	72.3495	69.387		116.431	96.1095	95.8424
14.7637	70.3328	72.2323	68.9014		114.86	96.078	97.0884
21.4453	122.482	123.025	124.052		202.544	159.217	162.827
28.0382	119.894	123.564	120.323		201.456	161.102	161.087
34.6284	125.117	128.797	125.962		209.831	167.462	168.25
41.2954	117.385	121.273	118.299		195.325	155.829	156.851
47.8903	113.772	117.453	115.716		192.063	154.605	158.288
54.4825	114.315	118.032	114.893		192.74	158.885	158.363
61.1462	131.88	136.7	132.597		224.945	179.413	179.303
67.7372	133.24	135.08	133.286		225.701	178.206	177.841
74.3224	131.567	135.388	131.488		226.437	180.095	183.816
PER (pmol/min)
Time	Group Name: siDrp1(-/17)				Group Name: siControl
	B01	C01	D01		E01	F01	G01
1.58939	0	0	0		0	0	0
8.17482	0	0	0		0	0	0
14.7637	0	0	0		0	0	0
21.4453	0	0	0		0	0	0
28.0382	0	0	0		0	0	0
34.6284	0	0	0		0	0	0
41.2954	0	0	0		0	0	0
47.8903	0	0	0		0	0	0
54.4825	0	0	0		0	0	0
61.1462	0	0	0		0	0	0
67.7372	0	0	0		0	0	0
74.3224	0	0	0		0	0	0
ATP-linked OCR
Measurement 3* - 6**	97.8408	96.2206	100.264		207.047	128.802	129.562
*(Basal OCR) **(OCR after ATPsynthase inhibition)
Spare Resp Capacity
Measurement 7* - 3**	-58.2596	-67.3494	-50.3941		-118.527	-81.3033	-78.3817
*(choose measurment that gave maximum OCR after FCCP addition) **(Basal OCR)
Proton leak (Oligo - Anti A)
Measurement 6-12	42.904	36.0698	41.5586		60.5742	38.7323	39.6253
Basal Mitochondrial OCR (Basal - Antimycin A rate)
Measurement 3-12	140.745	132.29	141.823		267.622	167.535	169.187
removes any OCR measurement due to non mitochondrial oxygen consumption (ie remaining OCR after Antimycin A)
OCR/ECAR
Measurement3 - basal ocr/basal ECAR	3.28296	3.22324	3.52381		2.33459	2.77842	2.76823
ECAR/OCR
Measurement3 - basal ECAR/basal OCR	0.304603	0.310247	0.283784		0.42834	0.359917	0.361241

## Sheet: Normalized  OCR to si control
Time	siControl				siDrp1(-/17)					Time	siControl				siDrp1(-/17)
1.6	169.207	202	415.843	289.977	139.263	175.043	355.257	251.193		1.6	100	100	100	100	82.3037	86.6551	85.4304	86.6254
8.2	161.457	186.253	383.117	270.553	133.507	162.633	327.347	237.57		8.2	95.4198	92.2046	92.13	93.3018	78.9015	80.5116	78.7187	81.9273
14.79	160.393	185.567	377.333	267.953	132.863	159.807	321.71	235.507		14.79	94.7914	91.8647	90.7393	92.4051	78.5213	79.1122	77.3633	81.2157
21.46	73.5633	67.6367	142.35	129.055	59.9133	85.1233	123.997	128.653		21.46	43.4754	33.4835	34.2316	44.5053	35.4084	42.1403	29.8181	44.3668
28.06	70.5967	64.2333	135.177	135.2	57.4867	58.0733	122.933	135.413		28.06	41.7222	31.7987	32.5066	46.6244	33.9742	28.7492	29.5624	46.698
34.65	69.7767	64.8633	143.387	138.67	56.9567	58.5867	131.497	137.397		34.65	41.2375	32.1106	34.4809	47.8211	33.661	29.0033	31.6217	47.382
41.31	140.273	111.94	305.05	188.01	146.453	103.363	268.413	176.837		41.31	82.9006	55.4158	73.357	64.8363	86.5529	51.17	64.5467	60.9831
47.9	143.65	110.773	270.543	177.9	141.26	109.007	238.257	170.15		47.9	84.8962	54.8383	65.059	61.3498	83.4837	53.9637	57.2948	58.6771
54.5	143.06	116.863	258.667	179.26	136.167	114.677	229.12	170.98		54.5	84.5475	57.8531	62.2029	61.8188	80.4736	56.7706	55.0977	58.9634
61.17	49.4333	46.9733	90.4833	100.13	40.09	44.8067	75.76	101.72		61.17	29.2148	23.2541	21.759	34.5304	23.6929	22.1815	18.2184	35.0787
67.76	47.5733	45.23	88.8933	102.575	40.05	42.1467	75.9333	101.907		67.76	28.1155	22.3911	21.3766	35.3735	23.6693	20.8647	18.2601	35.1431
74.36	47.5667	43.01	86.1933	99.495	40.3767	41.2733	70.68	97.22		74.36	28.1116	21.2921	20.7274	34.3114	23.8623	20.4323	16.9968	33.5268
	N1	N2	N3	N4	N1	N2	N3	N4			N1	N2	N3	N4	N1	N2	N3	N4

## Sheet: BarchartsBasal
Basal OCR	siControl	siDrp1(-/17)		siControl	siDrp1(-/17)
	112.83	92.4867	N1	100	81.9699
	142.557	118.537	N2	100	83.1506
	291.14	251.03	N3	100	86.2231
	168.36	138.283	N4	100	82.1355
ATP linked	90.6167	75.9033	N1	100	83.7631
	120.703	101.22	N2	100	83.8585
	233.947	190.213	N3	100	81.3063
	129.18	98.1067	N4	100	75.9457
SpareRES	-16.25	13.5933	N1	100	-83.6513
	-65.47	-45.13	N2	100	68.9323
	-72.2833	-53.2967	N3	100	73.733
	-79.84	-58.6667	N4	100	73.4803
