# Supplementary material for: Drp1 splice variants regulate ovarian cancer mitochondrial dynamics and tumor progression
Source: EMBO Rep. 2024 Aug 27;25(10):16. doi: 10.1038/s44319-024-00232-4 (PMC11467262; doi:10.1038/s44319-024-00232-4)
Supplement: Supplementary file 10 — Source data Fig. 8 [file 44319_2024_232_MOESM10_ESM.zip › Figure 8/8B/8B_siDNM1L_skov3 mitostresstest.xlsx]

## Sheet: n1 siC vs siDrp1(16 17)
Unassigned Well		n1 20230123
Unselected Well
OCR Data
ECAR Data
PER Data
OCR (pmol/min):
Time	Group Name: siControl				Group Name: siDrp1(16/17)
	B01	C01	D01		E01	F01	G01
1.60256	228.855	248.459	225.866		282.726	264.989	281.67
8.2022	215.2	233.399	208.934		270.463	256.225	268.87
14.7974	210.502	229.6	208.945		267.685	250.632	264.131
21.4692	74.0034	77.2692	70.9821		98.6018	92.9283	90.3147
28.0601	74.0211	78.53	74.9353		97.7809	93.0311	92.3891
34.6517	76.7851	81.0294	77.5015		97.7481	90.8687	93.3507
41.3215	130.5	172.604	118.049		238.709	217.495	254.769
47.9139	122.708	153.79	120.066		209.285	193.374	198.399
54.5091	121.449	147.81	114.791		194.755	184.466	188.307
61.1792	52.0215	49.1858	54.2763		72.0807	64.4511	62.3431
67.7793	48.8118	50.3297	51.1699		70.7514	64.1574	58.2509
74.3724	48.0983	48.6324	52.048		69.0477	59.9932	58.7163
ECAR (mpH/min):
Time	Group Name: siControl				Group Name: siDrp1(16/17)
	B01	C01	D01		E01	F01	G01
1.60256	73.1149	70.061	71.2647		103.338	87.3305	90.6065
8.2022	74.5111	70.7344	74.5713		105.674	90.6505	92.5774
14.7974	75.9864	72.2701	74.7173		105.241	91.3872	92.5982
21.4692	158.458	158.803	149.578		193.892	169.965	182.956
28.0601	168.219	166.375	153.621		196.986	170.842	177.352
34.6517	170.448	170.048	156.644		199.146	173.971	183.39
41.3215	150.475	148.361	145.424		192.961	166.568	174.491
47.9139	156.007	150.835	142.468		187.388	163.962	172.309
54.5091	154.79	150.507	141.148		185.324	164.52	171.351
61.1792	182.112	181.695	169.607		210.706	185.332	194.583
67.7793	184.524	184.958	165.56		210.013	183.094	190.293
74.3724	184.663	186.179	166.116		212.005	184.826	192.519
PER (pmol/min)
Time	Group Name: siControl				Group Name: siDrp1(16/17)
	B01	C01	D01		E01	F01	G01
1.60256	0	0	0		0	0	0
8.2022	0	0	0		0	0	0
14.7974	0	0	0		0	0	0
21.4692	0	0	0		0	0	0
28.0601	0	0	0		0	0	0
34.6517	0	0	0		0	0	0
41.3215	0	0	0		0	0	0
47.9139	0	0	0		0	0	0
54.5091	0	0	0		0	0	0
61.1792	0	0	0		0	0	0
67.7793	0	0	0		0	0	0
74.3724	0	0	0		0	0	0
ATP-linked OCR
Measurement 3* - 6**	133.717	148.57	131.444	0	169.937	159.763	170.78
*(Basal OCR) **(OCR after ATPsynthase inhibition)
Spare Resp Capacity
Measurement 7* - 3**	-80.0027	-56.9955	-90.8966	0	-28.9762	-33.1366	-9.36211
*(choose measurment that gave maximum OCR after FCCP addition) **(Basal OCR)
Proton leak (Oligo - Anti A)
Measurement 6-12	28.6868	32.3971	25.4535	0	28.7005	30.8755	34.6345
Basal Mitochondrial OCR (Basal - Antimycin A rate)
Measurement 3-12	162.404	180.968	156.897	0	198.637	190.639	205.415
removes any OCR measurement due to non mitochondrial oxygen consumption (ie remaining OCR after Antimycin A)
OCR/ECAR
Measurement3 - basal ocr/basal ECAR	2.77026	3.17697	2.79648	#DIV/0!	2.54353	2.74253	2.85244
ECAR/OCR
Measurement3 - basal ECAR/basal OCR	0.360976	0.314765	0.357593	#DIV/0!	0.393154	0.364627	0.350577

## Sheet: n2 siC vs siDrp1(16 17)
Unassigned Well		N2 20230127
Unselected Well
OCR Data
ECAR Data
PER Data
OCR (pmol/min):
Time	Group Name: siControl				Group Name: siDrp1(16/17)
	B01	C01	D01		E01	F01	G01
1.59566	150.358	154.597	151.494		191.331	211.333	195.612
8.18379	137.979	144.036	138.134		182.511	195.337	182.361
14.7686	139.891	144.609	137.045		183.479	194.708	182.355
21.433	56.1108	57.9571	48.2766		63.4167	62.3123	59.5117
28.0258	57.2841	57.5671	53.1208		64.6536	63.7293	63.9529
34.6084	58.3416	57.573	51.7618		66.4352	63.7673	64.1093
41.2651	113.762	139.039	102.757		141.95	135.957	139.598
47.8501	107.087	125.715	94.4219		122.93	118.863	125.713
54.4319	103.309	121.502	87.0832		115.553	114.164	124.013
61.0889	51.7796	48.3194	40.2699		58.594	49.4184	50.9648
67.6769	50.5485	48.1407	39.4091		55.5687	49.6571	51.0942
74.2601	45.8619	44.5847	35.5196		50.6267	47.4724	49.1486
ECAR (mpH/min):
Time	Group Name: siControl				Group Name: siDrp1(16/17)
	B01	C01	D01		E01	F01	G01
1.59566	66.3356	65.0214	75.7967		64.568	71.1174	67.8373
8.18379	68.7338	65.4685	77.6186		65.4845	72.3019	66.6653
14.7686	68.9832	67.3226	77.5227		64.6058	72.371	67.5823
21.433	118.363	114.919	132.737		127.87	140.813	128.569
28.0258	122.689	118.585	133.135		135.291	142.838	129.492
34.6084	124.455	120.821	135.212		137.491	145.631	134.102
41.2651	120.343	117.854	132.411		124.639	134.2	125.673
47.8501	117.873	114.42	127.487		122.468	129.9	121.205
54.4319	116.208	113.478	125.753		120.381	132.72	123.581
61.0889	126.807	126.513	145.875		140.849	156.982	143.577
67.6769	127.663	126.451	141.149		143.562	154.387	138.383
74.2601	128.615	125.7	140.396		146.033	154.436	138.055
PER (pmol/min)
Time	Group Name: siControl				Group Name: siDrp1(16/17)
	B01	C01	D01		E01	F01	G01
1.59566	0	0	0		0	0	0
8.18379	0	0	0		0	0	0
14.7686	0	0	0		0	0	0
21.433	0	0	0		0	0	0
28.0258	0	0	0		0	0	0
34.6084	0	0	0		0	0	0
41.2651	0	0	0		0	0	0
47.8501	0	0	0		0	0	0
54.4319	0	0	0		0	0	0
61.0889	0	0	0		0	0	0
67.6769	0	0	0		0	0	0
74.2601	0	0	0		0	0	0
ATP-linked OCR
Measurement 3* - 6**	81.5489	87.0355	85.2833	0	117.044	130.941	118.246
*(Basal OCR) **(OCR after ATPsynthase inhibition)
Spare Resp Capacity
Measurement 7* - 3**	-26.1287	-5.56957	-34.2884	0	-41.5292	-58.7513	-42.7569
*(choose measurment that gave maximum OCR after FCCP addition) **(Basal OCR)
Proton leak (Oligo - Anti A)
Measurement 6-12	12.4798	12.9883	16.2422	0	15.8086	16.2949	14.9608
Basal Mitochondrial OCR (Basal - Antimycin A rate)
Measurement 3-12	94.0287	100.024	101.525	0	132.852	147.236	133.207
removes any OCR measurement due to non mitochondrial oxygen consumption (ie remaining OCR after Antimycin A)
OCR/ECAR
Measurement3 - basal ocr/basal ECAR	2.02789	2.14799	1.76781	#DIV/0!	2.83998	2.69042	2.69827
ECAR/OCR
Measurement3 - basal ECAR/basal OCR	0.493123	0.46555	0.565673	#DIV/0!	0.352115	0.371689	0.370608

## Sheet: n3 siC vs siDrp1(16 17)
Unassigned Well			N3 20230202
Unselected Well
OCR Data
ECAR Data
PER Data
OCR (pmol/min):
Time	Group Name: siDrp1(16/17)				Group Name: siControl
	B01	C01	D01		E01	F01	G01
1.59919	392.297	382.446	360.892		329.219	293.415	286.039
8.19207	354.163	358.645	339.136		298.231	269.45	263.096
14.784	347.683	354.189	334.879		291.295	263.991	255.435
21.4533	131.477	130.221	121.034		117.592	103.373	104.716
28.0456	122.79	123.201	119.318		110.357	98.5865	96.5558
34.6358	130.645	129.894	124.352		113.245	102.839	100.062
41.3014	290.261	312.367	280.692		253.944	257.802	220.892
47.8964	252.673	274.971	237.407		247.058	222.186	198.379
54.4863	244.654	257.452	227.281		232.704	209.518	191.513
61.1535	87.3234	86.3415	77.9716		79.1379	65.7672	65.8205
67.7505	83.7691	81.392	78.4851		81.4457	66.6571	62.4201
74.3434	77.3004	81.7167	76.6251		75.0724	65.898	63.0836
ECAR (mpH/min):
Time	Group Name: siDrp1(16/17)				Group Name: siControl
	B01	C01	D01		E01	F01	G01
1.59919	115.354	110.216	105.976		120.882	121.387	112.876
8.19207	117.873	103.046	108.731		105.71	119.322	113.341
14.784	116.783	104.424	109.566		106.495	118.862	113.811
21.4533	230.512	212.75	222.729		196.323	205.057	199.681
28.0456	232.575	225.29	229.208		200.039	209.166	205.515
34.6358	237.295	228.72	231.664		198.78	212.532	206.323
41.3014	219.81	207.848	214.893		197.755	212.349	199.768
47.8964	212.029	205.802	206.813		193.062	202.08	199.213
54.4863	210.942	202.135	205.088		186.588	201.066	194.227
61.1535	258.21	242.323	248.055		210.265	221.728	215.718
67.7505	254.346	244.597	247.488		212.631	219.191	215.539
74.3434	254.838	247.145	249.899		214.904	218.863	218.485
PER (pmol/min)
Time	Group Name: siDrp1(16/17)				Group Name: siControl
	B01	C01	D01		E01	F01	G01
1.59919	0	0	0		0	0	0
8.19207	0	0	0		0	0	0
14.784	0	0	0		0	0	0
21.4533	0	0	0		0	0	0
28.0456	0	0	0		0	0	0
34.6358	0	0	0		0	0	0
41.3014	0	0	0		0	0	0
47.8964	0	0	0		0	0	0
54.4863	0	0	0		0	0	0
61.1535	0	0	0		0	0	0
67.7505	0	0	0		0	0	0
74.3434	0	0	0		0	0	0
ATP-linked OCR
Measurement 3* - 6**	217.038	224.295	210.528		178.05	161.152	155.373
*(Basal OCR) **(OCR after ATPsynthase inhibition)
Spare Resp Capacity
Measurement 7* - 3**	-57.4224	-41.8215	-54.1876		-37.3512	-6.18907	-34.5429
*(choose measurment that gave maximum OCR after FCCP addition) **(Basal OCR)
Proton leak (Oligo - Anti A)
Measurement 6-12	53.3444	48.1773	47.7264		38.1725	36.9413	36.9787
Basal Mitochondrial OCR (Basal - Antimycin A rate)
Measurement 3-12	270.383	272.472	258.254		216.222	198.093	192.351
removes any OCR measurement due to non mitochondrial oxygen consumption (ie remaining OCR after Antimycin A)
OCR/ECAR
Measurement3 - basal ocr/basal ECAR	2.97717	3.39185	3.05643		2.73529	2.22099	2.24438
ECAR/OCR
Measurement3 - basal ECAR/basal OCR	0.335889	0.294825	0.327179		0.365592	0.450251	0.445556

## Sheet: n4 siC vs siDrp1(16 17)
Unassigned Well			N4 20230221
Unselected Well
OCR Data
ECAR Data
PER Data
OCR (pmol/min):
Time	Group Name: siControl				Group Name: siDrp1(16/17)
	B01	C01	D01		E01	F01	G01
1.58877	242.161	261.6	251.197		339.194	329.473	312.7
8.17516	218.237	232.832	230.045		315.673	297.589	287.288
14.7654	214.238	229.657	229.261		312.782	295.511	287.778
21.431	94.1062	90.1342	85.367		106.657	101.704	100.17
28.0193	93.8857	90.9006	89.5241		114.102	104.74	103.739
34.6104	94.3927	91.7556	92.4092		120.205	112.767	106.614
41.2672	127.188	144.832	137.91		156.482	152.215	147.824
47.8556	128.334	133.187	127.493		156.896	156.271	136.595
54.4401	125.557	131.696	127.153		152.62	153.666	137.819
61.1001	60.6068	59.1187	56.1818		70.2989	63.3643	63.3534
67.6926	59.3239	54.2449	56.448		65.9176	59.3092	57.8009
74.2764	55.0131	52.8203	49.8314		63.158	59.2349	53.785
ECAR (mpH/min):
Time	Group Name: siControl				Group Name: siDrp1(16/17)
	B01	C01	D01		E01	F01	G01
1.58877	111.559	110.875	125.127		124.091	136.817	132.196
8.17516	109.84	102.935	119.535		120.654	130.66	133.224
14.7654	109.97	103.311	119.725		119.791	129.187	132.345
21.431	167.293	169.753	197.716		213.928	222.252	224.979
28.0193	171.303	173.925	198.051		217.891	227.552	227.434
34.6104	173.036	177.083	202.73		221.711	231.271	233.634
41.2672	167.431	171.913	195.671		212.101	223.28	221.485
47.8556	166.449	169.361	192.232		212.126	222.61	222.932
54.4401	165.043	170.347	192.524		211.377	220.784	222.573
61.1001	179.81	186.641	213.092		239.802	248.129	249.142
67.6926	185.367	189.567	211.539		243.634	252.035	251.976
74.2764	184.432	189.725	210.444		246.674	254.967	259.265
PER (pmol/min)
Time	Group Name: siControl				Group Name: siDrp1(16/17)
	B01	C01	D01		E01	F01	G01
1.58877	0	0	0		0	0	0
8.17516	0	0	0		0	0	0
14.7654	0	0	0		0	0	0
21.431	0	0	0		0	0	0
28.0193	0	0	0		0	0	0
34.6104	0	0	0		0	0	0
41.2672	0	0	0		0	0	0
47.8556	0	0	0		0	0	0
54.4401	0	0	0		0	0	0
61.1001	0	0	0		0	0	0
67.6926	0	0	0		0	0	0
74.2764	0	0	0		0	0	0
ATP-linked OCR
Measurement 3* - 6**	119.845	137.901	136.852		192.577	182.744	181.164
*(Basal OCR) **(OCR after ATPsynthase inhibition)
Spare Resp Capacity
Measurement 7* - 3**	-87.0502	-84.8245	-91.351		-156.299	-143.296	-139.954
*(choose measurment that gave maximum OCR after FCCP addition) **(Basal OCR)
Proton leak (Oligo - Anti A)
Measurement 6-12	39.3796	38.9353	42.5778		57.047	53.5322	52.8289
Basal Mitochondrial OCR (Basal - Antimycin A rate)
Measurement 3-12	159.225	176.836	179.43		249.624	236.276	233.993
removes any OCR measurement due to non mitochondrial oxygen consumption (ie remaining OCR after Antimycin A)
OCR/ECAR
Measurement3 - basal ocr/basal ECAR	1.94816	2.22296	1.9149		2.61106	2.28748	2.17445
ECAR/OCR
Measurement3 - basal ECAR/basal OCR	0.513306	0.44985	0.522221		0.382987	0.437163	0.459887

## Sheet: Normalized  OCR to si control
Time	siControl				siDrp1(16/17)					Time	siControl				siDrp1(16/17)
1.59	234.397	152.15	302.89	251.653	276.463	199.423	378.547	327.12		1.59	100	100	100	100	117.947	131.07	124.978	129.988
8.18	219.177	140.05	276.927	227.04	265.183	186.737	350.647	300.183		8.18	93.5067	92.0473	91.4281	90.2193	113.134	122.732	115.767	119.284
14.77	216.35	140.517	270.237	224.387	260.813	186.85	345.583	298.69		14.77	92.3008	92.354	89.2194	89.165	111.27	122.806	114.095	118.691
21.43	74.0833	54.1167	108.56	89.87	93.9467	61.7467	127.577	102.843		21.43	31.606	35.568	35.8414	35.7118	40.0802	40.5828	42.1198	40.8671
28.02	75.83	55.99	101.837	91.4367	94.4	64.11	121.77	107.527		28.02	32.3511	36.7992	33.6217	36.3344	40.2736	42.136	40.2027	42.7281
34.61	78.44	55.89	105.38	92.8533	93.99	64.7733	128.293	113.193		34.61	33.4646	36.7335	34.7915	36.8973	40.0987	42.572	42.3564	44.9799
41.27	140.383	118.52	244.21	136.643	236.993	139.17	294.44	152.17		41.27	59.8914	77.8968	80.6266	54.2982	101.108	91.4689	97.2102	60.4681
47.86	132.19	109.073	222.543	129.67	200.353	122.5	255.017	149.923		47.86	56.3959	71.688	73.4733	51.5272	85.4762	80.5127	84.1945	59.5753
54.44	128.017	103.963	211.243	128.137	189.177	117.907	243.127	148.037		54.44	54.6154	68.3295	69.7426	50.9179	80.7079	77.4937	80.269	58.8256
61.1	51.83	46.79	70.2433	58.6367	66.29	52.99	83.8767	65.67		61.1	22.1121	30.7525	23.191	23.3006	28.2811	34.8275	27.6921	26.0954
67.69	50.1033	46.0333	70.1767	56.67	64.3867	52.1067	81.2167	61.01		67.69	21.3754	30.2552	23.169	22.5191	27.4691	34.2469	26.8139	24.2437
74.28	49.5933	41.9867	68.0167	52.5533	62.5867	49.0833	78.55	58.7233		74.28	21.1579	27.5956	22.4559	20.8832	26.7012	32.2598	25.9335	23.335
	N1	N2	N3	N4	N1	N2	N3	N4			N1	N2	N3	N4	N1	N2	N3	N4

## Sheet: BarchartsBasal
	siControl	siDrp1(16/17)
Basal OCR	166.757	198.23	N1	100	118.874
	98.5267	137.767	N2	100	139.827
	202.22	267.033	N3	100	132.051
	178.135	239.963	N4	100	134.709
	137.91	166.827	N1	100	120.968
ATP linked	84.6233	122.077	N2	100	144.259
	164.857	217.287	N3	100	131.803
	131.533	185.493	N4	100	141.024
	-75.9667	-23.8267	N1	100	31.3646
SpareRES	-21.9967	-47.68	N2	100	216.76
	-26.0267	-51.1433	N3	100	196.504
	-87.74	-146.517	N4	100	166.99
