# Supplementary material for: Drp1 splice variants regulate ovarian cancer mitochondrial dynamics and tumor progression
Source: EMBO Rep. 2024 Aug 27;25(10):16. doi: 10.1038/s44319-024-00232-4 (PMC11467262; doi:10.1038/s44319-024-00232-4)
Supplement: Supplementary file 10 — Source data Fig. 8 [file 44319_2024_232_MOESM10_ESM.zip › Figure 8/8E/8E_Skov3_single variant siDNM1L_Proliferation.xlsx]

## Sheet: ProliferationAssay_siDNM1L
n1				n2				n3
siControl	siDrp1(Total)	siDrp1(16/17)	siDrp1(-/17)	siControl	siDrp1(Total)	siDrp1(16/17)	siDrp1(-/17)	siControl	siDrp1(Total)	siDrp1(16/17)	siDrp1(-/17)
9764	8841	8861	9298	10011	8475	8771	9354	9204	9376	9294	9550	Day1
9946	8956	8939	9680	9698	8481	9040	9644	9120	8621	9400	9810
9806	9020	8867	9544	10019	8683	8988	9260	9112	8867	9230	9532
9966	8793	8976	9476	10729	8799	8723	9376	9474	8721	9322	9684
11546	9192	10811	11348	11394	9470	10795	10713	9666	9852	11313	10661	Day2
11496	9236	12051	11368	11300	9044	10439	10591	9540	9282	11133	11062
12023	9626	10699	11244	11286	9900	11608	10725	9358	9490	12022	11098
11398	9506	10949	11834	11430	9226	10901	10845	9430	9140	11747	10994
14154	9904	12984	13937	13705	9418	12842	13322	12033	9714	12906	13585	Day3
14814	10167	12349	14214	14394	9634	12289	12726	12089	8895	13519	12890
14061	10261	12700	13412	14156	9984	12417	13056	12726	9356	12957	12928
14748	9934	12377	13300	13945	9804	11909	13042	12125	9578	13357	13615
6680	624	570	592	536	540	554	558	598	546	602	638
7170	598	566	538	604	508	544	566	560	584	572	590
6716	536	610	588	554	560	548	528	602	546	556	600
7071	580	566	600	562	550	558	558	594	546	590	588
Background	6909.25
Subtract Background
2854.75	1931.75	1951.75	2388.75	3101.75	1565.75	1861.75	2444.75	2294.75	2466.75	2384.75	2640.75	Day1
3036.75	2046.75	2029.75	2770.75	2788.75	1571.75	2130.75	2734.75	2210.75	1711.75	2490.75	2900.75
2896.75	2110.75	1957.75	2634.75	3109.75	1773.75	2078.75	2350.75	2202.75	1957.75	2320.75	2622.75
3056.75	1883.75	2066.75	2566.75	3819.75	1889.75	1813.75	2466.75	2564.75	1811.75	2412.75	2774.75
4636.75	2282.75	3901.75	4438.75	4484.75	2560.75	3885.75	3803.75	2756.75	2942.75	4403.75	3751.75	Day2
4586.75	2326.75	5141.75	4458.75	4390.75	2134.75	3529.75	3681.75	2630.75	2372.75	4223.75	4152.75
5113.75	2716.75	3789.75	4334.75	4376.75	2990.75	4698.75	3815.75	2448.75	2580.75	5112.75	4188.75
4488.75	2596.75	4039.75	4924.75	4520.75	2316.75	3991.75	3935.75	2520.75	2230.75	4837.75	4084.75
7244.75	2994.75	6074.75	7027.75	6795.75	2508.75	5932.75	6412.75	5123.75	2804.75	5996.75	6675.75	Day3
7904.75	3257.75	5439.75	7304.75	7484.75	2724.75	5379.75	5816.75	5179.75	1985.75	6609.75	5980.75
7151.75	3351.75	5790.75	6502.75	7246.75	3074.75	5507.75	6146.75	5816.75	2446.75	6047.75	6018.75
7838.75	3024.75	5467.75	6390.75	7035.75	2894.75	4999.75	6132.75	5215.75	2668.75	6447.75	6705.75
Average _Techincal
n1				n2				n3
siControl	siDrp1(Total)	siDrp1(16/17)	siDrp1(-/17)	siControl	siDrp1(Total)	siDrp1(16/17)	siDrp1(-/17)	siControl	siDrp1(Total)	siDrp1(16/17)	siDrp1(-/17)
2961.25	1993.25	2001.5	2590.25	3205	1700.25	1971.25	2499.25	2318.25	1987	2402.25	2734.75	Day1
4706.5	2480.75	4218.25	4539.25	4443.25	2500.75	4026.5	3809.25	2589.25	2531.75	4644.5	4044.5	Day2
7535	3157.25	5693.25	6806.5	7140.75	2800.75	5455	6127.25	5334	2476.5	6275.5	6345.25	Day3
Proliferation Rate
1	1	1	1	1	1	1	1	1	1	1	1	Day1
1.58936	1.24458	2.10754	1.75244	1.38635	1.47081	2.04261	1.52416	1.1169	1.27416	1.9334	1.47893	Day2
2.54453	1.58397	2.84449	2.62774	2.228	1.64726	2.76728	2.45164	2.30087	1.24635	2.61234	2.32023	Day3
siControl	siDrp1(Total)	siDrp1(16/17)	siDrp1(-/17)	siControl	siDrp1(Total)	siDrp1(16/17)	siDrp1(-/17)	siControl	siDrp1(Total)	siDrp1(16/17)	siDrp1(-/17)
